# Supplementary material for: Binding of transmissible gastroenteritis virus and porcine respiratory coronavirus to human and porcine aminopeptidase N receptors as an indicator of cross-species transmission
Source: PLoS One. 2025 May 27;20(5):e0325023. doi: 10.1371/journal.pone.0325023 (PMC12111490; doi:10.1371/journal.pone.0325023)
Supplement: S1 Table — (XLSX) [file pone.0325023.s001.xlsx]

## Sheet: TGEV_PRCV spike sequences
Virus	Strain/Isolate	NCBI accession number	Data releases/modified	Sequence length (amino acids)
TGEV	Taiwanese isolate TFI	AAB30949.1	23-SEP-1994	1449
TGEV	Purdue	VGIHE3	12-APR-1996	1447
TGEV	TO14	AAG30227.1	06-NOV-2000	1449
TGEV	TOY56-165	AAA46909.1	09-APR-2001	1449
TGEV	Purdue	AAA47911.1	10-APR-2001	1447
TGEV	TH-98	AAM18703.1	18-JUL-2003	1447
TGEV	TS	AAQ02623.1	03-AUG-2003	1449
TGEV	HN2002	AAT00645.1	01-MAY-2004	1449
TGEV	TSX	AAY22404.1	03-MAY-2005	1449
TGEV	partially attenuated Miller M60	ABG89306.1	29-APR-2011	1448
TGEV	virulent Purdue	ABG89335.1	29-APR-2011	1449
TGEV	133	AFZ88844.1	22-MAR-2013	1449
TGEV	DAE	AFZ88845.1	22-MAR-2013	1447
TGEV	KT2	AFZ88846.1	22-MAR-2013	1449
TGEV	KT3	AFZ88847.1	22-MAR-2013	1449
TGEV	ZH	AGL80594.1	21-MAY-2013	1449
TGEV	TGEV-HX	AGM75126.1	01-APR-2015	1447
TGEV	JS2012	AMB66488.1	06-FEB-2016	1449
TGEV	TH-98	AML22777.1	28-FEB-2016	1447
TGEV	TGEV Miller M6 virulent	ABG89301.1	14-JUL-2016	1449
TGEV	attenuated Purdue P115	ABG89325.1	14-JUL-2016	1447
TGEV	attenuated H	ABU49659.1	24-JUL-2016	1448
TGEV	H16	ACN71196.1	24-JUL-2016	1448
TGEV	96-1933	AAC96004.1	26-JUL-2016	1449
TGEV	TS	ABC72414.1	26-JUL-2016	1449
TGEV	Purdue-15	CAA29175.1	26-JUL-2016	1447
TGEV	HE-1	APQ31244.1	27-DEC-2016	1447
TGEV	TGEV AHHF	AQT01349.1	28-FEB-2017	1448
TGEV	Purdue (PUR46-MAD)	NP_058424.1	24-AUG-2018	1447
TGEV	TGEV/USA/Z/1986	ASV64277.1	01-OCT-2018	1447
TGEV	TGEV/USA/HB/1988	ASV64286.1	01-OCT-2018	1447
TGEV	TGEV/USA/Minnesota138/2006	ASV64295.1	01-OCT-2018	1449
TGEV	TGEV/USA/NorthCarolina140/2007	ASV64313.1	01-OCT-2018	1449
TGEV	TGEV/USA/Minnesota141/2007	ASV64322.1	01-OCT-2018	1449
TGEV	TGEV/USA/NorthCarolina142/2007	ASV64331.1	01-OCT-2018	1449
TGEV	TGEV/USA/Iowa143/2008	ASV64340.1	01-OCT-2018	1449
TGEV	TGEV/Mex/145/2008	ASV64358.1	01-OCT-2018	1447
TGEV	TGEV/USA/Oklahoma147/2012	ASV64375.1	01-OCT-2018	1449
TGEV	TGEV/USA/Minnesota148/2013	ASV64384.1	01-OCT-2018	1449
TGEV	TGEV/USA/Wisconsin151/2014	ASV64411.1	01-OCT-2018	1449
TGEV	TGEV/USA/SouthDakota154/2014	ASV64438.1	01-OCT-2018	1449
TGEV	TGEV/USA/Tennessee144/2008	ASV64349.1	01-OCT-2018	1449
TGEV	TGEV/USA/Illinois146/2008	ASV64367.1	01-OCT-2018	1449
TGEV	TGEV/USA/Minnesota152/2014	ASV64420.1	01-OCT-2018	1449
TGEV	HQ2016	AZV23901.1	14-JAN-2019	1447
TGEV	FS-WS	QDF46688.1	30-JUN-2019	1447
TGEV	TGEV/CH/HB/FP/2017	QKI87757.1	10-JUN-2020	1449
TGEV	TGEV/CH/HB-FP/2017	QKX94055.1	29-JUN-2020	1449
TGEV	TGEV HLJ-17	QXI73430.1	12-JUL-2021	1448
TGEV	HB-1	UML14265.1	07-MAR-2022	1447
TGEV	CH8438	UVJ89042.1	31-AUG-2022	1448
TGEV	SZ19	UOZ96074.1	23-APR-2022	1446
TGEV	HNSQ-2021	UVX20557.1	06-SEP-2022	1447
TGEV	CH/GX/TGEV/2662/2019	UXC94274.1	25-SEP-2022	1448
TGEV	HN-2012	UXN48787.1	03-OCT-2022	1448
TGEV	Vaccine 462	WCF76184.1	04-FEB-2023	1447
TGEV	SC2021	WDW19302.1	06-MAR-2023	1448
TGEV	TGEV-01/JS/2022	WGG26263.1	23-APR-2023	1447
TGEV	TGEV-DS01-2022	WGV41574.1	13-MAY-2023	1448
TGEV	Purdue (PUR46-MAD)	P07946.2	08-NOV-2023	1447
TGEV	FS772/70	P18450.2	08-NOV-2023	1449
TGEV	Miller	P33470.2	08-NOV-2023	1449
TGEV	Neb72-RT	Q01977.1	08-NOV-2023	1447
TGEV	TGEV-JMS	WOV89918.1	08-NOV-2023	1448
TGEV	CHN-SC-H	WBU87469.1	23-JAN-2023	1447
PRCV	HOL87	AAA46905.1	09-APR-2001	1225
PRCV	OH7269	AKV62755.1	16-AUG-2015	1232
PRCV	ISU-1	ABG89317.1	14-JUL-2016	1222
PRCV	PRCV/USA/Minnesota-46140/2016	ASV45148.1	01-JAN-2019	1221
PRCV	135 (86/135308)	URY50789.1	16-JUN-2022	1225
PRCV	AR310	URY50797.1	16-JUN-2022	1222
PRCV	137 (86/137004)	URY50805.1	16-JUN-2022	1225
PRCV	PRCV-1/90-DK	USU85627.1	01-JAN-2023	1225
PRCV	PRCV/USA/AR310/1989_ISU	WJV41930.1	08-JUL-2023	1242
PRCV	PRCV/USA/1894X/1992_ISU	WJV41948.1	08-JUL-2023	1223
PRCV	PRCV/USA/ISU20-92330/2020	WJV41957.1	08-JUL-2023	1232
PRCV	RM4	P24413.1	08-NOV-2023	1225
PRCV	86/137004/British isolate	P27655.1	08-NOV-2023	1225
