# Supplementary material for: Binding of transmissible gastroenteritis virus and porcine respiratory coronavirus to human and porcine aminopeptidase N receptors as an indicator of cross-species transmission
Source: PLoS One. 2025 May 27;20(5):e0325023. doi: 10.1371/journal.pone.0325023 (PMC12111490; doi:10.1371/journal.pone.0325023)
Supplement: S2 Table — Distances 0–50 are considered as conservative substitutions (green), 51–100 as moderately conservative (yellow), 101–150 as moderately radical (orange), or ≥151 as radical (red). (XLSX) [file pone.0325023.s002.xlsx]

## Sheet: Grantham’s distances
Amino acids in spike proteins																Grantham’s distances
TGEV Purdue (PUR46-MAD) (1447 aa)	TGEV SZ19 (1446 aa)	TGEV 133 (1449 aa)	TGEV TO14 (1449 aa)	TGEV FS772/70 (1449 aa)	TGEV Miller M6 virulent (1449 aa)	TGEV AHHF (1448 aa)	TGEV H16 (1448 aa)	PRCV-HOL-87 (1225 aa)	PRCV 135 (86/135308) (1225 aa)	PRCV 137 (86/137004) (1225 aa)	PRCV 310 (1222 aa)	PRCV ISU-1 (1222 aa)	PRCV OH7269 (1232 aa)	TGEV USA/Minnesota138/2006 (1449 aa)	TGEV 96-1933 (1449 aa)
Receptor-binding domain (RBD)
522-671 aa	522-671 aa	524-673 aa	524-673 aa	524-673 aa	524-673 aa	524-673 aa	524-673 aa	300-449 aa	300-449 aa	300-449 aa	297-446 aa	297-446 aa	308-457 aa	524-673 aa	524-673 aa
S522	S522	S524	S524	T524	S524	S524	S524	S300	S300	S300	S297	S297	I308	S524	S524	S/T - 58
																S/I - 142
F523	F523	F525	F525	F525	F525	S525	F525	F301	F301	F301	F298	F298	F309	F525	F525	F/S - 155
Y524	H524	Y526	Y526	Y526	Y526	Y526	Y526	L302	L302	L302	Y299	Y299	Y310	Y526	H526	Y/L - 36
																Y/H - 83
I531	I531	I533	I533	I533	I533	I533	I533	I309	I309	I309	I306	I306	I317	I533	L533	I/L - 5
G534	G534	G536	G536	G536	G536	G536	G536	G312	G312	G312	D309	G309	G320	D536	D536	G/D - 94
T549	T549	T551	T551	T551	T551	T551	T551	T327	T327	T327	T324	T324	T335	P551	T551	T/P - 38
M557	M557	M559	M559	M559	M559	M559	M559	M335	M335	M335	M332	T332	M343	M559	M559	M/T - 81
D559	D559	D561	D561	D561	D561	D561	D561	D337	A337	D337	D334	D334	D345	D561	D561	D/A - 126
H560	H560	N562	K562	N562	N562	D562	D562	N338	N338	N338	N335	N335	N346	N562	N562	H/N - 68
																H/K - 32
																H/D - 81
N561	N561	K563	N563	N563	N563	N563	N563	N339	N339	N339	N336	N336	N347	N563	N563	N/K - 94
T562	T562	T564	T564	I564	T564	T564	T564	T340	T340	T340	T337	T337	T348	T564	T564	T/I - 89
I567	I567	I569	I569	I569	I569	I569	I569	V345	V345	V345	I342	I342	I353	I569	I569	I/V - 29
R568	R568	R570	R570	R570	R570	R570	R570	R346	R346	R346	R343	L343	R354	R570	R570	R/L - 102
D570	D570	D572	D572	D572	D572	D572	D572	D348	D348	D348	D345	D345	H356	D572	D572	D/H - 81
H577	H577	H579	H579	H579	H579	H579	H579	H355	H355	H355	H352	H352	H363	H579	R579	H/R - 29
A583	A583	A585	S585	A585	S585	A585	A585	A361	A361	A361	A358	A358	A369	A585	S585	A/S - 99
L584	L584	L586	L586	L586	L586	L586	L586	L362	L361	L361	L359	L359	L370	L586	S586	L/S - 145
D586	D586	D588	D588	D588	D588	D588	D588	D364	D364	D364	D361	D361	D372	D588	N588	D/N - 23
I588	I588	I590	I590	V590	V590	V590	V590	V366	V366	V366	V363	V363	V374	V590	I590	I/V - 29
K590	K590	K592	K592	K592	K592	K592	K592	K368	K368	K368	K365	K365	K376	K592	N592	K/N - 94
D598	D598	H600	D600	D600	D600	D600	D600	D376	D376	D376	D373	D373	D384	D600	D600	D/H - 81
D613	D613	D615	D615	D615	D615	A615	A615	D391	D391	D391	D388	D388	D399	D615	D615	D/A - 126
K614	K614	K616	K616	K616	K616	K616	K616	K392	K392	K392	K389	K389	K400	K616	R616	K/R - 26
N622	N622	N624	N624	N624	N624	N624	N624	N400	N400	N400	N397	N397	N408	N624	K624	N/K - 94
F624	F624	F626	F626	F626	F626	F626	F626	F402	F402	F402	F399	F399	F410	L626	F626	F/L - 22
L626	L626	L628	L628	L628	L628	L628	L628	L404	L404	L404	L401	L401	F412	F628	L628	L/F - 22
P630	P630	P632	P632	P632	P632	P632	P632	P408	P408	P408	P405	P405	S416	P632	P632	P/S - 74
A640	A640	A642	A642	A642	A642	A642	A642	A418	A418	A418	V415	V415	V426	V642	A642	A/V - 64
T645	T645	T647	T647	A647	T647	T647	T647	T423	T423	T423	T420	T420	T431	T647	T647	T/A - 58
E647	E647	E649	D649	D649	D649	D649	D649	E425	D425	D425	D422	D422	D433	D649	D649	E/D - 45
V649	V649	V651	V651	V651	V651	V651	V651	V427	V427	F427	V424	V424	V435	V651	V651	V/F - 50
N662	N662	N664	N664	N664	N664	N664	N664	S440	S440	S440	N437	N437	N448	N664	N664	N/S - 46
S668	H668	S670	S670	S670	S670	S670	S670	S446	S446	S446	S443	S443	S454	S670	S670	S/H - 89
D669	D669	D671	D671	D671	D671	G671	D671	D447	D447	D447	D444	D444	D455	D671	D671	D/G - 94
