# Supplementary material for: Binding of transmissible gastroenteritis virus and porcine respiratory coronavirus to human and porcine aminopeptidase N receptors as an indicator of cross-species transmission
Source: PLoS One. 2025 May 27;20(5):e0325023. doi: 10.1371/journal.pone.0325023 (PMC12111490; doi:10.1371/journal.pone.0325023)
Supplement: S3 Table — Cells with negative and neutral ΔΔG values are colored in green, mutations with a mostly stabilizing effect are displayed in yellow. (XLSX) [file pone.0325023.s003.xlsx]

## Sheet: TGEV 133-pig APN
Original_AA	Position	Mutated_AA	Mutation	mCSM-PPI2	BindProfX	SAAMBE-3D	BeAtMuSIC	MutaBind2
PRO	523	ALA	P523A	-0.132	NA	0.39	-0.05	0.59
PRO	523	ARG	P523R	0.07	NA	0.07	0.02	0.42
PRO	523	HIS	P523H	-0.317	NA	0.01	-0.01	0.45
PRO	523	LEU	P523L	-0.755	NA	-0.1	0.05	0.6
PRO	523	SER	P523S	0.196	NA	0.09	-0.04	0.59
PRO	523	THR	P523T	-0.033	NA	-0.04	-0.06	0.59
SER	524	ARG	S524R	0.054	NA	-0.09	0.11	0.01
SER	524	ASN	S524N	0.222	NA	-0.06	0.07	0.09
SER	524	CYS	S524C	0.084	NA	0.06	-0.08	0.21
SER	524	GLY	S524G	0.138	NA	0.33	-0.02	0.19
SER	524	ILE	S524I	-0.036	NA	-0.02	0.04	0.18
SER	524	THR	S524T	0.171	NA	-0.01	0.01	0.22
PHE	525	CYS	F525C	0.448	NA	0.56	-0.06	0.58
PHE	525	ILE	F525I	0.699	NA	0.67	-0.14	0.28
PHE	525	LEU	F525L	0.7	NA	0.71	-0.1	0.3
PHE	525	SER	F525S	0.431	NA	0.61	-0.01	0.42
PHE	525	TYR	F525Y	-0.134	NA	0.27	-0.02	0.1
PHE	525	VAL	F525V	0.313	NA	0.69	-0.11	0.35
ASN	532	ASP	N532D	-0.089	NA	-0.04	0.06	0.53
ASN	532	HIS	N532H	-0.227	NA	0.04	-0.01	0.23
ASN	532	ILE	N532I	0.08	NA	0.3	-0.01	0.17
ASN	532	LYS	N532K	-0.082	NA	0.41	0.1	0.27
ASN	532	SER	N532S	0.085	NA	0.2	0.05	0.29
ASN	532	THR	N532T	0.049	NA	0.16	-0.08	0.3
ASN	532	TYR	N532Y	0.062	NA	0.26	0.15	0.33
GLY	536	ALA	G536A	0.057	NA	0.12	0.22	0.19
GLY	536	ARG	G536R	0.14	NA	0.32	0.14	0.27
GLY	536	ASP	G536D	-0.151	NA	0.09	0.38	0.09
GLY	536	CYS	G536C	0.173	NA	0.15	0.02	0.55
GLY	536	SER	G536S	-0.048	NA	0.1	0.15	0.07
GLY	536	VAL	G536V	0.135	NA	0.24	-0.14	0.41
LEU	537	ARG	L537R	0.532	NA	0.15	0.95	0.51
LEU	537	HIS	L537H	0.344	NA	0.37	0.72	0.53
LEU	537	ILE	L537I	0.582	NA	0.3	0.18	-0.18
LEU	537	PHE	L537F	-0.729	NA	-0.06	0.28	0.29
LEU	537	PRO	L537P	0.88	NA	0.8	0.96	0.59
LEU	537	VAL	L537V	0.51	NA	0.25	0.33	0.02
GLY	538	ALA	G538A	0.251	0	0.26	0.33	-0.08
GLY	538	ARG	G538R	0.65	0	0.19	0.27	0.05
GLY	538	ASP	G538D	0.419	0	-0.02	0.41	0.26
GLY	538	CYS	G538C	0.572	0	0.06	-0.15	0.45
GLY	538	SER	G538S	0.438	0	0.1	0.13	-0.38
GLY	538	VAL	G538V	0.526	0	0.25	-0.09	0.17
MET	539	ARG	M539R	0.286	0	0.39	0.9	1.25
MET	539	ILE	M539I	0.506	0	0.39	0.02	0.25
MET	539	LEU	M539L	0.394	0	0.4	0.21	0.15
MET	539	LYS	M539K	0.195	0	0.22	1.43	1.24
MET	539	THR	M539T	0.466	0	0.16	0.97	1.22
MET	539	VAL	M539V	0.621	0	0.49	0.24	0.3
LYS	540	ARG	K540R	-0.269	0.46	0.53	0.39	0.35
LYS	540	ASN	K540N	1.041	0.725	0.79	0.7	1.98
LYS	540	GLN	K540Q	1.152	0.58	0.87	0.51	0.52
LYS	540	GLU	K540E	1.004	0.338	1.04	0.78	2.3
LYS	540	MET	K540M	1	0.84	0.88	0.27	1.08
LYS	540	THR	K540T	1.07	0.753	0.78	0.6	1.28
ARG	541	CYS	R541C	0.622	1.356	0.88	0.76	0.32
ARG	541	GLY	R541G	0.872	1.319	1.4	1.09	1.19
ARG	541	HIS	R541H	0.388	1.299	1.08	0.14	0.9
ARG	541	LEU	R541L	0.182	0.974	0.7	0.25	0.2
ARG	541	PRO	R541P	1.418	1.334	3.12	0.19	0.24
ARG	541	SER	R541S	0.454	1.247	0.84	0.66	1.22
SER	542	ARG	S542R	0.812	1.168	1.07	1.65	2.48
SER	542	ASN	S542N	1.024	1.139	0.69	1.38	2.67
SER	542	CYS	S542C	0.649	1.248	0.58	0.15	1.76
SER	542	GLY	S542G	0.753	1.141	1.08	1.1	2.07
SER	542	ILE	S542I	0.886	1.167	0.51	0.91	2.44
SER	542	THR	S542T	0.936	0.988	0.7	0.64	1.86
GLY	543	ALA	G543A	0.769	2.114	0.58	0.87	1.32
GLY	543	ARG	G543R	1.669	2.577	1.11	0.18	2.96
GLY	543	ASP	G543D	0.664	2.586	0.42	0.89	3.19
GLY	543	CYS	G543C	1.082	2.614	0.09	0.23	1.81
GLY	543	SER	G543S	0.547	2.48	0.24	0.76	1.64
GLY	543	VAL	G543V	0.035	2.556	0.64	0.32	2.48
TYR	544	ASN	Y544N	2.169	1.654	1.83	1.82	1.43
TYR	544	ASP	Y544D	2.649	1.726	2.77	2	2.17
TYR	544	CYS	Y544C	1.889	1.754	1.64	2.13	1.77
TYR	544	HIS	Y544H	1.715	1.657	0.66	1.89	2.22
TYR	544	PHE	Y544F	0.937	1.28	0.55	0.92	0.54
TYR	544	SER	Y544S	2.137	1.655	1.93	2.34	1.67
GLY	545	ALA	G545A	0.529	2.114	0.48	0.55	0.75
GLY	545	ARG	G545R	0.892	2.577	1.65	0.63	0.54
GLY	545	ASP	G545D	0.537	2.586	0.88	0.65	1.17
GLY	545	CYS	G545C	0.755	2.614	0.68	0.57	0.49
GLY	545	SER	G545S	0.373	2.48	0.37	0.63	0.71
GLY	545	VAL	G545V	0.129	2.556	1.07	0.96	1.47
GLN	546	ARG	Q546R	0.232	0.681	0.5	0.19	-0.06
GLN	546	GLU	Q546E	0.065	0.327	0.36	0.34	0.02
GLN	546	HIS	Q546H	-0.095	0.906	0.48	0.15	0.22
GLN	546	LEU	Q546L	0.332	0.453	0.59	-0.14	0.21
GLN	546	LYS	Q546K	0.385	0.542	0.42	0.34	0.26
GLN	546	PRO	Q546P	0.088	0.951	0.69	0.28	0.85
PRO	547	ALA	P547A	0.495	0	0.57	0.28	0.52
PRO	547	ARG	P547R	0.101	0	0.46	-0.24	0.44
PRO	547	HIS	P547H	0.274	0	0.22	-0.28	0.64
PRO	547	LEU	P547L	0.266	0	-0.1	-0.28	0.49
PRO	547	SER	P547S	0.096	0	0.23	0.16	0.53
PRO	547	THR	P547T	-0.227	0	-0.13	-0.24	0.52
ILE	548	ARG	I548R	1.111	0.814	0.76	1.09	1.41
ILE	548	LEU	I548L	0.856	-0.031	0.36	0.93	0.78
ILE	548	LYS	I548K	1.068	0.712	0.85	1.75	1.19
ILE	548	MET	I548M	0.991	0.788	-0.13	0.61	0.9
ILE	548	THR	I548T	0.797	0.775	0.14	0.94	1.47
ILE	548	VAL	I548V	-0.307	0.285	0.7	0.8	1.25
ALA	549	ASP	A549D	-0.263	1.207	-1.23	0.78	2
ALA	549	GLY	A549G	0.653	0.907	0.06	0.64	1.22
ALA	549	PRO	A549P	0.43	1.206	0.14	0.35	0.61
ALA	549	SER	A549S	-0.1	0.956	-0.33	0.25	0.52
ALA	549	THR	A549T	-0.139	1.076	-0.39	0.39	0.28
ALA	549	VAL	A549V	0.121	0.988	-0.09	0.01	0.43
SER	550	ALA	S550A	0.195	0.801	0.38	0.67	0.42
SER	550	LEU	S550L	0.434	0.93	0.49	0.43	0.97
SER	550	PRO	S550P	0.231	1.256	0.65	0.65	0.64
SER	550	THR	S550T	0.327	0.988	0.46	0.45	0.9
THR	551	ALA	T551A	0.144	0.895	0.26	0.73	0.36
THR	551	ARG	T551R	-0.199	1.024	0.12	0.32	-0.28
THR	551	ILE	T551I	-0.003	0.964	-0.05	0.51	-0.02
THR	551	LYS	T551K	-0.109	0.985	-0.08	0.62	0.04
THR	551	PRO	T551P	-0.158	1.13	0.36	-0.17	-0.28
THR	551	SER	T551S	-0.194	0.898	0.16	0.24	-0.21
LEU	552	ILE	L552I	0.219	0	0.19	0.23	0.21
LEU	552	PHE	L552F	-0.205	0	-0.26	0.05	0.21
LEU	552	SER	L552S	0.194	0	-0.18	0.07	0.2
LEU	552	VAL	L552V	0.388	0	0.11	0.28	0.23
SER	553	ARG	S553R	0.266	0	0.19	0.21	0.53
SER	553	ASN	S553N	0.242	0	0.08	0.38	0.54
SER	553	CYS	S553C	0.292	0	0.18	-0.04	0.5
SER	553	GLY	S553G	0.257	0	0.42	0.26	0.64
SER	553	ILE	S553I	0.298	0	0.35	-0.31	0.39
SER	553	THR	S553T	0.242	0	0.12	0.11	0.05
ASN	554	ASP	N554D	-0.266	NA	0.19	-0.03	0.26
ASN	554	HIS	N554H	-0.146	NA	0.02	0.06	0.16
ASN	554	ILE	N554I	0.038	NA	0.32	0.09	0.13
ASN	554	LYS	N554K	-0.142	NA	0.4	0.02	0.1
ASN	554	SER	N554S	-0.056	NA	0.25	0.07	0.06
ASN	554	THR	N554T	-0.055	NA	0.28	-0.03	0.22
ASN	554	TYR	N554Y	0.007	NA	0.29	0.19	0.19
MET	559	ARG	M559R	-0.123	NA	0.13	0.03	-0.09
MET	559	ILE	M559I	-0.031	NA	0.28	0	-0.08
MET	559	LEU	M559L	-0.016	NA	0.29	-0.06	-0.1
MET	559	LYS	M559K	-0.179	NA	0.06	0.03	-0.08
MET	559	THR	M559T	0.034	NA	0.25	0	-0.11
MET	559	VAL	M559V	-0.093	NA	0.39	-0.08	-0.14
GLN	560	ARG	Q560R	0.294	NA	0.19	0.29	0.41
GLN	560	GLU	Q560E	0.024	NA	0.06	0.32	0.42
GLN	560	HIS	Q560H	-0.235	NA	0.24	0.24	0.36
GLN	560	LEU	Q560L	0.008	NA	0.21	0.17	0.16
GLN	560	LYS	Q560K	0.251	NA	0.03	0.36	0.35
GLN	560	PRO	Q560P	0.03	NA	0.36	0.72	0.52
ASP	561	ALA	D561A	0.17	NA	0.24	0.06	0.89
ASP	561	ASN	D561N	0.162	NA	1.26	0.01	-0.27
ASP	561	GLU	D561E	-0.002	NA	0.92	0.02	0.15
ASP	561	GLY	D561G	0.179	NA	0.33	0.06	-0.24
ASP	561	HIS	D561H	-0.139	NA	0.49	0.06	0.38
ASP	561	TYR	D561Y	-0.011	NA	0.73	0.14	0.38
ASP	561	VAL	D561V	0.235	NA	0.14	0.06	0.27
ASN	562	ASP	N562D	-0.239	NA	0.05	-0.12	0.3
ASN	562	HIS	N562H	-0.378	NA	-0.06	0.01	0.05
ASN	562	ILE	N562I	0.105	NA	0.26	-0.04	0.15
ASN	562	LYS	N562K	-0.035	NA	0.4	-0.03	0.07
ASN	562	SER	N562S	-0.006	NA	0.12	-0.12	0.01
ASN	562	THR	N562T	0.029	NA	0.16	-0.13	0.03
ASN	562	TYR	N562Y	-0.028	NA	0.17	0.04	0.19
LYS	563	ARG	K563R	0.026	NA	0.39	-0.04	0.19
LYS	563	ASN	K563N	0.122	NA	0.36	0	-0.58
LYS	563	GLN	K563Q	0.121	NA	0.46	0.02	0.29
LYS	563	GLU	K563E	0.112	NA	0.52	0.02	0.78
LYS	563	ILE	K563I	0.213	NA	0.93	0.06	0.6
LYS	563	THR	K563T	0.084	NA	0.43	0.06	0.07
THR	564	ALA	T564A	0.087	NA	0.11	0.2	0.34
THR	564	ASN	T564N	0.111	NA	0.08	0.2	0.24
THR	564	ILE	T564I	0.011	NA	-0.09	0.02	0.34
THR	564	PRO	T564P	0.055	NA	0.25	0.05	0.35
THR	564	SER	T564S	0.159	NA	0.01	0.23	0.22
ASP	565	ALA	D565A	0.121	NA	0.19	0.22	0.33
ASP	565	ASN	D565N	0.295	NA	0.89	-0.1	0.26
ASP	565	GLU	D565E	0.039	NA	0.57	0.23	0.27
ASP	565	GLY	D565G	0.388	NA	0.4	-0.12	0.31
ASP	565	HIS	D565H	-0.136	NA	0.2	-0.01	0.41
ASP	565	TYR	D565Y	-0.053	NA	0.49	0.13	0.06
ASP	565	VAL	D565V	0.107	NA	0.09	0.24	0.35
ARG	570	CYS	R570C	0.23	NA	0.51	0.04	0.37
ARG	570	GLY	R570G	0.177	NA	0.93	0.22	0.12
ARG	570	HIS	R570H	0.106	NA	0.43	-0.06	0.08
ARG	570	LEU	R570L	0.248	NA	0.61	0.08	0.35
ARG	570	PRO	R570P	0.836	NA	2.61	-0.04	1.83
ARG	570	SER	R570S	0.089	NA	0.24	0.01	0.06
GLN	573	ARG	Q573R	0.132	NA	0.08	0.09	0.15
GLN	573	GLU	Q573E	0.012	NA	-0.1	0.27	0.24
GLN	573	HIS	Q573H	-0.331	NA	0.05	0	0.48
GLN	573	LEU	Q573L	0.083	NA	0.18	0.15	0.08
GLN	573	LYS	Q573K	0.324	NA	-0.03	0.25	0.05
GLN	573	PRO	Q573P	-0.071	NA	0.21	1.02	1.17
SER	580	ALA	S580A	0.026	NA	0.52	0.05	0.33
SER	580	CYS	S580C	0.168	NA	0.6	0.02	0.23
SER	580	PHE	S580F	-0.016	NA	0.17	-0.2	0.12
SER	580	PRO	S580P	0.004	NA	0.73	0.64	0.44
SER	580	THR	S580T	0.08	NA	0.74	0.02	0.12
SER	580	TYR	S580Y	-0.048	NA	0.22	-0.32	-0.4
THR	581	ALA	T581A	0.101	NA	0.2	0.41	0.15
THR	581	ASN	T581N	-0.076	NA	0.27	0.29	0.03
THR	581	ILE	T581I	0.012	NA	0.08	0.15	0.19
THR	581	PRO	T581P	0.016	NA	0.4	0.73	0.43
THR	581	SER	T581S	0.034	NA	0.2	0.3	0.06
CYS	582	ARG	C582R	0.356	NA	-0.04	0.75	0.5
CYS	582	GLY	C582G	0.482	NA	0.38	1.03	0.51
CYS	582	PHE	C582F	0.233	NA	-0.16	0.26	0.44
CYS	582	SER	C582S	0.487	NA	0.19	0.69	0.52
CYS	582	TRP	C582W	0.2	NA	-0.04	0.3	0.82
CYS	582	TYR	C582Y	0.247	NA	-0.21	0.38	0.59
LYS	583	ARG	K583R	0.205	NA	0.03	0.03	0.22
LYS	583	ASN	K583N	0.184	NA	0.08	0.15	0.48
LYS	583	GLN	K583Q	0.184	NA	0.2	0.04	0.39
LYS	583	GLU	K583E	0.179	NA	0.41	0.21	1.17
LYS	583	ILE	K583I	0.145	NA	0.81	-0.22	0.38
LYS	583	THR	K583T	0.166	NA	0.19	-0.14	0.37
SER	584	ARG	S584R	0.028	NA	-0.04	0.45	0.27
SER	584	ASN	S584N	0.284	NA	-0.04	0.43	0.26
SER	584	CYS	S584C	0.226	NA	0.07	-0.08	0.64
SER	584	GLY	S584G	0.151	NA	0.48	0.44	0.39
SER	584	ILE	S584I	0.267	NA	0.04	-0.11	0.4
SER	584	THR	S584T	0.21	NA	0.22	0.18	0.09
ALA	585	ASP	A585D	-0.451	0	-0.85	0.41	0.95
ALA	585	GLY	A585G	0.091	0	0.14	0.6	-0.46
ALA	585	PRO	A585P	0.105	0	0.35	0.7	0.34
ALA	585	SER	A585S	-0.298	0	-0.05	0.26	-0.06
ALA	585	THR	A585T	-0.222	0	-0.1	0.2	0.29
ALA	585	VAL	A585V	0.018	0	-0.02	0.14	0.41
LEU	586	ILE	L586I	0.536	1.496	1.13	0.35	1.35
LEU	586	PHE	L586F	-0.069	1.764	0.47	-0.04	0.22
LEU	586	SER	L586S	-0.006	1.779	0.91	0.44	0.84
LEU	586	VAL	L586V	0.635	1.526	1.12	0.41	1.34
TRP	587	ARG	W587R	0.992	2.133	2.63	3.32	2.21
TRP	587	CYS	W587C	1.376	2.19	1.91	3.46	1.76
TRP	587	GLY	W587G	1.483	2.138	2.16	4.55	1.93
TRP	587	LEU	W587L	1.314	1.854	1.78	2.05	2.46
TRP	587	SER	W587S	1.09	2.156	1.97	3.77	1.37
ASP	588	ALA	D588A	0.827	1.616	0.8	0.63	0.44
ASP	588	ASN	D588N	0.701	1.518	0.77	0.22	0.36
ASP	588	GLU	D588E	0.577	1.192	0.77	0.25	0.31
ASP	588	GLY	D588G	0.705	1.705	0.81	0.78	0.29
ASP	588	HIS	D588H	0.139	1.703	0.72	0.17	0.59
ASP	588	TYR	D588Y	-0.05	1.727	0.67	0.05	0.42
ASP	588	VAL	D588V	0.428	1.646	0.43	0.44	0.56
ASN	589	ASP	N589D	0.194	0	0.38	0.15	1.09
ASN	589	HIS	N589H	-0.531	0	0.31	0.34	0.13
ASN	589	ILE	N589I	0.255	0	0.47	0.73	0.62
ASN	589	LYS	N589K	0.483	0	0.64	0.61	0.23
ASN	589	SER	N589S	0.402	0	0.62	0.44	0.32
ASN	589	THR	N589T	0.364	0	0.52	0.48	0.68
ASN	589	TYR	N589Y	0.093	0	0.57	0.65	0.21
ILE	590	ASN	I590N	0.135	0.714	0.41	0.46	0.26
ILE	590	LEU	I590L	0.157	-0.031	0.35	0.31	0.26
ILE	590	MET	I590M	0.251	0.788	0.11	0.29	0.27
ILE	590	PHE	I590F	-0.254	0.824	0.04	0.28	0.1
ILE	590	SER	I590S	0.224	0.846	0.25	0.41	-0.03
ILE	590	THR	I590T	0.193	0.775	0.06	0.35	0.23
ILE	590	VAL	I590V	0.088	0.285	0.41	0.32	0.26
PHE	591	CYS	F591C	0.394	0	0.22	0.61	0.44
PHE	591	ILE	F591I	0.647	0	0.43	0.5	0.52
PHE	591	LEU	F591L	0.653	0	0.48	0.59	0.38
PHE	591	SER	F591S	0.259	0	0.37	0.46	0.55
PHE	591	TYR	F591Y	-0.048	0	0.1	0.04	0.32
PHE	591	VAL	F591V	0.516	0	0.46	0.57	0.35
LYS	592	ARG	K592R	-0.077	NA	0.35	0	-0.46
LYS	592	ASN	K592N	-0.028	NA	0.3	0.08	0.1
LYS	592	GLN	K592Q	0.046	NA	0.45	0.01	-0.05
LYS	592	GLU	K592E	0.004	NA	0.79	-0.07	1.37
LYS	592	MET	K592M	-0.149	NA	0.62	0.11	0.17
LYS	592	THR	K592T	0.02	NA	0.41	-0.02	-0.18
ARG	593	GLN	R593Q	-0.154	0	0.77	0.07	0.18
ARG	593	GLY	R593G	0.132	0	1.11	0.24	0.27
ARG	593	LEU	R593L	0.122	0	0.34	0.14	0.11
ARG	593	PRO	R593P	0.218	0	2.33	0.22	0.15
ASN	594	ASP	N594D	-0.163	NA	-0.01	-0.01	0.22
ASN	594	HIS	N594H	-0.055	NA	-0.03	0	0.16
ASN	594	ILE	N594I	0.031	NA	0.19	-0.06	0.11
ASN	594	LYS	N594K	-0.051	NA	0.3	0.03	0.08
ASN	594	SER	N594S	-0.035	NA	0.09	-0.03	0.01
ASN	594	THR	N594T	-0.047	NA	0.13	-0.1	0.17
VAL	598	ALA	V598A	0.014	NA	0.59	0.24	0.14
VAL	598	ASP	V598D	-0.112	NA	0.73	0.03	0.53
VAL	598	GLY	V598G	0.059	NA	0.56	0.16	0.07
VAL	598	ILE	V598I	0.066	NA	0.28	0.1	0.27
VAL	598	LEU	V598L	0.069	NA	0.28	0.18	0.02
VAL	598	PHE	V598F	-0.23	NA	0.19	0.15	0.3
LEU	599	ILE	L599I	0.303	0	0.1	0.38	0.25
LEU	599	PHE	L599F	-0.629	0	-0.19	0.38	0.04
LEU	599	SER	L599S	0.266	0	-0.29	0.61	0.89
LEU	599	VAL	L599V	0.265	0	0.06	0.47	0.64
ALA	603	ASP	A603D	-0.142	NA	-1.41	0.7	0.92
ALA	603	GLY	A603G	0.192	NA	-0.06	0.59	0.61
ALA	603	PRO	A603P	0.052	NA	-0.01	0.19	0.56
ALA	603	SER	A603S	-0.038	NA	-0.51	0.34	0.49
ALA	603	THR	A603T	-0.058	NA	-0.62	0.27	0.36
ALA	603	VAL	A603V	-0.052	NA	-0.25	-0.02	-0.1
LYS	606	ARG	K606R	0.144	NA	0.15	0.05	0.27
LYS	606	ASN	K606N	-0.033	NA	0.21	0.2	0.46
LYS	606	GLN	K606Q	0.147	NA	0.06	0.14	0.44
LYS	606	GLU	K606E	0.273	NA	0.36	0.25	0.72
LYS	606	ILE	K606I	0.226	NA	0.62	-0.12	0.48
LYS	606	THR	K606T	0.11	NA	0.26	0.04	0.48
LYS	616	ARG	K616R	-0.033	NA	0.23	-0.07	-0.08
LYS	616	ASN	K616N	-0.072	NA	0.15	-0.15	-0.02
LYS	616	GLN	K616Q	0.016	NA	0.34	-0.09	-0.01
LYS	616	GLU	K616E	0.091	NA	0.28	-0.03	0.17
LYS	616	MET	K616M	0.452	NA	0.5	-0.12	0.28
LYS	616	THR	K616T	-0.058	NA	0.2	-0.28	0.15
LEU	617	MET	L617M	0.148	NA	-0.15	0.03	-0.01
LEU	617	PHE	L617F	-0.321	NA	-0.09	-0.01	0.1
LEU	617	SER	L617S	0.014	NA	-0.05	-0.03	0.4
LEU	617	TRP	L617W	-0.185	NA	0.33	-0.04	0.42
LEU	617	VAL	L617V	0.024	NA	0.12	-0.11	-0.08
ASN	618	ASP	N618D	-0.231	NA	-0.04	0.06	0.5
ASN	618	HIS	N618H	-0.12	NA	0.01	0.01	0.25
ASN	618	ILE	N618I	0.11	NA	0.22	0.03	0.35
ASN	618	LYS	N618K	-0.171	NA	0.41	0.17	0.23
ASN	618	SER	N618S	-0.054	NA	0.11	0.07	0.34
ASN	618	THR	N618T	-0.023	NA	0.16	0.03	0.35
ASN	618	TYR	N618Y	0.04	NA	0.19	0.07	0.21
ASN	624	ASP	N624D	-0.074	NA	0.18	0.18	0.5
ASN	624	HIS	N624H	0.083	NA	0.11	0.11	0.24
ASN	624	ILE	N624I	0.06	NA	0.37	0.25	0.82
ASN	624	LYS	N624K	0.016	NA	0.49	0.23	0.35
ASN	624	SER	N624S	0.087	NA	0.24	0.22	0.47
ASN	624	THR	N624T	0.061	NA	0.31	0.08	0.47
ASN	624	TYR	N624Y	0.114	NA	0.38	0.21	0.17
LYS	625	ARG	K625R	-0.114	NA	0.13	-0.09	0.2
LYS	625	ASN	K625N	0.173	NA	0.13	0.07	0.31
LYS	625	GLN	K625Q	0.223	NA	0.27	0.06	0.27
LYS	625	GLU	K625E	0.242	NA	0.35	0.19	0.35
LYS	625	MET	K625M	0.255	NA	0.42	-0.05	0.14
LYS	625	THR	K625T	0.146	NA	0.2	-0.11	0.29
VAL	633	ALA	V633A	0.056	NA	0.17	-0.1	0.13
VAL	633	ASP	V633D	0.208	NA	0.54	-0.07	0.27
VAL	633	GLY	V633G	0.161	NA	0.14	0.2	0.15
VAL	633	ILE	V633I	-0.141	NA	-0.07	0.03	0.04
VAL	633	LEU	V633L	0.086	NA	-0.07	0.04	0.04
VAL	633	PHE	V633F	-0.208	NA	-0.17	0.1	-0.05
GLY	634	ALA	G634A	0.037	NA	0.24	0.44	0.55
GLY	634	ARG	G634R	0.067	NA	0.23	0.39	0.9
GLY	634	ASP	G634D	0.059	NA	-0.03	0.4	0.68
GLY	634	CYS	G634C	-0.008	NA	0.11	0.25	0.94
GLY	634	SER	G634S	-0.014	NA	0.03	0.35	0.49
GLY	634	VAL	G634V	0.022	NA	0.31	0.51	0.82
ALA	635	ASP	A635D	-0.259	NA	-0.57	0.21	0.65
ALA	635	GLY	A635G	-0.057	NA	0.16	0.26	-0.36
ALA	635	PRO	A635P	0.055	NA	0.3	0.63	0.54
ALA	635	SER	A635S	-0.103	NA	-0.05	0.03	0.21
ALA	635	THR	A635T	-0.136	NA	-0.09	-0.05	0.21
ALA	635	VAL	A635V	0.004	NA	0.11	-0.22	0.24
ASN	636	ASP	N636D	-0.061	NA	0.02	-0.16	0.18
ASN	636	HIS	N636H	0.023	NA	0.03	-0.04	0.18
ASN	636	ILE	N636I	0.147	NA	0.32	-0.07	0.11
ASN	636	LYS	N636K	-0.011	NA	0.45	-0.05	0.21
ASN	636	SER	N636S	0.041	NA	0.14	-0.1	-0.16
ASN	636	THR	N636T	0.033	NA	0.23	-0.14	0.16
ASN	636	TYR	N636Y	0.067	NA	0.3	0.05	0.15
CYS	637	ARG	C637R	0.34	NA	-0.08	0.69	1.45
CYS	637	GLY	C637G	0.485	NA	0.59	0.81	1.52
CYS	637	PHE	C637F	0.262	NA	0.04	0.26	1.43
CYS	637	SER	C637S	0.317	NA	0.47	0.56	1.46
CYS	637	TRP	C637W	0.236	NA	0.24	0.28	1.58
CYS	637	TYR	C637Y	-0.145	NA	0.02	0.31	1.43
LYS	638	ARG	K638R	0.223	NA	0.37	-0.05	0.33
LYS	638	ASN	K638N	-0.009	NA	0.52	0.18	0.46
LYS	638	GLN	K638Q	0.188	NA	0.5	0.1	0.48
LYS	638	GLU	K638E	0.271	NA	0.79	0.27	1.57
LYS	638	MET	K638M	0.209	NA	0.59	-0.07	0.42
LYS	638	THR	K638T	0.147	NA	0.58	-0.04	0.57
PHE	639	CYS	F639C	0.556	NA	0.81	0.9	1.33
PHE	639	ILE	F639I	0.609	NA	0.99	0.52	1.1
PHE	639	LEU	F639L	0.948	NA	1.09	0.69	0.36
PHE	639	SER	F639S	0.353	NA	1.05	1.49	1.31
PHE	639	TYR	F639Y	-0.157	NA	0.56	0.44	0.5
PHE	639	VAL	F639V	0.556	NA	1.12	0.64	1.19
ASP	640	ALA	D640A	0.38	NA	0.27	0.1	0.4
ASP	640	ASN	D640N	0.529	NA	0.97	0.11	0.37
ASP	640	GLU	D640E	0.215	NA	0.67	0.11	-0.11
ASP	640	GLY	D640G	0.351	NA	0.5	0.31	0.43
ASP	640	HIS	D640H	-0.057	NA	0.39	-0.09	0.41
ASP	640	TYR	D640Y	-0.034	NA	0.69	-0.13	0.16
ASP	640	VAL	D640V	0.179	NA	0.23	-0.26	0.15
VAL	641	ALA	V641A	0.382	NA	0.38	1.09	1.44
VAL	641	GLU	V641E	0.213	NA	-0.11	1.56	1.97
VAL	641	GLY	V641G	0.488	NA	0.27	1.51	1.4
VAL	641	ILE	V641I	-0.008	NA	0.14	0.3	0.1
VAL	641	LEU	V641L	0.135	NA	0.15	0.42	0.13
ALA	642	ASP	A642D	-0.578	NA	-1.05	0.51	0.66
ALA	642	GLY	A642G	0.197	NA	-0.22	0.28	0.61
ALA	642	PRO	A642P	0.178	NA	0.03	0.56	0.54
ALA	642	SER	A642S	-0.099	NA	-0.41	0.25	-0.03
ALA	642	THR	A642T	-0.266	NA	-0.46	0.14	0.15
ALA	642	VAL	A642V	-0.08	NA	0.02	-0.03	-0.52
ALA	643	ASP	A643D	-0.657	NA	-0.71	0.68	1.97
ALA	643	GLY	A643G	0.312	NA	0.23	0.4	1.12
ALA	643	PRO	A643P	0.137	NA	0.31	0.13	1.07
ALA	643	SER	A643S	-0.383	NA	-0.06	0.22	1.25
ALA	643	THR	A643T	-0.668	NA	-0.14	0.37	1.21
ALA	643	VAL	A643V	-0.102	NA	0.07	0.02	0.57
ARG	644	CYS	R644C	0.264	NA	0.59	0.02	0.47
ARG	644	GLY	R644G	0.226	NA	1.14	0.28	0.35
ARG	644	HIS	R644H	0.103	NA	0.59	0	0.3
ARG	644	LEU	R644L	0.115	NA	0.55	-0.1	0.22
ARG	644	PRO	R644P	0.565	NA	2.04	-0.06	1.84
ARG	644	SER	R644S	0.15	NA	0.53	0.12	0.34
THR	645	ALA	T645A	0.148	NA	0.15	0.48	0.06
THR	645	ARG	T645R	0.124	NA	0.1	0.54	0.39
THR	645	ILE	T645I	0.228	NA	-0.08	0.25	-0.37
THR	645	LYS	T645K	0.243	NA	0.08	0.7	0.53
THR	645	PRO	T645P	0.16	NA	0.28	-0.05	0.59
THR	645	SER	T645S	0.115	NA	0.12	0.49	0.4
ARG	646	GLY	R646G	0.215	NA	0.82	0.32	0.24
ARG	646	ILE	R646I	0.188	NA	0.26	0.05	0.45
ARG	646	LYS	R646K	0.047	NA	0.02	-0.04	0.18
ARG	646	SER	R646S	0.102	NA	0.08	0.11	0.24
ARG	646	THR	R646T	0.123	NA	-0.01	0.07	0.27
THR	647	ALA	T647A	-0.028	NA	0.29	-0.13	0.09
THR	647	ASN	T647N	-0.054	NA	0.35	-0.29	0.06
THR	647	ILE	T647I	0.033	NA	0.33	0.08	0.16
THR	647	PRO	T647P	0.021	NA	0.46	0.08	2.06
THR	647	SER	T647S	0.009	NA	0.45	-0.09	0.1
ASN	648	ASP	N648D	-0.161	NA	-0.01	0.09	0.46
ASN	648	HIS	N648H	-0.023	NA	-0.1	0.08	0.31
ASN	648	ILE	N648I	0.061	NA	0.19	0.08	0.18
ASN	648	LYS	N648K	0.022	NA	0.13	0.04	-0.06
ASN	648	SER	N648S	0.016	NA	0.15	0.02	-0.13
ASN	648	THR	N648T	0.04	NA	0.09	-0.07	0.04
ASN	648	TYR	N648Y	-0.314	NA	0.07	0.04	-0.06
GLU	649	ALA	E649A	0.125	NA	0.28	0.25	0.31
GLU	649	ASP	E649D	-0.063	NA	0.59	0.21	0.21
GLU	649	GLN	E649Q	0.103	NA	0.66	-0.01	0.18
GLU	649	GLY	E649G	0.12	NA	0.4	0.35	0.3
GLU	649	LYS	E649K	0.052	NA	0.06	0.03	0.24
GLU	649	VAL	E649V	0.126	NA	0.12	-0.21	-0.36
GLN	650	ARG	Q650R	0.454	0	0.37	0.25	0.37
GLN	650	GLU	Q650E	0.131	0	0.21	0.3	1.13
GLN	650	HIS	Q650H	-0.063	0	0.34	0.04	0.57
GLN	650	LEU	Q650L	0.225	0	0.51	0.15	0.31
GLN	650	LYS	Q650K	0.37	0	0.27	0.37	0.44
GLN	650	PRO	Q650P	0.131	0	0.52	0.47	0.67
VAL	651	ALA	V651A	0.163	0	0.29	0.13	0.17
VAL	651	ASP	V651D	-0.018	0	0.17	0.01	0.5
VAL	651	GLY	V651G	0.244	0	0.27	0.28	0.19
VAL	651	ILE	V651I	-0.398	0	0.05	0.13	0.02
VAL	651	LEU	V651L	0.113	0	0.05	0.15	0.07
VAL	651	PHE	V651F	-0.291	0	-0.19	0.14	0.13
VAL	652	ALA	V652A	0.49	0	0.34	0.88	0.48
VAL	652	ASP	V652D	0.417	0	0.63	0.93	1.95
VAL	652	GLY	V652G	0.63	0	0.39	1.04	0.82
VAL	652	ILE	V652I	0.266	0	0.06	0.32	0.15
VAL	652	LEU	V652L	0.386	0	0.06	0.42	0.61
VAL	652	PHE	V652F	-0.66	0	0.11	0.41	0.54
ARG	653	GLY	R653G	-0.109	NA	0.96	0.56	0.23
ARG	653	ILE	R653I	0.198	NA	0.47	0	0.55
ARG	653	LYS	R653K	0.152	NA	0.17	0.36	0.19
ARG	653	SER	R653S	0.104	NA	0.35	0.26	0.3
ARG	653	THR	R653T	0.146	NA	0.28	0.15	0.68
SER	654	ARG	S654R	-0.034	NA	0.02	0.13	0.54
SER	654	ASN	S654N	-0.022	NA	0.1	0.25	0.18
SER	654	CYS	S654C	0.022	NA	0.2	0.09	0.44
SER	654	GLY	S654G	0.052	NA	0.41	0.42	0.47
SER	654	ILE	S654I	0.086	NA	0.12	0.05	0.43
SER	654	THR	S654T	-0.055	NA	0.21	0.09	0.14
GLU	660	ALA	E660A	0.098	NA	0.43	0.23	0.23
GLU	660	ASP	E660D	-0.032	NA	0.65	0.16	0.17
GLU	660	GLN	E660Q	0.138	NA	0.86	-0.02	0.28
GLU	660	GLY	E660G	0.109	NA	0.45	0.33	1.24
GLU	660	LYS	E660K	0.149	NA	0.59	0.13	-0.33
GLU	660	VAL	E660V	0.307	NA	0.32	-0.05	0.2
GLU	661	ALA	E661A	0.052	NA	0.23	-0.08	0.25
GLU	661	ASP	E661D	-0.05	NA	0.2	-0.04	0.03
GLU	661	GLN	E661Q	0.245	NA	0.42	-0.06	0.13
GLU	661	GLY	E661G	0.076	NA	0.3	0.15	0.25
GLU	661	LYS	E661K	0.177	NA	0.37	0	0.09
GLU	661	VAL	E661V	0.162	NA	0.13	-0.09	0.31
GLY	662	ALA	G662A	0.128	NA	0.04	0.81	1.22
GLY	662	ARG	G662R	0.319	NA	0.06	0.8	1.49
GLY	662	GLU	G662E	0.046	NA	-0.32	0.85	1.72
GLY	662	VAL	G662V	0.352	NA	0.06	0.88	1.43
ASP	663	ALA	D663A	0.093	NA	0.45	-0.11	0.16
ASP	663	ASN	D663N	0.081	NA	0.98	-0.04	-0.22
ASP	663	GLU	D663E	-0.041	NA	0.69	-0.04	0.19
ASP	663	GLY	D663G	0.116	NA	0.49	0.12	0.3
ASP	663	HIS	D663H	-0.075	NA	0.35	0.02	0.06
ASP	663	TYR	D663Y	-0.122	NA	0.43	0.16	0.26
ASP	663	VAL	D663V	0.142	NA	0.27	-0.02	0.51
ASN	664	ASP	N664D	-0.249	NA	-0.06	-0.03	0.27
ASN	664	HIS	N664H	-0.009	NA	-0.17	0.07	0.19
ASN	664	ILE	N664I	-0.338	NA	0.22	0.27	0.2
ASN	664	LYS	N664K	-0.044	NA	0.39	0.1	-0.05
ASN	664	SER	N664S	-0.095	NA	0.13	0.05	0.28
ASN	664	THR	N664T	0.02	NA	0.14	0.04	0.23
ASN	664	TYR	N664Y	0.005	NA	0.26	0.25	0.23
GLY	667	ALA	G667A	0.172	NA	0.21	-0.01	0.85
GLY	667	ARG	G667R	0.394	NA	0.33	0.22	0.69
GLY	667	ASP	G667D	0.377	NA	0.19	0.49	1.19
GLY	667	CYS	G667C	0.522	NA	0.25	-0.2	0.82
GLY	667	SER	G667S	0.457	NA	0.09	0.15	0.83
GLY	667	VAL	G667V	0.347	NA	0.5	-0.26	0.55
VAL	668	ALA	V668A	0.103	NA	0.71	0.56	0.14
VAL	668	GLU	V668E	0.022	NA	0.24	0.39	0.4
VAL	668	GLY	V668G	0.182	NA	0.69	0.7	0.24
VAL	668	ILE	V668I	0.107	NA	0.33	0.13	0.03
VAL	668	LEU	V668L	0.148	NA	0.33	0.24	-0.01
PRO	669	ALA	P669A	0.235	NA	0.27	-0.04	0.86
PRO	669	ARG	P669R	0.11	NA	0.2	-0.21	0.95
PRO	669	GLN	P669Q	-0.22	NA	-0.04	-0.2	1.12
PRO	669	LEU	P669L	0.078	NA	0.16	-0.31	0.99
PRO	669	SER	P669S	0.063	NA	-0.02	-0.12	0.87
PRO	669	THR	P669T	0.024	NA	-0.1	-0.28	0.86
