# Supplementary material for: Binding of transmissible gastroenteritis virus and porcine respiratory coronavirus to human and porcine aminopeptidase N receptors as an indicator of cross-species transmission
Source: PLoS One. 2025 May 27;20(5):e0325023. doi: 10.1371/journal.pone.0325023 (PMC12111490; doi:10.1371/journal.pone.0325023)
Supplement: S4 Table — Cells with negative and neutral ΔΔG values are colored in green, mutations with a mostly stabilizing effect are displayed in yellow. (XLSX) [file pone.0325023.s004.xlsx]

## Sheet: TGEV 133-human APN
Original_AA	Position	Mutated_AA	Mutation	mCSM-PPI2	BindProfX	SAAMBE-3D	BeAtMuSIC	MutaBind2
PRO	523	ALA	P523A	-0.144	NA	0.39	-0.05	0.56
PRO	523	ARG	P523R	0.071	NA	0.07	0.02	0.43
PRO	523	HIS	P523H	-0.314	NA	0.01	-0.01	0.43
PRO	523	LEU	P523L	-0.747	NA	-0.1	0.05	0.61
PRO	523	SER	P523S	0.176	NA	0.09	-0.04	0.56
PRO	523	THR	P523T	-0.046	NA	-0.04	-0.06	0.58
SER	524	ARG	S524R	0.036	NA	-0.09	0.11	-0.01
SER	524	ASN	S524N	0.259	NA	-0.06	0.07	0.09
SER	524	CYS	S524C	0.076	NA	0.06	-0.08	0.22
SER	524	GLY	S524G	0.127	NA	0.33	-0.02	0.22
SER	524	ILE	S524I	-0.039	NA	-0.02	0.04	0.16
SER	524	THR	S524T	0.205	NA	-0.01	0.01	0.22
PHE	525	CYS	F525C	0.453	NA	0.56	-0.06	0.57
PHE	525	ILE	F525I	0.682	NA	0.67	-0.14	0.25
PHE	525	LEU	F525L	0.675	NA	0.71	-0.1	0.3
PHE	525	SER	F525S	0.434	NA	0.61	-0.01	0.44
PHE	525	TYR	F525Y	-0.174	NA	0.27	-0.02	0.06
PHE	525	VAL	F525V	0.293	NA	0.69	-0.11	0.34
ASN	532	ASP	N532D	-0.11	NA	-0.04	0.06	0.51
ASN	532	HIS	N532H	-0.225	NA	0.04	-0.01	0.22
ASN	532	ILE	N532I	0.08	NA	0.3	-0.01	0.19
ASN	532	LYS	N532K	-0.056	NA	0.41	0.1	0.28
ASN	532	SER	N532S	0.081	NA	0.2	0.04	0.27
ASN	532	THR	N532T	0.056	NA	0.16	-0.09	0.28
ASN	532	TYR	N532Y	-0.007	NA	0.26	0.15	0.29
GLY	536	ALA	G536A	0.062	NA	0.12	0.22	0.19
GLY	536	ARG	G536R	0.15	NA	0.32	0.14	0.23
GLY	536	ASP	G536D	-0.166	NA	0.09	0.38	0.05
GLY	536	CYS	G536C	0.177	NA	0.15	0.02	0.52
GLY	536	SER	G536S	-0.036	NA	0.1	0.15	0.13
GLY	536	VAL	G536V	0.129	NA	0.24	-0.13	0.41
LEU	537	ARG	L537R	0.568	NA	0.15	0.89	0.42
LEU	537	HIS	L537H	0.294	NA	0.37	0.71	0.53
LEU	537	ILE	L537I	0.569	NA	0.3	0.19	-0.2
LEU	537	PHE	L537F	-0.707	NA	-0.06	0.26	0.12
LEU	537	PRO	L537P	0.859	NA	0.8	0.95	0.59
LEU	537	VAL	L537V	0.551	NA	0.25	0.31	0.02
GLY	538	ALA	G538A	0.392	0	0.26	0.36	-0.05
GLY	538	ARG	G538R	0.61	0	0.19	0.28	0.16
GLY	538	ASP	G538D	0.578	0	-0.02	0.41	0.48
GLY	538	CYS	G538C	0.64	0	0.06	-0.14	0.54
GLY	538	SER	G538S	0.468	0	0.1	0.12	-0.36
GLY	538	VAL	G538V	0.594	0	0.25	-0.05	0.29
MET	539	ARG	M539R	0.333	0	0.26	0.91	1.41
MET	539	ILE	M539I	0.599	0	0.36	0	0.28
MET	539	LEU	M539L	0.419	0	0.36	0.22	0.12
MET	539	LYS	M539K	0.218	0	0.1	1.45	1.3
MET	539	THR	M539T	0.465	0	0.11	0.92	1.19
MET	539	VAL	M539V	0.717	0	0.44	0.29	0.36
LYS	540	ARG	K540R	-0.475	0.46	0.56	0.09	2.13
LYS	540	ASN	K540N	1.036	0.725	0.82	0.38	2.52
LYS	540	GLN	K540Q	1.318	0.58	0.9	0.21	1.63
LYS	540	GLU	K540E	1.135	0.338	1.1	0.62	2.48
LYS	540	MET	K540M	1.109	0.84	0.93	-0.8	1.38
LYS	540	THR	K540T	1.004	0.753	0.81	-0.01	1.24
ARG	541	CYS	R541C	0.646	1.356	1	0.5	0.34
ARG	541	GLY	R541G	0.922	1.319	1.52	0.76	0.4
ARG	541	HIS	R541H	0.198	1.299	1	0.31	0.22
ARG	541	LEU	R541L	0.064	0.974	0.82	-0.29	-0.14
ARG	541	PRO	R541P	0.712	1.334	3.27	0.21	-0.06
ARG	541	SER	R541S	0.426	1.247	0.94	1.14	0.46
SER	542	ARG	S542R	0.787	1.168	1.05	1.61	1.79
SER	542	ASN	S542N	0.681	1.139	0.76	1.12	1.93
SER	542	CYS	S542C	0.629	1.248	0.67	0.46	1.08
SER	542	GLY	S542G	0.725	1.141	1.11	1.44	1.07
SER	542	ILE	S542I	1.17	1.167	0.72	0.93	2.24
SER	542	THR	S542T	0.49	0.988	0.7	0.81	2.59
GLY	543	ALA	G543A	0.599	2.114	0.55	0.63	-0.15
GLY	543	ARG	G543R	1.372	2.577	1.26	-0.16	3.77
GLY	543	ASP	G543D	0.563	2.586	0.76	0.6	3.19
GLY	543	CYS	G543C	0.901	2.614	0.1	0.23	1.29
GLY	543	SER	G543S	0.408	2.48	0.31	0.6	1.33
GLY	543	VAL	G543V	-0.158	2.556	0.64	0.29	1.77
TYR	544	ASN	Y544N	2.376	1.654	1.79	1.75	2.47
TYR	544	ASP	Y544D	2.762	1.726	2.62	1.72	3.28
TYR	544	CYS	Y544C	2.023	1.754	1.58	2.09	2.54
TYR	544	HIS	Y544H	1.898	1.657	0.64	1.47	2.44
TYR	544	PHE	Y544F	1.162	1.28	0.33	0.79	0.36
TYR	544	SER	Y544S	2.313	1.655	1.69	2.03	2.26
GLY	545	ALA	G545A	0.525	0	0.34	0.54	0.94
GLY	545	ARG	G545R	0.933	0	1.38	0.73	0.61
GLY	545	ASP	G545D	0.56	0	0.5	0.63	0.83
GLY	545	CYS	G545C	0.743	0	0.42	0.5	0.79
GLY	545	SER	G545S	0.436	0	0.18	0.55	0.86
GLY	545	VAL	G545V	0.114	0	0.81	0.94	0.81
GLN	546	ARG	Q546R	0.047	0.681	0.5	0.2	0.15
GLN	546	GLU	Q546E	-0.127	0.327	0.36	0.38	0.1
GLN	546	HIS	Q546H	-0.155	0.906	0.48	0.05	0.83
GLN	546	LEU	Q546L	0.255	0.453	0.59	-0.2	0.27
GLN	546	LYS	Q546K	0.2	0.542	0.42	0.3	0.12
GLN	546	PRO	Q546P	0.029	0.951	0.69	0.22	0.5
PRO	547	ALA	P547A	0.549	0	0.24	0.11	0.66
PRO	547	ARG	P547R	0.14	0	0.25	-0.39	0.42
PRO	547	HIS	P547H	0.303	0	0.07	-0.38	0.61
PRO	547	LEU	P547L	0.329	0	-0.3	-0.39	0.91
PRO	547	SER	P547S	0.016	0	-0.05	-0.02	0.5
PRO	547	THR	P547T	-0.276	0	-0.26	-0.3	0.75
ILE	548	ARG	I548R	1.293	0.814	0.63	1.03	0.89
ILE	548	LEU	I548L	0.919	-0.031	0.32	0.94	0.32
ILE	548	LYS	I548K	1.163	0.712	0.7	1.47	0.98
ILE	548	MET	I548M	1.074	0.788	-0.11	0.67	0.36
ILE	548	THR	I548T	0.893	0.775	-0.01	0.96	1.22
ILE	548	VAL	I548V	-0.389	0.285	0.49	0.71	0.56
ALA	549	ASP	A549D	-0.278	0	-0.97	0.55	0.99
ALA	549	GLY	A549G	0.567	0	0.23	0.63	0.52
ALA	549	PRO	A549P	0.32	0	0.28	0.63	0.57
ALA	549	SER	A549S	-0.022	0	-0.17	0.3	0.19
ALA	549	THR	A549T	-0.091	0	-0.22	0.23	0.14
ALA	549	VAL	A549V	0.153	0	0.04	0.02	-0.05
SER	550	ALA	S550A	0.199	0.801	0.25	0.95	0.33
SER	550	LEU	S550L	0.339	0.93	0.27	0.52	0.13
SER	550	PRO	S550P	0.109	1.256	0.5	0.6	0.32
SER	550	THR	S550T	0.187	0.988	0.32	0.45	0.81
THR	551	ALA	T551A	0.071	0.895	0.26	0.64	0.21
THR	551	ARG	T551R	-0.111	1.024	0.12	0.36	-0.71
THR	551	ILE	T551I	-0.031	0.964	-0.05	0.65	0.28
THR	551	LYS	T551K	-0.039	0.985	-0.08	0.45	-0.15
THR	551	PRO	T551P	-0.142	1.13	0.36	-0.14	-0.6
THR	551	SER	T551S	-0.114	0.898	0.16	0.25	-0.31
LEU	552	ILE	L552I	0.183	1.496	0.19	0.22	0.24
LEU	552	PHE	L552F	-0.182	1.764	-0.26	0.03	0.02
LEU	552	SER	L552S	0.232	1.779	-0.18	0.06	0.15
LEU	552	VAL	L552V	0.345	1.526	0.11	0.25	0.35
SER	553	ARG	S553R	0.228	0	0.19	0.28	0.67
SER	553	ASN	S553N	0.213	0	0.08	0.41	0.54
SER	553	CYS	S553C	0.317	0	0.18	-0.05	0.5
SER	553	GLY	S553G	0.252	0	0.42	0.29	0.49
SER	553	ILE	S553I	0.257	0	0.35	-0.19	0.38
SER	553	THR	S553T	0.216	0	0.12	0.09	0.02
ASN	554	ASP	N554D	-0.286	NA	0.19	-0.03	0.3
ASN	554	HIS	N554H	-0.135	NA	0.02	0.06	0.1
ASN	554	ILE	N554I	0.046	NA	0.32	0.09	0.1
ASN	554	LYS	N554K	-0.132	NA	0.4	0.02	0.11
ASN	554	SER	N554S	-0.053	NA	0.25	0.07	0.12
ASN	554	THR	N554T	-0.052	NA	0.28	-0.03	0.21
ASN	554	TYR	N554Y	0.009	NA	0.29	0.19	0.23
MET	559	ARG	M559R	-0.1	NA	0.13	0.05	-0.08
MET	559	ILE	M559I	-0.014	NA	0.28	0	-0.1
MET	559	LEU	M559L	0.016	NA	0.29	-0.06	-0.13
MET	559	LYS	M559K	-0.167	NA	0.06	0.03	-0.08
MET	559	THR	M559T	0.044	NA	0.25	0	-0.15
MET	559	VAL	M559V	-0.052	NA	0.39	-0.08	-0.07
GLN	560	ARG	Q560R	0.384	NA	0.19	0.29	0.44
GLN	560	GLU	Q560E	0.071	NA	0.06	0.33	0.49
GLN	560	HIS	Q560H	-0.044	NA	0.24	0.24	0.35
GLN	560	LEU	Q560L	0.001	NA	0.21	0.17	0.13
GLN	560	LYS	Q560K	0.3	NA	0.03	0.36	0.29
GLN	560	PRO	Q560P	0.119	NA	0.36	0.72	0.44
ASP	561	ALA	D561A	0.174	NA	0.24	0.05	0.36
ASP	561	ASN	D561N	0.17	NA	1.26	0	-0.23
ASP	561	GLU	D561E	0.004	NA	0.92	0.01	0.39
ASP	561	GLY	D561G	0.175	NA	0.33	0.05	-0.28
ASP	561	HIS	D561H	-0.104	NA	0.49	0.05	0.3
ASP	561	TYR	D561Y	0.016	NA	0.73	0.13	0.25
ASP	561	VAL	D561V	0.252	NA	0.14	0.06	0.35
ASN	562	ASP	N562D	-0.227	NA	0.05	-0.12	0.02
ASN	562	HIS	N562H	-0.343	NA	-0.06	0	-0.11
ASN	562	ILE	N562I	0.105	NA	0.26	-0.04	0.03
ASN	562	LYS	N562K	-0.03	NA	0.4	-0.04	0.01
ASN	562	SER	N562S	-0.001	NA	0.12	-0.11	-0.14
ASN	562	THR	N562T	0.031	NA	0.16	-0.13	-0.1
ASN	562	TYR	N562Y	-0.02	NA	0.17	0.04	0.01
LYS	563	ARG	K563R	-0.042	NA	0.39	-0.02	0.12
LYS	563	ASN	K563N	0.123	NA	0.36	0.04	-0.57
LYS	563	GLN	K563Q	0.042	NA	0.46	0.03	0.25
LYS	563	GLU	K563E	0.094	NA	0.52	0.05	0.41
LYS	563	ILE	K563I	0.168	NA	0.93	0.09	0.24
LYS	563	THR	K563T	0.079	NA	0.43	0.1	-0.16
THR	564	ALA	T564A	0.047	NA	0.11	0.21	0.29
THR	564	ASN	T564N	0.068	NA	0.08	0.23	0.21
THR	564	ILE	T564I	0.033	NA	-0.09	0.03	0.29
THR	564	PRO	T564P	0.058	NA	0.25	0.07	0.33
THR	564	SER	T564S	0.123	NA	0.01	0.25	0.13
ASP	565	ALA	D565A	0.14	NA	0.19	0.21	0.34
ASP	565	ASN	D565N	0.285	NA	0.89	-0.09	0.29
ASP	565	GLU	D565E	0.051	NA	0.57	0.23	0.27
ASP	565	GLY	D565G	0.394	NA	0.4	-0.12	0.26
ASP	565	HIS	D565H	-0.113	NA	0.2	-0.01	0.3
ASP	565	TYR	D565Y	-0.012	NA	0.49	0.14	0
ASP	565	VAL	D565V	0.138	NA	0.09	0.24	0.54
ARG	570	CYS	R570C	0.252	NA	0.51	0.04	0.4
ARG	570	GLY	R570G	0.202	NA	0.93	0.21	0.19
ARG	570	HIS	R570H	0.107	NA	0.43	-0.06	0.07
ARG	570	LEU	R570L	0.266	NA	0.61	0.07	0.44
ARG	570	PRO	R570P	0.863	NA	2.61	-0.05	0.36
ARG	570	SER	R570S	0.099	NA	0.24	0.01	0.15
GLN	573	ARG	Q573R	0.101	NA	0.08	0.1	0.26
GLN	573	GLU	Q573E	0.019	NA	-0.1	0.27	0.23
GLN	573	HIS	Q573H	-0.388	NA	0.05	0	0.64
GLN	573	LEU	Q573L	0.082	NA	0.18	0.09	0.11
GLN	573	LYS	Q573K	0.327	NA	-0.03	0.25	0.09
GLN	573	PRO	Q573P	-0.027	NA	0.21	1.02	1.02
SER	580	ALA	S580A	0.029	NA	0.52	0.04	0.32
SER	580	CYS	S580C	0.185	NA	0.6	0.02	0.25
SER	580	PHE	S580F	-0.02	NA	0.17	-0.21	0.29
SER	580	PRO	S580P	0.013	NA	0.73	0.64	0.48
SER	580	THR	S580T	0.093	NA	0.74	0.02	0.13
SER	580	TYR	S580Y	-0.049	NA	0.22	-0.31	-0.44
THR	581	ALA	T581A	0.108	NA	0.2	0.42	0.14
THR	581	ASN	T581N	-0.062	NA	0.27	0.3	0.03
THR	581	ILE	T581I	0.025	NA	0.08	0.16	0.22
THR	581	PRO	T581P	0.046	NA	0.4	0.74	0.43
THR	581	SER	T581S	0.035	NA	0.2	0.3	0.08
CYS	582	ARG	C582R	0.386	NA	-0.04	0.73	0.5
CYS	582	GLY	C582G	0.449	NA	0.38	1.04	0.49
CYS	582	PHE	C582F	0.212	NA	-0.16	0.26	0.5
CYS	582	SER	C582S	0.476	NA	0.19	0.69	0.45
CYS	582	TRP	C582W	0.194	NA	-0.04	0.3	0.82
CYS	582	TYR	C582Y	0.231	NA	-0.21	0.37	0.59
LYS	583	ARG	K583R	0.192	NA	0.03	0.02	0.23
LYS	583	ASN	K583N	0.2	NA	0.08	0.14	0.46
LYS	583	GLN	K583Q	0.155	NA	0.2	0.03	0.36
LYS	583	GLU	K583E	0.184	NA	0.41	0.2	0.55
LYS	583	ILE	K583I	0.147	NA	0.81	-0.23	0.34
LYS	583	THR	K583T	0.166	NA	0.19	-0.15	0.36
SER	584	ARG	S584R	0.063	NA	-0.04	0.48	0.68
SER	584	ASN	S584N	0.106	NA	-0.04	0.48	0.27
SER	584	CYS	S584C	0.238	NA	0.07	-0.01	0.68
SER	584	GLY	S584G	0.14	NA	0.48	0.43	0.39
SER	584	ILE	S584I	0.311	NA	0.04	-0.08	0.48
SER	584	THR	S584T	0.267	NA	0.22	0.25	0.05
ALA	585	ASP	A585D	-0.454	0	-0.85	0.4	1.05
ALA	585	GLY	A585G	0.024	0	0.14	0.54	-0.47
ALA	585	PRO	A585P	0.256	0	0.35	0.79	0.44
ALA	585	SER	A585S	-0.289	0	-0.05	0.26	-0.06
ALA	585	THR	A585T	-0.284	0	-0.1	0.17	0.4
ALA	585	VAL	A585V	0.014	0	-0.02	0.11	0.63
LEU	586	ILE	L586I	0.574	1.496	1.19	0.46	1.53
LEU	586	PHE	L586F	-0.073	1.764	0.55	0.06	0.22
LEU	586	SER	L586S	0.035	1.779	1.06	0.6	1.04
LEU	586	VAL	L586V	0.641	1.526	1.17	0.53	1.7
TRP	587	ARG	W587R	1.114	2.133	2.71	3.55	2.47
TRP	587	CYS	W587C	1.47	2.19	2.34	3.58	1.96
TRP	587	GLY	W587G	1.545	2.138	2.47	4.79	1.91
TRP	587	LEU	W587L	1.322	1.854	2.25	2.21	2.07
TRP	587	SER	W587S	1.11	2.156	2.19	4.05	1.93
ASP	588	ALA	D588A	0.707	1.616	0.79	0.44	0.31
ASP	588	ASN	D588N	0.582	1.518	0.75	0.19	0.31
ASP	588	GLU	D588E	0.375	1.192	0.8	0.11	0.36
ASP	588	GLY	D588G	0.605	1.705	0.8	0.73	0.35
ASP	588	HIS	D588H	0.111	1.703	0.69	0.06	0.66
ASP	588	TYR	D588Y	-0.004	1.727	0.6	-0.02	0.55
ASP	588	VAL	D588V	0.316	1.646	0.37	0.34	0.44
ASN	589	ASP	N589D	0.132	0	0.36	0.35	0.33
ASN	589	HIS	N589H	-0.504	0	0.4	0.35	0.17
ASN	589	ILE	N589I	0.281	0	0.61	0.83	0.6
ASN	589	LYS	N589K	0.438	0	0.83	0.59	0.3
ASN	589	SER	N589S	0.318	0	0.65	0.45	0.39
ASN	589	THR	N589T	0.3	0	0.52	0.48	0.62
ASN	589	TYR	N589Y	0.051	0	0.8	0.59	0.15
ILE	590	ASN	I590N	0.082	0.714	0.42	0.6	0.25
ILE	590	LEU	I590L	0.23	-0.031	0.31	0.3	0.17
ILE	590	MET	I590M	0.295	0.788	0	0.3	0.12
ILE	590	PHE	I590F	-0.21	0.824	-0.08	0.28	-0.08
ILE	590	SER	I590S	0.217	0.846	0.24	0.51	0.12
ILE	590	THR	I590T	0.23	0.775	0.01	0.43	0.22
ILE	590	VAL	I590V	0.047	0.285	0.36	0.28	0.23
PHE	591	CYS	F591C	0.42	0	0.22	0.62	0.48
PHE	591	ILE	F591I	0.718	0	0.43	0.54	0.43
PHE	591	LEU	F591L	0.725	0	0.48	0.65	0.38
PHE	591	SER	F591S	0.271	0	0.37	0.5	0.49
PHE	591	TYR	F591Y	-0.101	0	0.1	0.07	0.3
PHE	591	VAL	F591V	0.48	0	0.46	0.64	0.43
LYS	592	ARG	K592R	-0.069	NA	0.35	0.01	-0.33
LYS	592	ASN	K592N	-0.023	NA	0.3	0.08	-0.23
LYS	592	GLN	K592Q	0.051	NA	0.45	-0.02	-0.15
LYS	592	GLU	K592E	0.008	NA	0.79	-0.07	0.52
LYS	592	MET	K592M	-0.15	NA	0.62	0.11	0.08
LYS	592	THR	K592T	0.028	NA	0.41	-0.02	-0.27
ARG	593	GLN	R593Q	-0.159	0	0.77	-0.01	0.17
ARG	593	GLY	R593G	0.15	0	1.11	0.19	0.33
ARG	593	LEU	R593L	0.121	0	0.34	0.05	0
ARG	593	PRO	R593P	0.159	0	2.33	0.15	0.22
ASN	594	ASP	N594D	-0.182	NA	-0.01	-0.01	0.16
ASN	594	HIS	N594H	-0.059	NA	-0.03	-0.01	0.19
ASN	594	ILE	N594I	0.033	NA	0.19	-0.06	0.13
ASN	594	LYS	N594K	-0.054	NA	0.3	0.02	0.1
ASN	594	SER	N594S	-0.056	NA	0.09	-0.01	0.02
ASN	594	THR	N594T	-0.053	NA	0.13	-0.1	0.17
VAL	598	ALA	V598A	0.028	NA	0.59	0.19	0.16
VAL	598	ASP	V598D	-0.141	NA	0.73	-0.01	0.5
VAL	598	GLY	V598G	0.072	NA	0.56	0.19	0.09
VAL	598	ILE	V598I	0.074	NA	0.28	0.1	0.25
VAL	598	LEU	V598L	0.096	NA	0.28	0.11	-0.01
VAL	598	PHE	V598F	-0.231	NA	0.19	0.16	0.35
LEU	599	ILE	L599I	0.337	0	0.1	0.32	0.2
LEU	599	PHE	L599F	-0.616	0	-0.19	0.29	0.78
LEU	599	SER	L599S	0.303	0	-0.29	0.56	1.02
LEU	599	VAL	L599V	0.324	0	0.06	0.4	0.83
ALA	603	ASP	A603D	-0.182	NA	-1.41	0.71	0.92
ALA	603	GLY	A603G	0.179	NA	-0.06	0.61	0.59
ALA	603	PRO	A603P	0.109	NA	-0.01	0.2	0.56
ALA	603	SER	A603S	0.004	NA	-0.51	0.35	0.47
ALA	603	THR	A603T	-0.055	NA	-0.62	0.28	0.37
ALA	603	VAL	A603V	-0.041	NA	-0.25	-0.02	-0.2
LYS	606	ARG	K606R	0.139	NA	0.15	0.05	0.24
LYS	606	ASN	K606N	-0.024	NA	0.21	0.2	0.42
LYS	606	GLN	K606Q	0.148	NA	0.06	0.14	0.35
LYS	606	GLU	K606E	0.235	NA	0.36	0.25	0.6
LYS	606	ILE	K606I	0.197	NA	0.62	-0.12	0.6
LYS	606	THR	K606T	0.104	NA	0.26	0.04	0.5
LYS	616	ARG	K616R	-0.02	NA	0.23	-0.07	-0.01
LYS	616	ASN	K616N	-0.039	NA	0.15	-0.15	0.05
LYS	616	GLN	K616Q	0.032	NA	0.34	-0.09	0.09
LYS	616	GLU	K616E	0.11	NA	0.28	-0.03	0.17
LYS	616	MET	K616M	0.445	NA	0.5	-0.12	0.16
LYS	616	THR	K616T	-0.056	NA	0.2	-0.28	0.09
LEU	617	MET	L617M	0.157	NA	-0.15	0.03	-0.01
LEU	617	PHE	L617F	-0.314	NA	-0.09	-0.01	0.08
LEU	617	SER	L617S	0.023	NA	-0.05	-0.04	0.42
LEU	617	TRP	L617W	-0.164	NA	0.33	-0.04	0.43
LEU	617	VAL	L617V	0.01	NA	0.12	-0.11	-0.02
ASN	618	ASP	N618D	-0.25	NA	-0.04	0.05	0.63
ASN	618	HIS	N618H	-0.133	NA	0.01	0.03	0.23
ASN	618	ILE	N618I	0.119	NA	0.22	0	0.34
ASN	618	LYS	N618K	-0.071	NA	0.41	0.19	0.21
ASN	618	SER	N618S	-0.044	NA	0.11	0.12	0.33
ASN	618	THR	N618T	-0.029	NA	0.16	0.04	0.34
ASN	618	TYR	N618Y	0.044	NA	0.19	0.04	0.19
ASN	624	ASP	N624D	-0.08	NA	0.18	0.18	0.36
ASN	624	HIS	N624H	0.036	NA	0.11	0.15	0.22
ASN	624	ILE	N624I	0.091	NA	0.37	0.26	0.78
ASN	624	LYS	N624K	0.001	NA	0.49	0.23	0.34
ASN	624	SER	N624S	0.081	NA	0.24	0.22	0.46
ASN	624	THR	N624T	0.069	NA	0.31	0.08	0.47
ASN	624	TYR	N624Y	0.11	NA	0.38	0.2	0.2
LYS	625	ARG	K625R	-0.084	NA	0.13	-0.09	0.19
LYS	625	ASN	K625N	0.158	NA	0.13	0.06	0.32
LYS	625	GLN	K625Q	0.213	NA	0.27	0.07	0.28
LYS	625	GLU	K625E	0.21	NA	0.35	0.2	0.38
LYS	625	MET	K625M	0.226	NA	0.42	-0.04	0.12
LYS	625	THR	K625T	0.121	NA	0.2	-0.11	0.31
VAL	633	ALA	V633A	0.019	NA	0.17	-0.09	0.19
VAL	633	ASP	V633D	0.166	NA	0.54	-0.02	0.26
VAL	633	GLY	V633G	0.152	NA	0.14	0.22	0.14
VAL	633	ILE	V633I	-0.158	NA	-0.07	0.02	0.1
VAL	633	LEU	V633L	0.12	NA	-0.07	0.05	0.05
VAL	633	PHE	V633F	-0.195	NA	-0.17	0.12	-0.06
GLY	634	ALA	G634A	0.04	NA	0.24	0.44	0.47
GLY	634	ARG	G634R	0.07	NA	0.23	0.39	0.9
GLY	634	ASP	G634D	0.058	NA	-0.03	0.4	0.82
GLY	634	CYS	G634C	0	NA	0.11	0.25	0.9
GLY	634	SER	G634S	-0.021	NA	0.03	0.35	0.46
GLY	634	VAL	G634V	0.026	NA	0.31	0.51	0.8
ALA	635	ASP	A635D	-0.273	NA	-0.57	0.2	0.71
ALA	635	GLY	A635G	-0.076	NA	0.16	0.25	-0.36
ALA	635	PRO	A635P	0.034	NA	0.3	0.62	0.56
ALA	635	SER	A635S	-0.084	NA	-0.05	0.02	0.19
ALA	635	THR	A635T	-0.126	NA	-0.09	-0.08	0.18
ALA	635	VAL	A635V	0.005	NA	0.11	-0.22	0.25
ASN	636	ASP	N636D	-0.06	NA	0.02	-0.16	0.11
ASN	636	HIS	N636H	0.036	NA	0.03	-0.03	0.17
ASN	636	ILE	N636I	0.155	NA	0.32	-0.07	0.08
ASN	636	LYS	N636K	0.004	NA	0.45	-0.05	0.19
ASN	636	SER	N636S	0.046	NA	0.14	-0.08	-0.16
ASN	636	THR	N636T	0.024	NA	0.23	-0.14	0.16
ASN	636	TYR	N636Y	0.077	NA	0.3	0.06	0.16
CYS	637	ARG	C637R	0.338	NA	-0.08	0.7	1.42
CYS	637	GLY	C637G	0.497	NA	0.59	0.84	1.5
CYS	637	PHE	C637F	0.192	NA	0.04	0.28	1.42
CYS	637	SER	C637S	0.369	NA	0.47	0.58	1.45
CYS	637	TRP	C637W	0.209	NA	0.24	0.3	1.48
CYS	637	TYR	C637Y	-0.17	NA	0.02	0.33	1.44
LYS	638	ARG	K638R	0.158	NA	0.37	-0.05	0.3
LYS	638	ASN	K638N	0.002	NA	0.52	0.18	0.5
LYS	638	GLN	K638Q	0.223	NA	0.5	0.1	0.49
LYS	638	GLU	K638E	0.235	NA	0.79	0.26	1.06
LYS	638	MET	K638M	0.187	NA	0.59	-0.07	0.42
LYS	638	THR	K638T	0.145	NA	0.58	-0.04	0.58
PHE	639	CYS	F639C	0.553	NA	0.81	0.9	1.31
PHE	639	ILE	F639I	0.651	NA	0.99	0.51	1.06
PHE	639	LEU	F639L	0.933	NA	1.09	0.67	0.32
PHE	639	SER	F639S	0.351	NA	1.05	1.49	1.32
PHE	639	TYR	F639Y	-0.14	NA	0.56	0.44	0.45
PHE	639	VAL	F639V	0.574	NA	1.12	0.64	1.17
ASP	640	ALA	D640A	0.388	NA	0.27	0.14	0.45
ASP	640	ASN	D640N	0.533	NA	0.97	0.1	0.33
ASP	640	GLU	D640E	0.214	NA	0.67	0.13	-0.13
ASP	640	GLY	D640G	0.359	NA	0.5	0.35	0.43
ASP	640	HIS	D640H	-0.06	NA	0.39	-0.06	0.23
ASP	640	TYR	D640Y	-0.037	NA	0.69	-0.09	0.18
ASP	640	VAL	D640V	0.162	NA	0.23	-0.22	0.19
VAL	641	ALA	V641A	0.35	NA	0.38	1.09	1.43
VAL	641	GLU	V641E	0.309	NA	-0.11	1.58	1.91
VAL	641	GLY	V641G	0.492	NA	0.27	1.52	1.43
VAL	641	ILE	V641I	0.003	NA	0.14	0.29	0.16
VAL	641	LEU	V641L	0.115	NA	0.15	0.43	0.1
ALA	642	ASP	A642D	-0.492	NA	-1.05	0.47	0.78
ALA	642	GLY	A642G	0.187	NA	-0.22	0.24	0.58
ALA	642	PRO	A642P	0.18	NA	0.03	0.56	0.57
ALA	642	SER	A642S	-0.093	NA	-0.41	0.23	0.22
ALA	642	THR	A642T	-0.263	NA	-0.46	0.14	0.2
ALA	642	VAL	A642V	-0.096	NA	0.02	-0.01	-0.54
ALA	643	ASP	A643D	-0.618	NA	-0.71	0.68	1.78
ALA	643	GLY	A643G	0.279	NA	0.23	0.41	1.12
ALA	643	PRO	A643P	0.152	NA	0.31	0.12	0.82
ALA	643	SER	A643S	-0.418	NA	-0.06	0.21	1.14
ALA	643	THR	A643T	-0.547	NA	-0.14	0.37	1.14
ALA	643	VAL	A643V	-0.128	NA	0.07	0.02	0.55
ARG	644	CYS	R644C	0.283	NA	0.59	0.02	0.41
ARG	644	GLY	R644G	0.241	NA	1.14	0.28	0.31
ARG	644	HIS	R644H	0.094	NA	0.59	0	0.28
ARG	644	LEU	R644L	0.123	NA	0.55	-0.1	0.21
ARG	644	PRO	R644P	0.59	NA	2.04	-0.07	1.71
ARG	644	SER	R644S	0.143	NA	0.53	0.13	0.34
THR	645	ALA	T645A	0.16	NA	0.15	0.47	0.05
THR	645	ARG	T645R	0.224	NA	0.1	0.53	0.54
THR	645	ILE	T645I	0.197	NA	-0.08	0.25	-0.4
THR	645	LYS	T645K	0.229	NA	0.08	0.68	0.74
THR	645	PRO	T645P	0.13	NA	0.28	-0.06	0.52
THR	645	SER	T645S	0.104	NA	0.12	0.49	0.42
ARG	646	GLY	R646G	0.235	NA	0.82	0.32	0.2
ARG	646	ILE	R646I	0.213	NA	0.26	0.05	0.31
ARG	646	LYS	R646K	0.046	NA	0.02	-0.04	0.14
ARG	646	SER	R646S	0.094	NA	0.08	0.12	0.19
ARG	646	THR	R646T	0.13	NA	-0.01	0.08	0.25
THR	647	ALA	T647A	-0.028	NA	0.29	-0.13	0.06
THR	647	ASN	T647N	-0.056	NA	0.35	-0.29	0.06
THR	647	ILE	T647I	0.033	NA	0.33	0.08	0.15
THR	647	PRO	T647P	0.043	NA	0.46	0.07	2.49
THR	647	SER	T647S	0.013	NA	0.45	-0.09	0.05
ASN	648	ASP	N648D	-0.155	NA	-0.01	0.1	0.21
ASN	648	HIS	N648H	-0.039	NA	-0.1	0.09	0.16
ASN	648	ILE	N648I	0.065	NA	0.19	0.08	0.18
ASN	648	LYS	N648K	0.012	NA	0.13	0.03	-0.11
ASN	648	SER	N648S	0.025	NA	0.15	0.04	-0.08
ASN	648	THR	N648T	0.051	NA	0.09	-0.06	0.24
ASN	648	TYR	N648Y	-0.317	NA	0.07	0.05	-0.15
GLU	649	ALA	E649A	0.163	NA	0.28	0.24	0.32
GLU	649	ASP	E649D	-0.079	NA	0.59	0.21	0.2
GLU	649	GLN	E649Q	0.1	NA	0.66	-0.01	0.19
GLU	649	GLY	E649G	0.136	NA	0.4	0.36	0.3
GLU	649	LYS	E649K	0.068	NA	0.06	0.03	0.22
GLU	649	VAL	E649V	0.148	NA	0.12	-0.2	-0.29
GLN	650	ARG	Q650R	0.418	0	0.37	0.22	0.39
GLN	650	GLU	Q650E	0.08	0	0.21	0.34	0.49
GLN	650	HIS	Q650H	-0.055	0	0.34	0.03	0.23
GLN	650	LEU	Q650L	0.077	0	0.51	0.05	0.25
GLN	650	LYS	Q650K	0.268	0	0.27	0.3	0.36
GLN	650	PRO	Q650P	-0.006	0	0.52	0.5	0.77
VAL	651	ALA	V651A	0.106	NA	0.29	0.09	0.19
VAL	651	ASP	V651D	-0.073	NA	0.17	-0.02	0.52
VAL	651	GLY	V651G	0.203	NA	0.27	0.26	0.17
VAL	651	ILE	V651I	-0.158	NA	0.05	0.12	-0.03
VAL	651	LEU	V651L	0.129	NA	0.05	0.1	0.22
VAL	651	PHE	V651F	-0.314	NA	-0.19	0.12	0.12
VAL	652	ALA	V652A	0.294	0	0.34	0.89	0.57
VAL	652	ASP	V652D	0.248	0	0.63	0.93	1.87
VAL	652	GLY	V652G	0.437	0	0.39	1.16	0.89
VAL	652	ILE	V652I	0.15	0	0.06	0.31	-0.04
VAL	652	LEU	V652L	0.31	0	0.06	0.42	0.16
VAL	652	PHE	V652F	-0.559	0	0.11	0.36	0.19
ARG	653	GLY	R653G	-0.145	NA	0.96	0.47	0.19
ARG	653	ILE	R653I	0.164	NA	0.47	-0.1	0.41
ARG	653	LYS	R653K	0.115	NA	0.17	0.29	0.21
ARG	653	SER	R653S	0.054	NA	0.35	0.21	0.08
ARG	653	THR	R653T	0.11	NA	0.28	0.1	0.68
SER	654	ARG	S654R	-0.033	NA	0.02	0.13	0.43
SER	654	ASN	S654N	-0.025	NA	0.1	0.25	0.23
SER	654	CYS	S654C	0.017	NA	0.2	0.09	0.43
SER	654	GLY	S654G	0.065	NA	0.41	0.43	0.5
SER	654	ILE	S654I	0.093	NA	0.12	0.04	0.41
SER	654	THR	S654T	-0.061	NA	0.21	0.09	0.15
GLU	660	ALA	E660A	0.092	NA	0.43	0.23	0.22
GLU	660	ASP	E660D	-0.017	NA	0.65	0.17	0.16
GLU	660	GLN	E660Q	0.162	NA	0.86	-0.02	0.27
GLU	660	GLY	E660G	0.121	NA	0.45	0.34	1.01
GLU	660	LYS	E660K	0.208	NA	0.59	0.13	-0.38
GLU	660	VAL	E660V	0.244	NA	0.32	-0.05	0.23
GLU	661	ALA	E661A	0.076	NA	0.23	-0.09	0.23
GLU	661	ASP	E661D	-0.026	NA	0.2	-0.04	0.04
GLU	661	GLN	E661Q	0.281	NA	0.42	-0.06	0.08
GLU	661	GLY	E661G	0.087	NA	0.3	0.15	0.36
GLU	661	LYS	E661K	0.218	NA	0.37	0	0.06
GLU	661	VAL	E661V	0.191	NA	0.13	-0.09	0.31
GLY	662	ALA	G662A	0.12	NA	0.04	0.81	1.21
GLY	662	ARG	G662R	0.358	NA	0.06	0.85	1.53
GLY	662	GLU	G662E	-0.051	NA	-0.32	0.89	1.98
GLY	662	VAL	G662V	0.382	NA	0.06	0.91	1.47
ASP	663	ALA	D663A	0.101	NA	0.45	-0.11	0.27
ASP	663	ASN	D663N	0.077	NA	0.98	-0.03	-0.17
ASP	663	GLU	D663E	-0.038	NA	0.69	-0.03	0.2
ASP	663	GLY	D663G	0.119	NA	0.49	0.13	0.19
ASP	663	HIS	D663H	-0.067	NA	0.35	0.03	0.14
ASP	663	TYR	D663Y	-0.092	NA	0.43	0.16	0.38
ASP	663	VAL	D663V	0.163	NA	0.27	-0.01	0.34
ASN	664	ASP	N664D	-0.216	NA	-0.06	-0.01	0.2
ASN	664	HIS	N664H	-0.006	NA	-0.17	0.07	0.19
ASN	664	ILE	N664I	-0.33	NA	0.22	0.27	0.18
ASN	664	LYS	N664K	-0.031	NA	0.39	0.1	-0.09
ASN	664	SER	N664S	-0.09	NA	0.13	0.05	0.23
ASN	664	THR	N664T	0.022	NA	0.14	0.04	0.21
ASN	664	TYR	N664Y	0.049	NA	0.26	0.25	0.22
GLY	667	ALA	G667A	0.127	NA	0.21	0.01	0.95
GLY	667	ARG	G667R	0.399	NA	0.33	0.22	0.84
GLY	667	ASP	G667D	0.351	NA	0.19	0.47	1.28
GLY	667	CYS	G667C	0.473	NA	0.25	-0.05	0.85
GLY	667	SER	G667S	0.434	NA	0.09	0.16	0.9
GLY	667	VAL	G667V	0.277	NA	0.5	-0.23	0.58
VAL	668	ALA	V668A	0.096	NA	0.71	0.56	0.21
VAL	668	GLU	V668E	-0.013	NA	0.24	0.41	0.39
VAL	668	GLY	V668G	0.169	NA	0.69	0.7	0.19
VAL	668	ILE	V668I	0.121	NA	0.33	0.11	-0.02
VAL	668	LEU	V668L	0.139	NA	0.33	0.24	-0.03
PRO	669	ALA	P669A	0.24	NA	0.27	-0.02	1.11
PRO	669	ARG	P669R	0.127	NA	0.2	-0.23	1.18
PRO	669	GLN	P669Q	-0.135	NA	-0.04	-0.18	0.97
PRO	669	LEU	P669L	0.08	NA	0.16	-0.31	1.03
PRO	669	SER	P669S	0.068	NA	-0.02	-0.12	1.08
PRO	669	THR	P669T	0.055	NA	-0.1	-0.27	1.07
