# Supplementary material for: Binding of transmissible gastroenteritis virus and porcine respiratory coronavirus to human and porcine aminopeptidase N receptors as an indicator of cross-species transmission
Source: PLoS One. 2025 May 27;20(5):e0325023. doi: 10.1371/journal.pone.0325023 (PMC12111490; doi:10.1371/journal.pone.0325023)
Supplement: S6 Table — (XLSX) [file pone.0325023.s006.xlsx]

## Sheet: RMSD
Time_ns	TGEV Purdue / pAPN	TGEV 133 / pAPN	TGEV 133 mutated / pAPN	TGEV Purdue / hAPN	TGEV 133 / hAPN	TGEV 133 mutated / hAPN
0	0.0605686	0.0520938	0.0487725	0.0580975	0.0598389	0.0598454
0.01	0.105756	0.0983606	0.0947445	0.124141	0.107998	0.108031
0.02	0.131635	0.12308	0.115528	0.129997	0.125487	0.118499
0.03	0.151223	0.135862	0.117684	0.136983	0.140952	0.13544
0.04	0.147318	0.134825	0.108495	0.157418	0.131043	0.152376
0.05	0.154824	0.132255	0.113406	0.157999	0.132765	0.166086
0.06	0.166604	0.131558	0.134981	0.175109	0.144723	0.187933
0.07	0.173569	0.121457	0.134107	0.170613	0.153123	0.187138
0.08	0.207076	0.122695	0.147304	0.156191	0.161403	0.171213
0.09	0.20197	0.120667	0.147037	0.173082	0.145909	0.168783
0.1	0.21375	0.136258	0.134015	0.167652	0.144424	0.176897
0.11	0.204049	0.134473	0.138744	0.168166	0.152245	0.180177
0.12	0.198926	0.13426	0.130194	0.178208	0.17314	0.181089
0.13	0.197551	0.132136	0.132742	0.17415	0.181283	0.177484
0.14	0.186494	0.151979	0.151063	0.171824	0.168781	0.176755
0.15	0.179866	0.131313	0.156386	0.16214	0.182644	0.173038
0.16	0.169919	0.136472	0.152239	0.172825	0.178538	0.179864
0.17	0.173739	0.135482	0.166815	0.192787	0.18999	0.176162
0.18	0.165815	0.146209	0.159544	0.19479	0.186372	0.204739
0.19	0.156387	0.148606	0.153186	0.189922	0.206586	0.205338
0.2	0.171768	0.149743	0.14974	0.196315	0.193665	0.23131
0.21	0.179943	0.169362	0.149814	0.197994	0.185921	0.254362
0.22	0.204078	0.175728	0.149697	0.191317	0.208722	0.238208
0.23	0.19872	0.176348	0.145965	0.194556	0.209356	0.216627
0.24	0.182462	0.175522	0.165377	0.191046	0.208117	0.212957
0.25	0.177582	0.168788	0.150532	0.174685	0.184769	0.205633
0.26	0.175998	0.182258	0.149863	0.182448	0.166192	0.197621
0.27	0.182099	0.197495	0.170517	0.196646	0.181464	0.190189
0.28	0.182312	0.217164	0.167001	0.211861	0.175869	0.173774
0.29	0.189002	0.229202	0.163763	0.206756	0.171414	0.182251
0.3	0.190456	0.253801	0.1693	0.218419	0.163732	0.187178
0.31	0.179492	0.274049	0.176923	0.21796	0.164155	0.19418
0.32	0.189689	0.273396	0.185676	0.238372	0.173641	0.184258
0.33	0.203778	0.272921	0.173878	0.249098	0.174741	0.176152
0.34	0.196911	0.278245	0.183994	0.244062	0.1725	0.180363
0.35	0.191303	0.291859	0.172542	0.245424	0.170632	0.196763
0.36	0.191645	0.298631	0.157703	0.256671	0.177165	0.175096
0.37	0.197696	0.290716	0.180346	0.239054	0.176068	0.174521
0.38	0.210822	0.280122	0.191833	0.217969	0.175307	0.204684
0.39	0.217192	0.25384	0.196652	0.218764	0.15945	0.235265
0.4	0.232739	0.246679	0.200422	0.244724	0.161306	0.233435
0.41	0.215037	0.255859	0.211689	0.240808	0.179479	0.22201
0.42	0.226964	0.296737	0.220817	0.22929	0.183688	0.226166
0.43	0.230371	0.287158	0.241073	0.228166	0.190183	0.239769
0.44	0.239814	0.30954	0.247306	0.244174	0.196382	0.219065
0.45	0.233543	0.326716	0.276733	0.252551	0.186724	0.205906
0.46	0.231578	0.342014	0.256688	0.24484	0.189045	0.195945
0.47	0.245286	0.344083	0.222393	0.237123	0.193793	0.19909
0.48	0.236752	0.356665	0.223311	0.240445	0.180983	0.214366
0.49	0.228491	0.344261	0.207091	0.242275	0.185	0.191726
0.5	0.237808	0.34378	0.192623	0.228438	0.212981	0.194869
0.51	0.237701	0.329821	0.215589	0.241518	0.230493	0.21358
0.52	0.258935	0.36032	0.206276	0.25204	0.2575	0.185208
0.53	0.268957	0.380192	0.224741	0.26949	0.220206	0.199036
0.54	0.243031	0.372466	0.207799	0.256827	0.219503	0.180795
0.55	0.229674	0.365599	0.224599	0.259203	0.230331	0.183087
0.56	0.222329	0.373451	0.238006	0.261238	0.231927	0.18748
0.57	0.222405	0.371527	0.250137	0.263646	0.24148	0.190919
0.58	0.218876	0.370748	0.238271	0.271174	0.256163	0.194649
0.59	0.209916	0.364902	0.26566	0.283456	0.249127	0.184913
0.6	0.226963	0.348224	0.271638	0.279082	0.231883	0.189688
0.61	0.225781	0.333264	0.300448	0.28483	0.217257	0.210703
0.62	0.253263	0.348103	0.302696	0.282589	0.187643	0.221778
0.63	0.282154	0.345504	0.307927	0.272383	0.189816	0.228752
0.64	0.283147	0.320455	0.297882	0.266468	0.210763	0.253844
0.65	0.285549	0.318122	0.275894	0.27093	0.2244	0.260198
0.66	0.276228	0.335978	0.282516	0.264167	0.225026	0.235744
0.67	0.281424	0.334556	0.273314	0.273504	0.235829	0.224118
0.68	0.288391	0.313924	0.265549	0.266124	0.24568	0.221683
0.69	0.288849	0.314143	0.273798	0.250583	0.281211	0.226737
0.7	0.287713	0.298016	0.265515	0.252468	0.277255	0.236731
0.71	0.297254	0.309277	0.248317	0.253367	0.255781	0.259706
0.72	0.311365	0.344408	0.243404	0.259513	0.252247	0.243449
0.73	0.295327	0.356477	0.255098	0.251204	0.259872	0.229802
0.74	0.304299	0.342699	0.274857	0.240939	0.244593	0.220948
0.75	0.2916	0.334957	0.2748	0.232711	0.271699	0.216213
0.76	0.304894	0.31638	0.303721	0.253572	0.27793	0.230632
0.77	0.315597	0.297141	0.308426	0.241793	0.283088	0.222228
0.78	0.360857	0.301	0.304004	0.269665	0.292357	0.208892
0.79	0.398318	0.323496	0.308532	0.261178	0.287067	0.201937
0.8	0.403741	0.334549	0.305438	0.249657	0.268286	0.203241
0.81	0.411781	0.325744	0.299766	0.242471	0.265768	0.218274
0.82	0.421283	0.330664	0.296664	0.240908	0.260926	0.223411
0.83	0.429406	0.3252	0.325796	0.246546	0.278227	0.224659
0.84	0.43661	0.313892	0.305557	0.231903	0.290428	0.220637
0.85	0.429826	0.305154	0.304862	0.232756	0.291962	0.221794
0.86	0.410371	0.311047	0.296632	0.23805	0.271253	0.222006
0.87	0.403373	0.304894	0.286038	0.253263	0.250703	0.232789
0.88	0.39929	0.293405	0.291065	0.254572	0.236665	0.226516
0.89	0.387138	0.288119	0.308465	0.247117	0.229715	0.204718
0.9	0.385878	0.264541	0.323381	0.241202	0.23243	0.200371
0.91	0.399805	0.297978	0.337879	0.218837	0.234237	0.204877
0.92	0.414588	0.309892	0.334226	0.226175	0.238267	0.203432
0.93	0.451943	0.313555	0.353655	0.222407	0.24357	0.195722
0.94	0.427885	0.300122	0.379624	0.22349	0.240338	0.198306
0.95	0.411689	0.308061	0.379742	0.242615	0.24381	0.194481
0.96	0.417679	0.314664	0.402143	0.258434	0.244415	0.205216
0.97	0.414375	0.326382	0.381678	0.240487	0.23296	0.216735
0.98	0.446997	0.345924	0.366483	0.241968	0.238444	0.205145
0.99	0.46106	0.363762	0.383294	0.255101	0.228264	0.211854
1	0.466468	0.37637	0.404624	0.232615	0.228477	0.215132
1.01	0.446834	0.372705	0.428791	0.247456	0.221376	0.2217
1.02	0.421814	0.392041	0.465336	0.242559	0.227957	0.216232
1.03	0.395006	0.414036	0.470436	0.251371	0.228844	0.21078
1.04	0.382631	0.420532	0.44549	0.243426	0.223516	0.200089
1.05	0.367074	0.442034	0.455429	0.256021	0.237972	0.225113
1.06	0.360644	0.42413	0.44899	0.245593	0.234837	0.239815
1.07	0.361106	0.4075	0.4406	0.268406	0.221334	0.251201
1.08	0.382064	0.404342	0.448773	0.270619	0.216948	0.265655
1.09	0.368452	0.42344	0.420233	0.267678	0.212641	0.264354
1.1	0.379242	0.415928	0.410181	0.263167	0.191722	0.282622
1.11	0.386949	0.395152	0.406958	0.250186	0.182315	0.274495
1.12	0.389003	0.366705	0.40346	0.237117	0.182305	0.293353
1.13	0.379314	0.34481	0.399405	0.242598	0.187708	0.27602
1.14	0.38612	0.32489	0.372054	0.221923	0.189129	0.262798
1.15	0.361578	0.333133	0.369276	0.222866	0.222104	0.239461
1.16	0.368984	0.345521	0.354692	0.21447	0.204827	0.219118
1.17	0.366836	0.328225	0.348071	0.225891	0.180026	0.209205
1.18	0.358029	0.334259	0.340169	0.22417	0.197483	0.211039
1.19	0.351282	0.360979	0.288836	0.248097	0.205691	0.209907
1.2	0.343356	0.392763	0.280876	0.262653	0.20515	0.214833
1.21	0.389792	0.390975	0.250229	0.260567	0.202595	0.210556
1.22	0.400833	0.365747	0.256279	0.255752	0.207918	0.208958
1.23	0.409082	0.340295	0.260798	0.256861	0.245111	0.193273
1.24	0.412342	0.315012	0.260586	0.260778	0.259453	0.189098
1.25	0.414109	0.307382	0.24247	0.261752	0.237255	0.199275
1.26	0.423085	0.320527	0.248677	0.25935	0.223782	0.200199
1.27	0.426441	0.319077	0.283074	0.255009	0.226523	0.220015
1.28	0.433717	0.32811	0.313386	0.243058	0.248847	0.22871
1.29	0.407664	0.332336	0.347322	0.24864	0.258101	0.223062
1.3	0.403842	0.340304	0.356623	0.24456	0.258851	0.235095
1.31	0.418769	0.325986	0.351277	0.235796	0.262021	0.230808
1.32	0.417385	0.313402	0.340686	0.262918	0.260408	0.236616
1.33	0.394441	0.337242	0.338944	0.269625	0.258892	0.239476
1.34	0.407816	0.335864	0.333357	0.27527	0.251049	0.251767
1.35	0.416385	0.317083	0.357827	0.266879	0.269346	0.273646
1.36	0.420789	0.31244	0.351053	0.285495	0.294323	0.279083
1.37	0.400157	0.338007	0.3561	0.27695	0.294511	0.275526
1.38	0.398516	0.341768	0.345375	0.251833	0.297023	0.262328
1.39	0.422715	0.342554	0.388076	0.265028	0.282404	0.250135
1.4	0.421179	0.343082	0.427866	0.262655	0.309069	0.238875
1.41	0.426324	0.345544	0.411072	0.275058	0.319934	0.251633
1.42	0.413391	0.330476	0.410714	0.271726	0.324517	0.24154
1.43	0.403618	0.325609	0.390496	0.246736	0.327149	0.229589
1.44	0.360023	0.319853	0.416828	0.226693	0.321429	0.235149
1.45	0.338308	0.349463	0.409595	0.220705	0.292535	0.242609
1.46	0.33616	0.342465	0.408125	0.236204	0.285921	0.25088
1.47	0.347355	0.352977	0.403807	0.249247	0.302121	0.257611
1.48	0.33794	0.343101	0.43183	0.256128	0.290337	0.260251
1.49	0.338711	0.346149	0.414568	0.273805	0.269171	0.264194
1.5	0.335154	0.351229	0.418317	0.261004	0.254458	0.286723
1.51	0.352709	0.380566	0.405039	0.24189	0.253612	0.286083
1.52	0.33319	0.377144	0.416279	0.237866	0.261062	0.290706
1.53	0.312819	0.378949	0.384803	0.233268	0.295076	0.279446
1.54	0.340999	0.385549	0.383252	0.229588	0.276329	0.264889
1.55	0.312989	0.354612	0.399949	0.234789	0.257132	0.258446
1.56	0.298968	0.353158	0.396343	0.251433	0.260716	0.285125
1.57	0.299203	0.360318	0.377524	0.251437	0.266713	0.301678
1.58	0.307495	0.343882	0.383975	0.260086	0.262431	0.290989
1.59	0.307518	0.37788	0.360523	0.236944	0.251944	0.283461
1.6	0.326282	0.386112	0.361465	0.241485	0.260485	0.262039
1.61	0.322393	0.392283	0.368028	0.239864	0.22569	0.267764
1.62	0.309621	0.352802	0.402774	0.231267	0.222884	0.269261
1.63	0.304614	0.36039	0.411326	0.231146	0.229691	0.266195
1.64	0.321643	0.344615	0.421663	0.229293	0.244596	0.253554
1.65	0.316742	0.362	0.429524	0.229219	0.231312	0.239484
1.66	0.286299	0.352949	0.409378	0.222705	0.222033	0.231751
1.67	0.310694	0.318819	0.409195	0.222029	0.247646	0.239847
1.68	0.310525	0.320713	0.40268	0.222171	0.265515	0.233846
1.69	0.31049	0.31785	0.405357	0.217128	0.271433	0.232462
1.7	0.301439	0.30484	0.406376	0.209858	0.282248	0.231502
1.71	0.297358	0.32456	0.423566	0.213467	0.280666	0.215256
1.72	0.288418	0.317863	0.41136	0.199032	0.262005	0.221869
1.73	0.293775	0.308211	0.380623	0.206338	0.241716	0.258175
1.74	0.298993	0.289771	0.376999	0.245098	0.210853	0.262722
1.75	0.290196	0.2926	0.404748	0.236862	0.218031	0.257436
1.76	0.297297	0.296305	0.42977	0.236745	0.212803	0.277131
1.77	0.315853	0.306535	0.444538	0.22138	0.215411	0.256074
1.78	0.318232	0.332238	0.461408	0.241574	0.232257	0.250641
1.79	0.307924	0.345434	0.440751	0.238163	0.230111	0.24435
1.8	0.326182	0.362244	0.413129	0.235409	0.228887	0.238554
1.81	0.330397	0.358269	0.386782	0.259414	0.21917	0.229319
1.82	0.333849	0.343757	0.397188	0.256138	0.2179	0.207537
1.83	0.317862	0.337187	0.420382	0.257567	0.255312	0.220083
1.84	0.337577	0.321458	0.437058	0.249581	0.295062	0.220918
1.85	0.353155	0.296485	0.466339	0.249531	0.309377	0.207309
1.86	0.330709	0.297461	0.447262	0.237116	0.319169	0.19339
1.87	0.346362	0.312541	0.443269	0.218467	0.329102	0.20013
1.88	0.332884	0.323914	0.43363	0.219062	0.339703	0.198757
1.89	0.327813	0.325056	0.442066	0.225024	0.343155	0.210445
1.9	0.34027	0.323104	0.463612	0.219902	0.328582	0.204083
1.91	0.334834	0.311576	0.446589	0.211848	0.345583	0.19706
1.92	0.35562	0.323528	0.428713	0.210427	0.351746	0.21146
1.93	0.387007	0.334226	0.425427	0.226868	0.341113	0.219396
1.94	0.36737	0.349674	0.422671	0.217916	0.318281	0.2147
1.95	0.331517	0.339511	0.425594	0.214788	0.316727	0.214481
1.96	0.312835	0.366109	0.455755	0.232059	0.319149	0.231271
1.97	0.349105	0.370594	0.462997	0.2225	0.299552	0.224934
1.98	0.335574	0.362398	0.459355	0.207751	0.315724	0.24047
1.99	0.342392	0.357659	0.470809	0.208577	0.308743	0.230419
2	0.322433	0.344197	0.485201	0.201559	0.317	0.222898
2.01	0.321306	0.362376	0.483248	0.21153	0.308501	0.230892
2.02	0.310236	0.360461	0.484571	0.231269	0.29825	0.222541
2.03	0.30231	0.36592	0.472584	0.22769	0.281781	0.215061
2.04	0.314403	0.396783	0.469114	0.243727	0.27507	0.226229
2.05	0.314653	0.406507	0.478019	0.253824	0.275731	0.195267
2.06	0.341015	0.412531	0.49574	0.242943	0.259573	0.183223
2.07	0.322635	0.397379	0.485718	0.238476	0.257912	0.180931
2.08	0.321601	0.40251	0.501663	0.239582	0.264198	0.203631
2.09	0.290495	0.383319	0.526225	0.255169	0.250599	0.204686
2.1	0.271292	0.375333	0.494504	0.262854	0.256515	0.217352
2.11	0.26575	0.394693	0.498296	0.247425	0.253897	0.205229
2.12	0.274114	0.407435	0.490436	0.241458	0.257348	0.177868
2.13	0.23857	0.408322	0.445081	0.254572	0.269076	0.186514
2.14	0.252392	0.395561	0.438614	0.237159	0.276019	0.205557
2.15	0.24904	0.380203	0.427939	0.250862	0.297382	0.22151
2.16	0.236208	0.366912	0.420107	0.26357	0.311934	0.21124
2.17	0.242641	0.380383	0.416647	0.276711	0.291996	0.220973
2.18	0.237714	0.362473	0.41189	0.27895	0.295205	0.224134
2.19	0.255671	0.373494	0.40958	0.294833	0.313146	0.2262
2.2	0.256968	0.348045	0.400232	0.279882	0.32571	0.220224
2.21	0.26064	0.342843	0.372925	0.258482	0.356825	0.213105
2.22	0.289431	0.358096	0.384571	0.282345	0.343921	0.224131
2.23	0.270291	0.357201	0.401627	0.262676	0.370723	0.223466
2.24	0.279549	0.325145	0.396456	0.267345	0.373975	0.218547
2.25	0.279128	0.317393	0.373277	0.263769	0.361031	0.220105
2.26	0.277089	0.327544	0.384127	0.256044	0.359953	0.214491
2.27	0.267513	0.324842	0.387904	0.260195	0.358505	0.214286
2.28	0.255507	0.338989	0.400725	0.273974	0.34916	0.19464
2.29	0.246295	0.344763	0.413096	0.305329	0.313111	0.20489
2.3	0.272743	0.336483	0.428308	0.308476	0.30314	0.189058
2.31	0.267118	0.336356	0.445858	0.313595	0.304035	0.193721
2.32	0.266909	0.329141	0.423723	0.323096	0.299744	0.209644
2.33	0.274418	0.323952	0.410819	0.31264	0.303547	0.227774
2.34	0.260966	0.323901	0.417395	0.296238	0.316833	0.232667
2.35	0.281021	0.33368	0.416494	0.306564	0.301866	0.225518
2.36	0.291913	0.341567	0.435509	0.313486	0.308448	0.197463
2.37	0.269226	0.335406	0.444035	0.314321	0.315148	0.202799
2.38	0.267737	0.324236	0.431767	0.326723	0.329656	0.223357
2.39	0.261304	0.298542	0.435224	0.334362	0.34697	0.220819
2.4	0.246737	0.310143	0.411603	0.339369	0.338348	0.229471
2.41	0.242962	0.314233	0.401582	0.319246	0.338332	0.226187
2.42	0.229241	0.281957	0.390682	0.318935	0.342236	0.21072
2.43	0.190525	0.277476	0.391871	0.318182	0.333376	0.213717
2.44	0.205467	0.307115	0.406308	0.33621	0.332031	0.230591
2.45	0.214042	0.311213	0.4167	0.339087	0.304049	0.214252
2.46	0.223501	0.298233	0.404309	0.343661	0.271268	0.225818
2.47	0.247967	0.282722	0.397788	0.320906	0.250454	0.231704
2.48	0.268077	0.277266	0.400115	0.297125	0.253872	0.242716
2.49	0.279931	0.272564	0.416626	0.304361	0.243256	0.251301
2.5	0.285828	0.263243	0.377624	0.318642	0.240887	0.237539
2.51	0.304967	0.257048	0.36659	0.3208	0.236986	0.258265
2.52	0.315397	0.246826	0.361707	0.321853	0.234651	0.254115
2.53	0.319219	0.239216	0.388218	0.323312	0.237506	0.246774
2.54	0.315682	0.238198	0.396761	0.306051	0.252827	0.238338
2.55	0.343276	0.226543	0.382973	0.308979	0.271895	0.223703
2.56	0.339012	0.226393	0.367108	0.274417	0.272832	0.243642
2.57	0.338181	0.235849	0.357623	0.276613	0.270222	0.21867
2.58	0.328371	0.238492	0.372088	0.300518	0.272196	0.204432
2.59	0.327376	0.243039	0.351183	0.30691	0.267016	0.203713
2.6	0.311435	0.250564	0.333572	0.312635	0.286013	0.210093
2.61	0.336874	0.269842	0.362127	0.334306	0.290003	0.199536
2.62	0.356646	0.277684	0.360202	0.355365	0.294868	0.20191
2.63	0.363409	0.285735	0.371401	0.350805	0.257821	0.212122
2.64	0.369481	0.288277	0.359303	0.346046	0.256588	0.20208
2.65	0.349673	0.289751	0.377702	0.352351	0.259301	0.195245
2.66	0.331986	0.275997	0.367487	0.384213	0.275917	0.209153
2.67	0.317418	0.294121	0.368516	0.385145	0.296324	0.218521
2.68	0.330526	0.316468	0.375917	0.378313	0.330994	0.21399
2.69	0.345864	0.326622	0.382903	0.375669	0.353239	0.204287
2.7	0.353304	0.344595	0.37919	0.378777	0.370846	0.219083
2.71	0.357805	0.332811	0.385048	0.374912	0.353159	0.220855
2.72	0.393196	0.333308	0.388516	0.363184	0.364767	0.220426
2.73	0.395898	0.329058	0.363532	0.387221	0.32841	0.208997
2.74	0.406255	0.304598	0.340572	0.404175	0.315116	0.224552
2.75	0.402865	0.340573	0.333328	0.39195	0.317777	0.220906
2.76	0.398811	0.356626	0.336708	0.41004	0.320435	0.213064
2.77	0.389064	0.348559	0.331648	0.388652	0.329282	0.209697
2.78	0.377081	0.368194	0.369023	0.391278	0.333004	0.219611
2.79	0.388981	0.380962	0.363211	0.409769	0.325678	0.218714
2.8	0.37581	0.383969	0.36549	0.381731	0.324421	0.202952
2.81	0.370443	0.392184	0.365848	0.365847	0.32358	0.187189
2.82	0.36517	0.376988	0.364868	0.36635	0.335471	0.191651
2.83	0.38125	0.400385	0.37661	0.359323	0.336642	0.214604
2.84	0.387472	0.420263	0.368969	0.369371	0.342538	0.222079
2.85	0.369277	0.424932	0.375283	0.372845	0.323906	0.232423
2.86	0.372075	0.426105	0.400573	0.402344	0.340358	0.24372
2.87	0.383377	0.418141	0.372492	0.378474	0.352043	0.262878
2.88	0.378043	0.443285	0.378414	0.362265	0.329038	0.28113
2.89	0.35696	0.464691	0.409075	0.356631	0.317376	0.277605
2.9	0.371214	0.472586	0.408051	0.353303	0.301456	0.248591
2.91	0.362481	0.469273	0.404701	0.383996	0.290583	0.238973
2.92	0.350101	0.440393	0.406618	0.375383	0.271279	0.231544
2.93	0.346925	0.444683	0.406628	0.362185	0.277485	0.232254
2.94	0.318396	0.434356	0.415079	0.347191	0.290845	0.219544
2.95	0.312932	0.440495	0.435039	0.334331	0.292639	0.215848
2.96	0.340325	0.433747	0.419226	0.328538	0.293287	0.22927
2.97	0.32108	0.448666	0.432926	0.342338	0.30297	0.229637
2.98	0.337196	0.469799	0.443811	0.352891	0.299177	0.236777
2.99	0.347649	0.491932	0.424977	0.349318	0.305644	0.247184
3	0.336247	0.509788	0.407289	0.333433	0.313047	0.239143
3.01	0.329844	0.492334	0.38125	0.323201	0.332149	0.238637
3.02	0.330934	0.470152	0.379318	0.335556	0.335234	0.235967
3.03	0.316778	0.502828	0.37031	0.340773	0.334433	0.229126
3.04	0.309588	0.469492	0.393878	0.3425	0.343822	0.208471
3.05	0.31939	0.464245	0.390978	0.333266	0.333058	0.211583
3.06	0.317167	0.477127	0.411927	0.32457	0.313014	0.213541
3.07	0.351731	0.485425	0.418993	0.322721	0.313813	0.218657
3.08	0.362293	0.47182	0.4089	0.319297	0.31098	0.225852
3.09	0.38043	0.442758	0.414138	0.345154	0.313155	0.228118
3.1	0.384522	0.433275	0.417504	0.350891	0.317439	0.251391
3.11	0.365453	0.445761	0.428487	0.357362	0.339245	0.242753
3.12	0.379793	0.453905	0.417441	0.365922	0.341834	0.249206
3.13	0.381055	0.470144	0.414349	0.349162	0.334477	0.249004
3.14	0.379612	0.489607	0.431786	0.330578	0.340821	0.238451
3.15	0.386665	0.488246	0.427764	0.317763	0.366239	0.232609
3.16	0.394406	0.484016	0.394829	0.347164	0.346796	0.242605
3.17	0.410591	0.476676	0.396395	0.336597	0.326997	0.222936
3.18	0.435617	0.446292	0.415345	0.354748	0.349453	0.222323
3.19	0.422374	0.453352	0.431163	0.377982	0.353776	0.202521
3.2	0.423325	0.460711	0.433252	0.392723	0.363112	0.216077
3.21	0.400835	0.434724	0.429625	0.37582	0.334994	0.212861
3.22	0.385082	0.413868	0.424463	0.37936	0.314974	0.219401
3.23	0.371649	0.438592	0.429535	0.36058	0.295542	0.198809
3.24	0.360657	0.464561	0.446108	0.377082	0.300174	0.191785
3.25	0.336051	0.482058	0.450988	0.387806	0.286652	0.20623
3.26	0.343409	0.481089	0.472515	0.418461	0.275592	0.20233
3.27	0.345473	0.472205	0.452051	0.422312	0.26005	0.199625
3.28	0.35999	0.487197	0.472116	0.403856	0.246719	0.222747
3.29	0.357903	0.503905	0.490831	0.409673	0.232059	0.212034
3.3	0.352003	0.532259	0.476491	0.418274	0.252699	0.223676
3.31	0.358617	0.544174	0.475987	0.426616	0.256473	0.227379
3.32	0.343839	0.531913	0.462253	0.445154	0.284239	0.216627
3.33	0.34316	0.538523	0.423841	0.448607	0.292626	0.227744
3.34	0.356706	0.541247	0.43345	0.422225	0.278119	0.221203
3.35	0.36825	0.525844	0.453241	0.418215	0.275662	0.218357
3.36	0.363393	0.551774	0.458631	0.430822	0.275353	0.224411
3.37	0.333001	0.569626	0.480997	0.429749	0.252876	0.228513
3.38	0.338751	0.576283	0.464863	0.409858	0.2463	0.233024
3.39	0.316139	0.572249	0.447516	0.404442	0.264215	0.231358
3.4	0.326085	0.546722	0.41134	0.412376	0.276194	0.229395
3.41	0.334733	0.562399	0.421327	0.392308	0.295387	0.242024
3.42	0.335711	0.547727	0.412185	0.368894	0.29973	0.27187
3.43	0.337758	0.557255	0.387576	0.371109	0.282179	0.297327
3.44	0.332278	0.551159	0.364678	0.377907	0.274812	0.287303
3.45	0.349917	0.562124	0.340069	0.376152	0.247872	0.274411
3.46	0.355325	0.5562	0.324368	0.37093	0.256549	0.258441
3.47	0.340683	0.545102	0.327842	0.368424	0.273509	0.256367
3.48	0.339353	0.556567	0.343424	0.385724	0.263037	0.294985
3.49	0.338598	0.567232	0.342019	0.403452	0.273905	0.309602
3.5	0.34795	0.553612	0.3522	0.393069	0.277546	0.291523
3.51	0.340226	0.551874	0.357978	0.403586	0.265949	0.268971
3.52	0.327584	0.56672	0.36958	0.398351	0.263888	0.277247
3.53	0.322251	0.567512	0.359661	0.387078	0.282561	0.258895
3.54	0.300528	0.580177	0.338885	0.389603	0.284911	0.254138
3.55	0.318218	0.559856	0.336473	0.398617	0.276392	0.248335
3.56	0.336288	0.547354	0.371626	0.418903	0.29138	0.231691
3.57	0.320878	0.520754	0.378378	0.433022	0.283605	0.249184
3.58	0.292019	0.505471	0.348373	0.447909	0.295013	0.231055
3.59	0.300112	0.489002	0.334965	0.444464	0.325562	0.230678
3.6	0.31133	0.462484	0.335508	0.436088	0.316132	0.236585
3.61	0.320411	0.417359	0.362789	0.445564	0.31231	0.270174
3.62	0.292514	0.421301	0.364277	0.433719	0.314132	0.252572
3.63	0.297576	0.435464	0.356569	0.450865	0.327984	0.249599
3.64	0.290966	0.408789	0.372785	0.437335	0.324196	0.243942
3.65	0.284025	0.42135	0.355992	0.449211	0.3195	0.2446
3.66	0.307822	0.418226	0.362948	0.447933	0.324164	0.23555
3.67	0.326467	0.412744	0.3293	0.44247	0.330181	0.243111
3.68	0.321529	0.40056	0.323864	0.440956	0.338087	0.256081
3.69	0.323599	0.393695	0.314124	0.437532	0.342565	0.269552
3.7	0.338444	0.393736	0.328387	0.41849	0.324059	0.260005
3.71	0.325128	0.379938	0.331229	0.404936	0.332116	0.244725
3.72	0.338026	0.393127	0.329796	0.423034	0.313904	0.252321
3.73	0.342785	0.423706	0.303986	0.417223	0.298484	0.241471
3.74	0.346058	0.432884	0.294913	0.419103	0.300178	0.218116
3.75	0.343942	0.433601	0.304324	0.417836	0.29423	0.205983
3.76	0.354374	0.427248	0.295192	0.392461	0.271615	0.194119
3.77	0.355362	0.435884	0.302603	0.374796	0.265027	0.178387
3.78	0.327612	0.434306	0.318061	0.364454	0.246977	0.206537
3.79	0.345687	0.45861	0.316735	0.392678	0.224426	0.206706
3.8	0.371843	0.461662	0.332009	0.369568	0.20354	0.210163
3.81	0.345197	0.46178	0.314452	0.352273	0.176492	0.211814
3.82	0.364243	0.512657	0.32636	0.356948	0.207385	0.213029
3.83	0.358845	0.542634	0.350855	0.359407	0.206087	0.203464
3.84	0.352832	0.521454	0.367341	0.356845	0.210621	0.193546
3.85	0.349607	0.537807	0.384573	0.360715	0.202216	0.199633
3.86	0.354585	0.558824	0.415662	0.373756	0.201272	0.204333
3.87	0.380182	0.575895	0.433216	0.380948	0.192422	0.222554
3.88	0.413121	0.591682	0.432568	0.380714	0.192384	0.226565
3.89	0.417724	0.569612	0.478781	0.395678	0.200501	0.217024
3.9	0.430396	0.563115	0.480617	0.408319	0.19213	0.208279
3.91	0.40358	0.540247	0.483138	0.418244	0.197588	0.188438
3.92	0.376095	0.537442	0.474025	0.429694	0.187915	0.174045
3.93	0.387859	0.505207	0.510077	0.433296	0.196744	0.185377
3.94	0.417616	0.496074	0.518351	0.429659	0.190625	0.175486
3.95	0.439133	0.470126	0.515817	0.415656	0.200732	0.172464
3.96	0.424216	0.471193	0.517889	0.44023	0.183565	0.177184
3.97	0.428762	0.465647	0.52157	0.434076	0.172265	0.177148
3.98	0.419288	0.458692	0.530128	0.430356	0.184417	0.171432
3.99	0.398307	0.434099	0.519306	0.430359	0.193382	0.180836
4	0.381523	0.411199	0.529806	0.443975	0.204712	0.203495
4.01	0.410822	0.412742	0.522055	0.444067	0.208999	0.216269
4.02	0.37985	0.404451	0.522942	0.459028	0.204222	0.203045
4.03	0.400601	0.412303	0.530488	0.468148	0.203435	0.214941
4.04	0.414284	0.399423	0.52363	0.480976	0.221754	0.221738
4.05	0.443907	0.391348	0.496478	0.499608	0.246488	0.20777
4.06	0.433296	0.407437	0.496807	0.51053	0.212051	0.186148
4.07	0.394971	0.415087	0.477588	0.520135	0.22147	0.194344
4.08	0.393605	0.406953	0.447448	0.524034	0.232667	0.200497
4.09	0.375588	0.402545	0.427149	0.527922	0.227926	0.214216
4.1	0.365487	0.396113	0.395365	0.511727	0.207531	0.218878
4.11	0.343663	0.396569	0.369061	0.501308	0.187361	0.2067
4.12	0.342118	0.404458	0.375848	0.491079	0.189927	0.178623
4.13	0.337469	0.436283	0.396517	0.478797	0.202086	0.183497
4.14	0.356474	0.442558	0.411074	0.510841	0.196017	0.176435
4.15	0.365393	0.42928	0.396331	0.501244	0.198743	0.17349
4.16	0.371926	0.43261	0.369731	0.516729	0.212141	0.185571
4.17	0.375021	0.432157	0.34378	0.523707	0.219176	0.166932
4.18	0.346814	0.43885	0.341289	0.5059	0.204384	0.15538
4.19	0.340838	0.444028	0.313313	0.497695	0.215461	0.162229
4.2	0.353284	0.428119	0.321642	0.486784	0.22544	0.167142
4.21	0.377478	0.435173	0.336326	0.514471	0.2462	0.171915
4.22	0.402583	0.427927	0.340058	0.536637	0.268977	0.172008
4.23	0.426949	0.433215	0.342536	0.517672	0.240456	0.170654
4.24	0.454417	0.455275	0.366159	0.529482	0.223605	0.174341
4.25	0.46064	0.430395	0.3654	0.552584	0.226396	0.1815
4.26	0.433996	0.425416	0.390947	0.540955	0.251755	0.193324
4.27	0.41222	0.421208	0.404209	0.545019	0.243132	0.197246
4.28	0.394882	0.424278	0.396845	0.503197	0.234095	0.198913
4.29	0.393895	0.441171	0.3741	0.507461	0.221334	0.176793
4.3	0.389189	0.436181	0.354534	0.49727	0.221194	0.177115
4.31	0.379343	0.417258	0.347986	0.504094	0.222084	0.180689
4.32	0.369949	0.401775	0.343752	0.518435	0.246382	0.174297
4.33	0.343893	0.418794	0.337714	0.53323	0.267693	0.190041
4.34	0.360387	0.412971	0.331531	0.543318	0.252267	0.173562
4.35	0.380433	0.420957	0.32447	0.538958	0.255873	0.164203
4.36	0.373213	0.464363	0.332834	0.541861	0.248093	0.175706
4.37	0.397614	0.482286	0.35676	0.556292	0.254062	0.175892
4.38	0.383329	0.47904	0.367137	0.547455	0.25018	0.178504
4.39	0.382455	0.466195	0.352145	0.581337	0.243644	0.179589
4.4	0.360073	0.46523	0.374124	0.569536	0.231797	0.177129
4.41	0.344937	0.434622	0.376877	0.542502	0.230207	0.164582
4.42	0.350399	0.450497	0.370248	0.536916	0.196973	0.172914
4.43	0.325639	0.465653	0.36786	0.519688	0.200085	0.195772
4.44	0.309372	0.435665	0.378467	0.533184	0.192152	0.19955
4.45	0.308889	0.443516	0.345743	0.551219	0.181926	0.198212
4.46	0.294198	0.45842	0.352368	0.554184	0.182924	0.191167
4.47	0.321781	0.475647	0.335132	0.559894	0.198811	0.19881
4.48	0.29692	0.507005	0.321359	0.560689	0.210216	0.175092
4.49	0.30281	0.513478	0.325201	0.566683	0.192559	0.187573
4.5	0.323288	0.494233	0.31726	0.544054	0.194141	0.179531
4.51	0.317939	0.473161	0.32417	0.522363	0.200728	0.187069
4.52	0.323116	0.492913	0.325834	0.511406	0.211714	0.176022
4.53	0.313107	0.481522	0.327186	0.498689	0.202495	0.174627
4.54	0.317604	0.468313	0.328248	0.468452	0.21002	0.182735
4.55	0.310879	0.444947	0.34446	0.456827	0.199258	0.177651
4.56	0.294509	0.442714	0.365202	0.458077	0.194492	0.178031
4.57	0.265658	0.428026	0.354301	0.479642	0.216562	0.170896
4.58	0.264287	0.430731	0.368187	0.485459	0.22245	0.179563
4.59	0.270691	0.448468	0.341156	0.494389	0.215176	0.180108
4.6	0.305281	0.443838	0.300048	0.489615	0.215237	0.180102
4.61	0.313881	0.432861	0.298691	0.50368	0.206636	0.184085
4.62	0.293637	0.432777	0.286791	0.471255	0.210176	0.166291
4.63	0.279811	0.423177	0.315375	0.471128	0.213411	0.168581
4.64	0.261242	0.429536	0.316136	0.453938	0.206123	0.179581
4.65	0.257647	0.463423	0.324579	0.463894	0.226377	0.170748
4.66	0.25395	0.479304	0.318456	0.472205	0.21806	0.166962
4.67	0.267329	0.496968	0.318837	0.452181	0.211967	0.164303
4.68	0.269759	0.484329	0.281105	0.444702	0.226604	0.166353
4.69	0.238541	0.490429	0.281419	0.431811	0.221602	0.175331
4.7	0.235174	0.484336	0.288682	0.441863	0.203505	0.176337
4.71	0.231326	0.465194	0.27487	0.480852	0.212572	0.173798
4.72	0.233804	0.475847	0.281035	0.474719	0.221549	0.174088
4.73	0.233985	0.442512	0.273908	0.458616	0.220068	0.18016
4.74	0.236951	0.45487	0.250873	0.456188	0.210997	0.165651
4.75	0.252726	0.46486	0.249542	0.46118	0.215419	0.162952
4.76	0.245189	0.488089	0.257153	0.464395	0.224867	0.166002
4.77	0.269323	0.495165	0.283048	0.463669	0.213836	0.180977
4.78	0.283089	0.502111	0.305858	0.47211	0.223528	0.176685
4.79	0.27379	0.508868	0.315198	0.484979	0.209421	0.1904
4.8	0.26541	0.490136	0.314392	0.469062	0.189297	0.18452
4.81	0.233181	0.474985	0.326702	0.467042	0.194808	0.188265
4.82	0.21735	0.470521	0.360531	0.470268	0.200951	0.178663
4.83	0.225875	0.469283	0.376954	0.456865	0.191911	0.188207
4.84	0.237216	0.500305	0.359261	0.438729	0.191899	0.199884
4.85	0.256096	0.513797	0.345498	0.446475	0.187599	0.191468
4.86	0.265804	0.508975	0.356079	0.443872	0.202516	0.210713
4.87	0.259864	0.515908	0.347591	0.463045	0.206249	0.220304
4.88	0.263853	0.509827	0.347175	0.488951	0.215461	0.201808
4.89	0.266624	0.509069	0.349856	0.51427	0.236596	0.197778
4.9	0.267006	0.484388	0.3733	0.528589	0.234527	0.207706
4.91	0.272805	0.464678	0.408811	0.539496	0.237937	0.185603
4.92	0.28759	0.471291	0.408879	0.529878	0.240378	0.185068
4.93	0.290781	0.500525	0.406071	0.519735	0.225732	0.162787
4.94	0.293268	0.496159	0.409776	0.499252	0.240937	0.166587
4.95	0.275085	0.473651	0.406426	0.50573	0.240372	0.163237
4.96	0.267443	0.473271	0.403289	0.493886	0.228372	0.173024
4.97	0.261454	0.439857	0.392931	0.479158	0.218168	0.167912
4.98	0.265294	0.421187	0.391168	0.47542	0.214285	0.164609
4.99	0.262814	0.424042	0.390221	0.474267	0.221005	0.162828
5	0.244059	0.425693	0.4071	0.487136	0.215991	0.148499
5.01	0.253649	0.441609	0.396999	0.49236	0.205275	0.1544
5.02	0.241042	0.445065	0.403863	0.493138	0.195548	0.152827
5.03	0.242337	0.442799	0.401713	0.489996	0.189404	0.149224
5.04	0.252964	0.439673	0.409113	0.460908	0.171092	0.141289
5.05	0.260722	0.44447	0.405366	0.465685	0.178513	0.146183
5.06	0.275941	0.445458	0.353268	0.458302	0.167309	0.161583
5.07	0.28356	0.437476	0.30661	0.474537	0.171689	0.146155
5.08	0.295103	0.424088	0.303489	0.480421	0.177469	0.144598
5.09	0.276275	0.427551	0.32193	0.469751	0.188833	0.153478
5.1	0.271821	0.432608	0.334649	0.474193	0.173494	0.158455
5.11	0.289134	0.408067	0.337962	0.471247	0.166109	0.156865
5.12	0.291003	0.4261	0.320367	0.450089	0.167456	0.150509
5.13	0.316968	0.44418	0.310621	0.432895	0.188936	0.155383
5.14	0.308171	0.437805	0.284396	0.455313	0.187886	0.169357
5.15	0.30206	0.458001	0.294339	0.440508	0.181319	0.166685
5.16	0.299788	0.463114	0.268241	0.433494	0.171616	0.1806
5.17	0.287231	0.455083	0.277404	0.446809	0.163315	0.176597
5.18	0.301752	0.463406	0.287892	0.450011	0.172675	0.176308
5.19	0.332187	0.447869	0.277465	0.440076	0.182012	0.181547
5.2	0.351717	0.44348	0.261729	0.437951	0.198575	0.188002
5.21	0.342905	0.43667	0.278729	0.445565	0.185425	0.187523
5.22	0.359296	0.445086	0.304983	0.452141	0.187828	0.186823
5.23	0.371048	0.429486	0.301899	0.449249	0.171497	0.182685
5.24	0.360424	0.41386	0.311595	0.456182	0.175773	0.162769
5.25	0.379523	0.396288	0.294261	0.443563	0.180769	0.160203
5.26	0.370286	0.399681	0.293598	0.440901	0.173097	0.174429
5.27	0.363355	0.381748	0.294256	0.463401	0.174529	0.171923
5.28	0.36465	0.367786	0.312142	0.459552	0.178393	0.159161
5.29	0.367056	0.348975	0.338288	0.451394	0.171947	0.15602
5.3	0.364668	0.369549	0.339351	0.449118	0.187576	0.158505
5.31	0.350764	0.372365	0.352287	0.453293	0.200004	0.154645
5.32	0.346071	0.354775	0.352639	0.466149	0.198996	0.15566
5.33	0.350013	0.358457	0.343243	0.47046	0.214668	0.151538
5.34	0.339059	0.339752	0.362982	0.519326	0.217816	0.153749
5.35	0.313435	0.330289	0.368089	0.482479	0.21757	0.152903
5.36	0.333801	0.334212	0.367489	0.462644	0.210108	0.154413
5.37	0.333618	0.362992	0.38073	0.491758	0.207681	0.149248
5.38	0.339583	0.341836	0.390158	0.493886	0.203038	0.158841
5.39	0.330387	0.342144	0.396461	0.489885	0.194813	0.163871
5.4	0.372426	0.322881	0.400187	0.501914	0.21926	0.162794
5.41	0.372422	0.31961	0.395861	0.521081	0.2097	0.168939
5.42	0.385553	0.332729	0.398361	0.499677	0.195005	0.158126
5.43	0.38048	0.310989	0.400384	0.503567	0.21986	0.157762
5.44	0.363795	0.311953	0.393228	0.506754	0.225679	0.151667
5.45	0.361185	0.338659	0.393551	0.51029	0.230732	0.159765
5.46	0.369936	0.33543	0.386475	0.490567	0.245145	0.158705
5.47	0.345957	0.362266	0.361065	0.509258	0.23477	0.158341
5.48	0.349434	0.361078	0.35518	0.522404	0.213903	0.159187
5.49	0.355206	0.344962	0.339828	0.515293	0.221127	0.160923
5.5	0.370354	0.33859	0.296754	0.510757	0.218366	0.153819
5.51	0.358282	0.329069	0.299969	0.491514	0.206326	0.150068
5.52	0.385923	0.337853	0.318475	0.498784	0.213481	0.16905
5.53	0.386877	0.343468	0.316658	0.521844	0.232067	0.166104
5.54	0.403402	0.353319	0.321548	0.501923	0.240873	0.166667
5.55	0.382972	0.341902	0.318064	0.502825	0.242935	0.166374
5.56	0.390941	0.340321	0.343757	0.516798	0.235113	0.152691
5.57	0.37159	0.354121	0.369386	0.511709	0.225779	0.161788
5.58	0.341734	0.375305	0.341565	0.51497	0.237873	0.160085
5.59	0.323452	0.347743	0.327093	0.523949	0.242964	0.164853
5.6	0.30658	0.337889	0.322168	0.526628	0.256095	0.162957
5.61	0.296933	0.324318	0.316973	0.527911	0.241184	0.156737
5.62	0.281295	0.314468	0.344418	0.524564	0.255596	0.172503
5.63	0.283228	0.302266	0.34409	0.521173	0.25452	0.172569
5.64	0.27627	0.271897	0.361091	0.531045	0.241257	0.179409
5.65	0.270987	0.300704	0.380776	0.530203	0.245397	0.171252
5.66	0.258053	0.330745	0.379043	0.535252	0.237431	0.158062
5.67	0.259271	0.348198	0.378487	0.537264	0.237299	0.168261
5.68	0.282997	0.368876	0.405964	0.528859	0.224137	0.186459
5.69	0.294661	0.356636	0.402085	0.536451	0.205933	0.181316
5.7	0.299319	0.356867	0.406262	0.538158	0.215336	0.195109
5.71	0.291914	0.359107	0.366705	0.543977	0.213142	0.189564
5.72	0.277863	0.346683	0.363564	0.542847	0.221293	0.197755
5.73	0.301001	0.329528	0.370304	0.574245	0.198134	0.181227
5.74	0.298321	0.342633	0.346337	0.575805	0.191564	0.166982
5.75	0.302167	0.33256	0.328235	0.584459	0.186539	0.175087
5.76	0.287351	0.346712	0.330653	0.574942	0.191161	0.162126
5.77	0.305654	0.340907	0.306924	0.585453	0.205937	0.16014
5.78	0.343197	0.33315	0.315902	0.588002	0.201514	0.160627
5.79	0.360665	0.349941	0.324758	0.57624	0.212248	0.161721
5.8	0.364807	0.355284	0.321273	0.542031	0.197792	0.16289
5.81	0.357668	0.342912	0.327908	0.55997	0.207057	0.154647
5.82	0.339814	0.340496	0.313388	0.556476	0.203297	0.155968
5.83	0.343841	0.323904	0.297131	0.540332	0.203211	0.154146
5.84	0.325417	0.275219	0.28673	0.56108	0.201247	0.169199
5.85	0.331967	0.266215	0.299274	0.562507	0.194988	0.158858
5.86	0.324086	0.260298	0.314742	0.562202	0.198343	0.174742
5.87	0.330925	0.254668	0.307663	0.527449	0.190054	0.176411
5.88	0.339068	0.2397	0.330529	0.523623	0.190577	0.169542
5.89	0.358253	0.25721	0.367812	0.50802	0.189501	0.18375
5.9	0.366005	0.281461	0.412941	0.511097	0.191878	0.183045
5.91	0.376063	0.291422	0.424181	0.498767	0.201468	0.179932
5.92	0.399039	0.305653	0.410324	0.503805	0.190374	0.167663
5.93	0.380218	0.305532	0.403889	0.509884	0.202636	0.166705
5.94	0.373017	0.315648	0.407896	0.48135	0.199346	0.165086
5.95	0.384623	0.3257	0.414266	0.497637	0.20613	0.165123
5.96	0.394426	0.3206	0.42833	0.513985	0.201705	0.165766
5.97	0.398231	0.323978	0.450974	0.532722	0.194702	0.157914
5.98	0.393377	0.324713	0.443446	0.517577	0.19746	0.170115
5.99	0.386549	0.318071	0.461081	0.513844	0.199951	0.178627
6	0.392431	0.305262	0.453288	0.513924	0.182663	0.180672
6.01	0.380124	0.291547	0.450177	0.529798	0.191177	0.171527
6.02	0.369486	0.309324	0.458354	0.548956	0.180943	0.17431
6.03	0.365756	0.288291	0.47588	0.530405	0.180614	0.164681
6.04	0.363547	0.301604	0.484254	0.544671	0.179412	0.162652
6.05	0.370176	0.284926	0.492731	0.525063	0.174531	0.156642
6.06	0.376807	0.299387	0.48938	0.512593	0.173607	0.158352
6.07	0.374978	0.31192	0.474911	0.521835	0.165894	0.16186
6.08	0.379219	0.321306	0.481467	0.518939	0.180935	0.172087
6.09	0.405907	0.310241	0.478683	0.520885	0.192096	0.158974
6.1	0.405933	0.308394	0.487431	0.495848	0.182108	0.165901
6.11	0.416011	0.310287	0.478506	0.467465	0.182773	0.15956
6.12	0.406503	0.313625	0.487426	0.442112	0.167054	0.155349
6.13	0.409483	0.314766	0.508429	0.455533	0.163242	0.155847
6.14	0.436769	0.301084	0.489204	0.461006	0.178448	0.154116
6.15	0.465523	0.340625	0.458601	0.461621	0.175528	0.158985
6.16	0.484335	0.349935	0.42769	0.454213	0.176603	0.149194
6.17	0.491666	0.346033	0.438785	0.464611	0.17917	0.151477
6.18	0.506878	0.336184	0.433222	0.471081	0.185563	0.166841
6.19	0.512548	0.323093	0.457123	0.460594	0.19431	0.165825
6.2	0.535476	0.323985	0.478474	0.451334	0.203718	0.179682
6.21	0.526485	0.319375	0.471296	0.437296	0.221152	0.167977
6.22	0.522992	0.303818	0.483868	0.450197	0.214009	0.167836
6.23	0.51976	0.324739	0.481397	0.480944	0.201837	0.172488
6.24	0.512434	0.317467	0.465985	0.476079	0.196256	0.173057
6.25	0.517452	0.303149	0.446848	0.498058	0.216217	0.186803
6.26	0.495221	0.301922	0.428335	0.519554	0.214102	0.187863
6.27	0.466523	0.273446	0.438572	0.522219	0.208562	0.192273
6.28	0.466803	0.265593	0.468856	0.526496	0.198715	0.202159
6.29	0.470487	0.27619	0.463733	0.508737	0.224904	0.205352
6.3	0.456178	0.298021	0.434818	0.471462	0.239815	0.206089
6.31	0.467453	0.288511	0.451699	0.458054	0.227324	0.198242
6.32	0.472417	0.24457	0.442771	0.462402	0.210468	0.199415
6.33	0.477671	0.235612	0.430496	0.454107	0.202525	0.189846
6.34	0.476102	0.233603	0.433688	0.432441	0.193433	0.199834
6.35	0.475796	0.224441	0.43297	0.443489	0.193785	0.190661
6.36	0.470574	0.219629	0.396003	0.456587	0.206917	0.17954
6.37	0.507699	0.233903	0.383791	0.475388	0.189199	0.16364
6.38	0.506493	0.271235	0.370053	0.476775	0.194485	0.184408
6.39	0.483733	0.268867	0.383146	0.509933	0.18855	0.184903
6.4	0.46134	0.252822	0.407674	0.533266	0.185072	0.194115
6.41	0.458105	0.25558	0.417002	0.53717	0.183173	0.193483
6.42	0.477406	0.25614	0.428171	0.549961	0.183606	0.179808
6.43	0.501848	0.250461	0.430985	0.57368	0.180288	0.176708
6.44	0.51707	0.273061	0.449264	0.586725	0.175936	0.171998
6.45	0.518375	0.266174	0.46919	0.57785	0.172082	0.169045
6.46	0.523127	0.256572	0.478545	0.59653	0.166071	0.176195
6.47	0.533827	0.262813	0.486313	0.585312	0.161963	0.179552
6.48	0.516814	0.266198	0.471871	0.587904	0.175456	0.182753
6.49	0.527276	0.261074	0.45966	0.593171	0.168402	0.179378
6.5	0.533985	0.257248	0.446766	0.572737	0.182057	0.185977
6.51	0.521332	0.261241	0.423511	0.565199	0.175717	0.18683
6.52	0.510784	0.283056	0.435259	0.58791	0.169824	0.182953
6.53	0.501534	0.280198	0.450064	0.588795	0.176637	0.196761
6.54	0.489569	0.289122	0.46714	0.593608	0.172458	0.195709
6.55	0.485308	0.268746	0.503795	0.617838	0.178158	0.200281
6.56	0.489319	0.272226	0.49967	0.631753	0.182686	0.186187
6.57	0.471172	0.25745	0.514562	0.614659	0.179519	0.191741
6.58	0.447215	0.262017	0.521207	0.611613	0.19003	0.187367
6.59	0.451493	0.238584	0.508409	0.62291	0.201092	0.194223
6.6	0.434858	0.234719	0.520962	0.622553	0.190288	0.188547
6.61	0.436892	0.236616	0.492215	0.623706	0.201244	0.182474
6.62	0.468124	0.24344	0.484749	0.619901	0.200504	0.189561
6.63	0.487527	0.231255	0.5106	0.608317	0.203698	0.185767
6.64	0.509158	0.251272	0.491984	0.608946	0.209017	0.189588
6.65	0.498824	0.240167	0.486362	0.628236	0.200607	0.187304
6.66	0.475747	0.224569	0.496157	0.639683	0.198093	0.184288
6.67	0.458604	0.244948	0.486306	0.61264	0.212567	0.176711
6.68	0.468367	0.23965	0.484135	0.623223	0.211878	0.185475
6.69	0.453857	0.23253	0.45506	0.631151	0.226383	0.184517
6.7	0.405634	0.21943	0.431164	0.634894	0.214297	0.188644
6.71	0.402886	0.216728	0.398169	0.637548	0.208283	0.204951
6.72	0.414412	0.201179	0.380548	0.630781	0.208007	0.194546
6.73	0.419993	0.199747	0.382195	0.62596	0.20305	0.199785
6.74	0.447004	0.214143	0.390403	0.623347	0.19438	0.227267
6.75	0.462894	0.237026	0.384777	0.635687	0.20527	0.254787
6.76	0.462033	0.220905	0.390968	0.618806	0.199675	0.267638
6.77	0.466722	0.230515	0.389758	0.613071	0.201315	0.239946
6.78	0.482119	0.224126	0.415034	0.616914	0.207424	0.234217
6.79	0.491676	0.216984	0.432171	0.606585	0.189437	0.225477
6.8	0.483981	0.234014	0.43357	0.589024	0.197135	0.236564
6.81	0.460466	0.244095	0.444951	0.571796	0.204893	0.257537
6.82	0.447066	0.239668	0.447199	0.575238	0.189138	0.244104
6.83	0.459533	0.232744	0.445382	0.566142	0.193333	0.222866
6.84	0.447936	0.222312	0.469617	0.577401	0.202046	0.225633
6.85	0.468519	0.260014	0.473116	0.584449	0.193375	0.237695
6.86	0.470084	0.260533	0.443234	0.58231	0.209081	0.224655
6.87	0.430593	0.265341	0.431642	0.594324	0.211868	0.238877
6.88	0.409397	0.25324	0.399404	0.579741	0.218645	0.227403
6.89	0.419225	0.227809	0.403614	0.59304	0.222184	0.224545
6.9	0.411169	0.218568	0.402549	0.597976	0.219454	0.204694
6.91	0.399109	0.225145	0.405379	0.606017	0.208455	0.219797
6.92	0.411557	0.219968	0.430808	0.621731	0.207942	0.221352
6.93	0.406444	0.226116	0.427218	0.597004	0.207912	0.218054
6.94	0.437677	0.219928	0.41979	0.604318	0.21632	0.189559
6.95	0.441729	0.221537	0.409384	0.609706	0.216609	0.205092
6.96	0.441869	0.236902	0.400033	0.588935	0.210381	0.200845
6.97	0.4263	0.223893	0.395959	0.612224	0.204966	0.194393
6.98	0.438786	0.213131	0.401867	0.631854	0.200935	0.198372
6.99	0.466412	0.21965	0.420637	0.633331	0.202737	0.202574
7	0.462654	0.238355	0.437476	0.651455	0.20902	0.205057
7.01	0.461907	0.23765	0.446303	0.663767	0.206855	0.207599
7.02	0.45151	0.235065	0.44715	0.686532	0.201534	0.202392
7.03	0.447784	0.254618	0.438925	0.689476	0.219191	0.215299
7.04	0.464855	0.267982	0.440047	0.684163	0.2214	0.203239
7.05	0.464707	0.250621	0.426851	0.67589	0.225154	0.216037
7.06	0.490599	0.254846	0.425971	0.692037	0.227073	0.204629
7.07	0.507125	0.263596	0.423298	0.678511	0.222954	0.210689
7.08	0.519178	0.274494	0.383318	0.657076	0.226114	0.216983
7.09	0.501597	0.275275	0.390727	0.635615	0.24023	0.217906
7.1	0.521847	0.277454	0.37197	0.621891	0.246365	0.215955
7.11	0.557745	0.287584	0.37294	0.615919	0.268832	0.228165
7.12	0.564717	0.272799	0.33029	0.609478	0.276383	0.21781
7.13	0.55484	0.263553	0.347728	0.630041	0.278974	0.213134
7.14	0.554376	0.266566	0.372398	0.620175	0.270254	0.216157
7.15	0.5529	0.283602	0.351948	0.618029	0.275725	0.232157
7.16	0.554477	0.285431	0.349265	0.648868	0.275948	0.237752
7.17	0.567265	0.280326	0.362822	0.643263	0.279993	0.228933
7.18	0.592048	0.278804	0.380769	0.66325	0.283544	0.212663
7.19	0.583149	0.258057	0.384654	0.641599	0.275349	0.201513
7.2	0.59634	0.239887	0.346189	0.619264	0.252211	0.197806
7.21	0.606168	0.257309	0.34332	0.616675	0.247091	0.193327
7.22	0.627242	0.261291	0.338594	0.603795	0.235058	0.182796
7.23	0.605535	0.243657	0.347313	0.588802	0.215799	0.178329
7.24	0.587589	0.246558	0.326037	0.603967	0.205417	0.183277
7.25	0.566019	0.241956	0.325391	0.624101	0.209922	0.189108
7.26	0.570142	0.236669	0.314626	0.598969	0.209481	0.205452
7.27	0.591279	0.230227	0.330729	0.570194	0.210812	0.208194
7.28	0.617488	0.234468	0.343426	0.534051	0.203588	0.191513
7.29	0.627726	0.233121	0.353334	0.532258	0.212569	0.183804
7.3	0.63905	0.245016	0.355581	0.525526	0.205814	0.178225
7.31	0.607741	0.242265	0.367199	0.518345	0.197817	0.171223
7.32	0.578618	0.246878	0.380906	0.53064	0.192313	0.17694
7.33	0.604682	0.24655	0.390426	0.548614	0.204105	0.184762
7.34	0.620515	0.240635	0.40788	0.538542	0.208892	0.190019
7.35	0.626088	0.253444	0.399641	0.51941	0.218261	0.185417
7.36	0.618609	0.258483	0.40248	0.512779	0.234344	0.19105
7.37	0.616007	0.266126	0.404148	0.522579	0.222309	0.208113
7.38	0.609144	0.26679	0.417557	0.537136	0.222633	0.202593
7.39	0.601348	0.257778	0.407563	0.555742	0.23037	0.194336
7.4	0.578243	0.245085	0.405658	0.560668	0.225582	0.184097
7.41	0.549657	0.256178	0.414496	0.5965	0.232327	0.196182
7.42	0.502686	0.26226	0.417471	0.607304	0.219165	0.217995
7.43	0.511953	0.258556	0.401835	0.587439	0.212366	0.196914
7.44	0.529925	0.259212	0.372979	0.567602	0.221926	0.19466
7.45	0.494246	0.262061	0.386549	0.547624	0.220526	0.187493
7.46	0.471183	0.251066	0.387645	0.564231	0.221242	0.178821
7.47	0.48362	0.254436	0.371381	0.567993	0.229667	0.178222
7.48	0.489365	0.248683	0.390921	0.574707	0.22983	0.181221
7.49	0.485548	0.242135	0.385645	0.579515	0.21616	0.17424
7.5	0.483706	0.235869	0.39821	0.555116	0.239344	0.175008
7.51	0.481826	0.226464	0.377579	0.566167	0.240253	0.180846
7.52	0.485159	0.22121	0.374142	0.584558	0.23235	0.186002
7.53	0.479286	0.236899	0.382777	0.593907	0.247388	0.189096
7.54	0.449354	0.238406	0.395432	0.598822	0.252321	0.18494
7.55	0.448688	0.238377	0.414969	0.61161	0.225257	0.183606
7.56	0.468183	0.248709	0.447575	0.608999	0.219941	0.177222
7.57	0.441584	0.243179	0.452276	0.624218	0.223583	0.176518
7.58	0.457956	0.221929	0.425324	0.59076	0.23092	0.177463
7.59	0.468263	0.253873	0.437846	0.597551	0.239974	0.165245
7.6	0.465071	0.243708	0.438808	0.583615	0.242644	0.178228
7.61	0.472095	0.236436	0.433283	0.565284	0.249108	0.194704
7.62	0.487688	0.223488	0.47288	0.574724	0.255998	0.201206
7.63	0.484369	0.218362	0.479645	0.569913	0.255069	0.178838
7.64	0.5206	0.222081	0.500617	0.579759	0.256574	0.184017
7.65	0.5316	0.20425	0.494251	0.556687	0.256744	0.176575
7.66	0.527078	0.199073	0.519442	0.577175	0.249544	0.173801
7.67	0.550803	0.20189	0.52978	0.574562	0.236826	0.192226
7.68	0.576046	0.207077	0.540216	0.567341	0.233944	0.184095
7.69	0.564596	0.198744	0.54235	0.586729	0.243066	0.170365
7.7	0.568889	0.21125	0.54679	0.567235	0.251875	0.179
7.71	0.539219	0.241907	0.534949	0.572769	0.270558	0.179392
7.72	0.501893	0.238018	0.505935	0.577406	0.267097	0.163698
7.73	0.495192	0.23271	0.53018	0.572783	0.286407	0.170192
7.74	0.48782	0.217575	0.521696	0.592376	0.295536	0.16149
7.75	0.512546	0.205022	0.522571	0.58527	0.294187	0.169177
7.76	0.559825	0.203595	0.527519	0.594233	0.285903	0.170997
7.77	0.563544	0.194504	0.528794	0.571435	0.293195	0.162601
7.78	0.580595	0.196739	0.525381	0.559434	0.29228	0.167521
7.79	0.54532	0.194167	0.518287	0.552908	0.266107	0.173559
7.8	0.520316	0.188077	0.531433	0.571575	0.262522	0.185444
7.81	0.526523	0.188005	0.517466	0.586005	0.273481	0.18288
7.82	0.514837	0.198138	0.505475	0.601361	0.264563	0.183245
7.83	0.519586	0.202628	0.490616	0.589701	0.279507	0.186213
7.84	0.531353	0.209791	0.499902	0.597823	0.291478	0.193062
7.85	0.52084	0.220592	0.517558	0.612234	0.280727	0.1968
7.86	0.515918	0.217568	0.524416	0.586224	0.27047	0.181119
7.87	0.533926	0.20667	0.517799	0.587346	0.275071	0.177104
7.88	0.546984	0.203663	0.493749	0.585211	0.260529	0.183144
7.89	0.583214	0.204865	0.491214	0.572169	0.257563	0.194909
7.9	0.609692	0.20096	0.463698	0.567723	0.251803	0.191233
7.91	0.615632	0.191196	0.447071	0.583503	0.258841	0.193186
7.92	0.574914	0.205186	0.435779	0.590568	0.244007	0.186046
7.93	0.567949	0.202392	0.441614	0.578504	0.242536	0.181302
7.94	0.57251	0.199184	0.441581	0.591641	0.239429	0.174892
7.95	0.573167	0.2167	0.431336	0.589742	0.232126	0.170396
7.96	0.583033	0.201501	0.440571	0.604344	0.227837	0.18311
7.97	0.587039	0.203709	0.440103	0.584108	0.234242	0.188377
7.98	0.576719	0.209727	0.453218	0.555976	0.224591	0.191693
7.99	0.557987	0.227425	0.469097	0.551325	0.208115	0.178229
8	0.563012	0.217711	0.488225	0.546165	0.221295	0.17085
8.01	0.552686	0.253645	0.506865	0.566116	0.225269	0.158309
8.02	0.58085	0.269235	0.512393	0.543879	0.213444	0.165264
8.03	0.593926	0.281529	0.507358	0.535402	0.21115	0.158415
8.04	0.623613	0.263812	0.503896	0.546581	0.214683	0.169359
8.05	0.611464	0.285802	0.512787	0.535491	0.211665	0.160398
8.06	0.614039	0.289406	0.500046	0.519056	0.204225	0.165436
8.07	0.604866	0.272264	0.52414	0.556726	0.198977	0.174991
8.08	0.624438	0.289222	0.531533	0.563493	0.21513	0.166685
8.09	0.591226	0.262916	0.535168	0.527697	0.206235	0.174136
8.1	0.57212	0.252409	0.535699	0.526024	0.227388	0.170826
8.11	0.56449	0.258994	0.54153	0.521454	0.234131	0.166872
8.12	0.572193	0.292164	0.529738	0.539606	0.252962	0.178402
8.13	0.607408	0.293424	0.531675	0.548797	0.26247	0.195416
8.14	0.616951	0.300775	0.521924	0.558996	0.240079	0.187459
8.15	0.610553	0.301136	0.512555	0.542588	0.234463	0.19519
8.16	0.605393	0.317511	0.518908	0.53929	0.226694	0.185537
8.17	0.612571	0.299506	0.531278	0.555326	0.231864	0.193423
8.18	0.628371	0.283141	0.536428	0.569251	0.245849	0.185513
8.19	0.602996	0.289355	0.537997	0.57779	0.23328	0.186272
8.2	0.604102	0.31569	0.538984	0.57233	0.230309	0.18352
8.21	0.602941	0.319287	0.533552	0.56545	0.242646	0.189232
8.22	0.589071	0.307586	0.555331	0.58077	0.248018	0.203862
8.23	0.596093	0.333282	0.519889	0.562153	0.23181	0.199939
8.24	0.576926	0.336387	0.517483	0.563767	0.231314	0.212249
8.25	0.551527	0.344088	0.526177	0.577842	0.239054	0.214398
8.26	0.559118	0.364534	0.509768	0.572846	0.233036	0.221301
8.27	0.562471	0.355204	0.512077	0.584018	0.23168	0.225833
8.28	0.554318	0.375515	0.527496	0.568533	0.242764	0.226799
8.29	0.562573	0.35776	0.528919	0.556519	0.236424	0.222495
8.3	0.554279	0.366067	0.535891	0.555619	0.24065	0.212703
8.31	0.573163	0.360714	0.527361	0.547431	0.23627	0.202846
8.32	0.605208	0.330298	0.555283	0.552392	0.21587	0.205763
8.33	0.615917	0.353614	0.557224	0.552022	0.220426	0.210797
8.34	0.638579	0.353895	0.559073	0.528435	0.21922	0.213994
8.35	0.629851	0.338578	0.555642	0.520041	0.214658	0.20231
8.36	0.618424	0.360915	0.547329	0.536234	0.209062	0.213652
8.37	0.598476	0.390202	0.558089	0.539633	0.205994	0.200868
8.38	0.598088	0.385819	0.550761	0.522767	0.198141	0.19908
8.39	0.575928	0.38588	0.523389	0.534861	0.20912	0.19075
8.4	0.554176	0.356007	0.521081	0.531441	0.226805	0.192606
8.41	0.511171	0.335619	0.534334	0.550806	0.205975	0.198984
8.42	0.500535	0.331685	0.501923	0.57169	0.20167	0.187013
8.43	0.525978	0.339778	0.482231	0.58306	0.201913	0.197842
8.44	0.548052	0.349603	0.491469	0.613171	0.197588	0.194268
8.45	0.575944	0.359839	0.496431	0.623576	0.215347	0.189395
8.46	0.625165	0.349875	0.507615	0.636218	0.226516	0.181357
8.47	0.615275	0.351726	0.519791	0.652722	0.237351	0.184181
8.48	0.609446	0.344303	0.523372	0.622396	0.229885	0.174687
8.49	0.592263	0.348132	0.50129	0.607649	0.215851	0.174356
8.5	0.602716	0.340123	0.514808	0.627911	0.210056	0.170985
8.51	0.610733	0.326133	0.520304	0.625927	0.214617	0.180864
8.52	0.602553	0.330581	0.526248	0.620311	0.213988	0.170889
8.53	0.631232	0.350909	0.518116	0.621339	0.208583	0.172681
8.54	0.641403	0.342224	0.509338	0.651683	0.204595	0.165552
8.55	0.683779	0.342118	0.503261	0.643248	0.216344	0.175448
8.56	0.688019	0.342826	0.506647	0.650968	0.209339	0.167263
8.57	0.688427	0.343485	0.506806	0.651397	0.199344	0.177396
8.58	0.68233	0.331331	0.515058	0.621033	0.20953	0.193525
8.59	0.673601	0.344273	0.512392	0.630799	0.217248	0.17436
8.6	0.687253	0.340118	0.516271	0.626273	0.220468	0.163429
8.61	0.654486	0.32615	0.498662	0.646452	0.221782	0.184675
8.62	0.654126	0.329242	0.476842	0.645451	0.210477	0.169721
8.63	0.65966	0.353781	0.508163	0.645033	0.20915	0.171905
8.64	0.65305	0.329039	0.515072	0.639087	0.215054	0.174944
8.65	0.666615	0.302969	0.523356	0.652692	0.214911	0.191197
8.66	0.701462	0.300246	0.511366	0.648734	0.219998	0.18264
8.67	0.697855	0.278085	0.485069	0.647022	0.203252	0.18242
8.68	0.685972	0.288237	0.464967	0.647834	0.198428	0.188517
8.69	0.695399	0.308456	0.454521	0.64827	0.211608	0.18377
8.7	0.672272	0.313167	0.444833	0.655429	0.204512	0.219162
8.71	0.678131	0.308098	0.435579	0.636018	0.195519	0.2204
8.72	0.700966	0.338018	0.4191	0.614526	0.198976	0.202055
8.73	0.673354	0.350858	0.408963	0.613001	0.216979	0.189227
8.74	0.669028	0.365578	0.416252	0.622186	0.205192	0.192551
8.75	0.676298	0.361623	0.425447	0.626427	0.206203	0.190161
8.76	0.65503	0.353537	0.442505	0.622826	0.20258	0.208609
8.77	0.613061	0.358677	0.474998	0.626665	0.192765	0.202621
8.78	0.588736	0.388109	0.479069	0.636415	0.202889	0.183331
8.79	0.622223	0.383518	0.485219	0.624956	0.20982	0.175656
8.8	0.606881	0.38186	0.482491	0.626175	0.231324	0.182986
8.81	0.635698	0.39136	0.484403	0.626024	0.22869	0.17922
8.82	0.623338	0.378783	0.50726	0.637835	0.225622	0.179591
8.83	0.602283	0.370917	0.501229	0.648131	0.220697	0.194664
8.84	0.58837	0.392638	0.493291	0.647046	0.24053	0.18462
8.85	0.587424	0.362887	0.508479	0.633528	0.25272	0.174817
8.86	0.59236	0.341501	0.49345	0.615591	0.256192	0.1773
8.87	0.57123	0.314862	0.511317	0.596223	0.261327	0.176385
8.88	0.571695	0.303925	0.504792	0.590022	0.26399	0.180908
8.89	0.590615	0.297408	0.478413	0.617213	0.268753	0.188812
8.9	0.590768	0.319071	0.475349	0.615717	0.262572	0.183012
8.91	0.574119	0.325692	0.490998	0.627548	0.280185	0.184459
8.92	0.57427	0.28855	0.482031	0.635459	0.276214	0.182943
8.93	0.584459	0.268963	0.51155	0.656969	0.264589	0.18843
8.94	0.582216	0.257014	0.542871	0.647717	0.273222	0.190462
8.95	0.575457	0.282677	0.556242	0.658119	0.289407	0.200468
8.96	0.615297	0.27139	0.563024	0.632408	0.295119	0.189366
8.97	0.618552	0.288359	0.553211	0.62482	0.288098	0.198695
8.98	0.621939	0.291133	0.531875	0.616157	0.285475	0.181119
8.99	0.602063	0.295216	0.506575	0.60815	0.271815	0.193137
9	0.592704	0.278912	0.50394	0.596758	0.253919	0.19195
9.01	0.593813	0.276585	0.484508	0.591855	0.252968	0.200895
9.02	0.605437	0.270199	0.455382	0.592215	0.251677	0.218171
9.03	0.595561	0.259927	0.429787	0.59667	0.271222	0.215743
9.04	0.567978	0.273419	0.424195	0.604076	0.27609	0.207842
9.05	0.558383	0.282336	0.422285	0.60517	0.256966	0.188971
9.06	0.552858	0.29571	0.430598	0.593519	0.25264	0.192995
9.07	0.54149	0.304785	0.429575	0.582062	0.23718	0.204956
9.08	0.55491	0.31753	0.431616	0.565983	0.232233	0.206393
9.09	0.540336	0.329782	0.426973	0.567985	0.244829	0.201295
9.1	0.558413	0.327722	0.414691	0.58115	0.229796	0.200432
9.11	0.546013	0.337849	0.458088	0.596955	0.220793	0.214687
9.12	0.548623	0.356063	0.456365	0.595514	0.219523	0.223598
9.13	0.549822	0.376682	0.451528	0.584933	0.219264	0.216725
9.14	0.52086	0.40211	0.458994	0.587928	0.22544	0.205892
9.15	0.539253	0.41818	0.484776	0.604473	0.22518	0.221016
9.16	0.563703	0.412462	0.507271	0.607644	0.235005	0.229936
9.17	0.566786	0.358316	0.517371	0.617658	0.229581	0.225757
9.18	0.561744	0.339101	0.531796	0.620629	0.231466	0.214779
9.19	0.55839	0.335266	0.533491	0.644925	0.222502	0.222851
9.2	0.513951	0.333203	0.552613	0.650923	0.224688	0.224301
9.21	0.495112	0.326682	0.558303	0.677711	0.232698	0.211739
9.22	0.498985	0.342505	0.582382	0.705622	0.231849	0.195903
9.23	0.517044	0.313534	0.592877	0.708812	0.244802	0.202581
9.24	0.519407	0.315024	0.589795	0.676374	0.256307	0.203014
9.25	0.496385	0.344483	0.582656	0.672624	0.244862	0.200182
9.26	0.473675	0.354638	0.582484	0.693308	0.241378	0.195686
9.27	0.458514	0.357618	0.587121	0.704485	0.249241	0.201905
9.28	0.449257	0.339805	0.55416	0.693706	0.239485	0.195954
9.29	0.464977	0.354412	0.536581	0.691571	0.22795	0.204718
9.3	0.478762	0.368016	0.524628	0.683039	0.24586	0.216985
9.31	0.471086	0.362297	0.548777	0.688659	0.240758	0.203001
9.32	0.480934	0.369577	0.546009	0.706	0.225012	0.229108
9.33	0.482217	0.350576	0.531936	0.703723	0.237816	0.239873
9.34	0.468672	0.354954	0.512791	0.684243	0.246467	0.24365
9.35	0.464298	0.384356	0.51244	0.696602	0.261485	0.256499
9.36	0.496958	0.378774	0.509048	0.7313	0.259938	0.253393
9.37	0.513647	0.378806	0.493626	0.719106	0.252257	0.243687
9.38	0.537941	0.360488	0.494773	0.715233	0.274375	0.261751
9.39	0.55027	0.35749	0.492817	0.705409	0.27802	0.262446
9.4	0.554233	0.343394	0.485119	0.671674	0.295434	0.273966
9.41	0.546665	0.334493	0.500477	0.669598	0.298306	0.247984
9.42	0.545862	0.326738	0.512306	0.665442	0.302801	0.24139
9.43	0.54724	0.302568	0.524131	0.641157	0.282939	0.237271
9.44	0.581338	0.291029	0.502873	0.629294	0.268725	0.242529
9.45	0.576258	0.283228	0.509854	0.635276	0.278331	0.256359
9.46	0.542045	0.281459	0.500797	0.637993	0.296976	0.237062
9.47	0.544129	0.266586	0.516272	0.648356	0.302411	0.240114
9.48	0.557802	0.268042	0.510988	0.647829	0.282282	0.226476
9.49	0.56376	0.268233	0.48865	0.666691	0.286782	0.207119
9.5	0.566424	0.265862	0.480325	0.648601	0.298585	0.220156
9.51	0.548854	0.256754	0.448602	0.646976	0.275749	0.232863
9.52	0.547303	0.251256	0.467033	0.64167	0.272106	0.213624
9.53	0.542686	0.260454	0.481567	0.646622	0.28668	0.218539
9.54	0.535961	0.277667	0.478797	0.662055	0.292987	0.226121
9.55	0.552979	0.293014	0.463925	0.657407	0.284706	0.221865
9.56	0.541155	0.280791	0.470334	0.645877	0.279087	0.227145
9.57	0.553067	0.272013	0.477742	0.620937	0.272574	0.239717
9.58	0.53933	0.28837	0.49842	0.620703	0.276016	0.234398
9.59	0.556962	0.270567	0.491372	0.633227	0.293462	0.249152
9.6	0.569151	0.272449	0.470266	0.639843	0.305272	0.268867
9.61	0.572611	0.254263	0.492922	0.67224	0.285786	0.262907
9.62	0.596709	0.268472	0.50698	0.650426	0.285743	0.253482
9.63	0.58814	0.289004	0.494858	0.679074	0.280549	0.25599
9.64	0.570593	0.292539	0.482158	0.679129	0.272567	0.230276
9.65	0.569892	0.32749	0.495886	0.694411	0.276756	0.229873
9.66	0.571915	0.336287	0.519914	0.688805	0.259058	0.206448
9.67	0.552794	0.302446	0.516325	0.706644	0.264247	0.190749
9.68	0.567561	0.30971	0.496472	0.697106	0.271841	0.187418
9.69	0.558219	0.294883	0.491512	0.699104	0.281616	0.197105
9.7	0.53959	0.293407	0.484763	0.706848	0.284664	0.205332
9.71	0.514479	0.305108	0.489533	0.712105	0.285484	0.197173
9.72	0.536381	0.291702	0.485128	0.717997	0.28343	0.202295
9.73	0.515454	0.302683	0.45946	0.736792	0.272269	0.211816
9.74	0.498316	0.31325	0.454711	0.730981	0.283851	0.21235
9.75	0.510226	0.32309	0.481698	0.718591	0.287447	0.222034
9.76	0.530907	0.315295	0.48087	0.742068	0.275132	0.223722
9.77	0.539779	0.302781	0.483377	0.739363	0.263895	0.220448
9.78	0.564237	0.308456	0.46338	0.745461	0.254726	0.238269
9.79	0.578604	0.318905	0.471448	0.741506	0.253802	0.22389
9.8	0.573456	0.305665	0.492161	0.735816	0.266537	0.209456
9.81	0.574708	0.286813	0.487345	0.731034	0.270554	0.213226
9.82	0.575097	0.268071	0.456551	0.736649	0.267623	0.212129
9.83	0.576654	0.265928	0.436484	0.72409	0.274251	0.190472
9.84	0.594027	0.263404	0.453249	0.732351	0.276379	0.187926
9.85	0.608372	0.274076	0.452277	0.73767	0.273391	0.183544
9.86	0.607076	0.247914	0.468162	0.719983	0.26062	0.178876
9.87	0.614878	0.259499	0.487768	0.727634	0.263869	0.181452
9.88	0.608377	0.258303	0.509369	0.730066	0.259954	0.176085
9.89	0.587491	0.260144	0.499908	0.734421	0.248573	0.179715
9.9	0.624235	0.28599	0.478472	0.712734	0.249062	0.18634
9.91	0.624567	0.294069	0.456826	0.698945	0.26897	0.193649
9.92	0.630935	0.291678	0.453962	0.692155	0.25656	0.20742
9.93	0.654694	0.329717	0.449449	0.702152	0.252807	0.21326
9.94	0.65353	0.339301	0.430463	0.700899	0.253189	0.201819
9.95	0.633556	0.31882	0.436547	0.701264	0.244999	0.195359
9.96	0.625822	0.292309	0.45481	0.702381	0.248583	0.210116
9.97	0.602946	0.266087	0.450391	0.731191	0.259556	0.220903
9.98	0.592573	0.268141	0.473889	0.722681	0.275648	0.230017
9.99	0.583203	0.247674	0.475867	0.746599	0.260784	0.23463
10	0.615791	0.25086	0.488947	0.716465	0.281194	0.268264
10.01	0.592313	0.247438	0.493749	0.690439	0.266786	0.257944
10.02	0.566516	0.268464	0.502856	0.66245	0.258416	0.253911
10.03	0.557938	0.273057	0.506986	0.660899	0.252383	0.255674
10.04	0.583624	0.283283	0.521838	0.680571	0.245066	0.242186
10.05	0.590054	0.276471	0.53078	0.668958	0.228631	0.251564
10.06	0.595287	0.282269	0.53067	0.6501	0.230463	0.265374
10.07	0.597196	0.263959	0.51922	0.655563	0.238538	0.277223
10.08	0.62418	0.269942	0.500689	0.64039	0.245234	0.264508
10.09	0.617129	0.278839	0.493217	0.64269	0.256603	0.267049
10.1	0.637702	0.268615	0.490343	0.670954	0.247243	0.26427
10.11	0.631625	0.266506	0.493523	0.648084	0.243677	0.264369
10.12	0.649699	0.270928	0.471427	0.650105	0.217196	0.264033
10.13	0.669638	0.275709	0.475794	0.654372	0.205744	0.265299
10.14	0.659916	0.261859	0.467228	0.668108	0.203837	0.261394
10.15	0.637482	0.246928	0.476774	0.666684	0.185583	0.234059
10.16	0.64531	0.26994	0.50323	0.670344	0.17498	0.229704
10.17	0.64547	0.275201	0.488431	0.664458	0.197025	0.219684
10.18	0.646731	0.262504	0.469825	0.65944	0.182949	0.205565
10.19	0.635049	0.270914	0.44533	0.66931	0.190097	0.19536
10.2	0.644504	0.284888	0.471743	0.669865	0.203503	0.204476
10.21	0.661726	0.266282	0.451415	0.678614	0.176499	0.220825
10.22	0.658845	0.252775	0.454884	0.679471	0.180966	0.222382
10.23	0.668342	0.277623	0.480906	0.664984	0.178426	0.232434
10.24	0.672163	0.262337	0.496816	0.671687	0.180575	0.23341
10.25	0.670669	0.256692	0.488265	0.649056	0.202291	0.220546
10.26	0.687927	0.276378	0.482941	0.633325	0.209311	0.237507
10.27	0.656774	0.279502	0.488775	0.638301	0.209137	0.24773
10.28	0.657727	0.267323	0.501688	0.664558	0.220989	0.234569
10.29	0.671504	0.270236	0.507656	0.659934	0.229533	0.237349
10.3	0.675472	0.262773	0.528244	0.640179	0.207827	0.2474
10.31	0.658289	0.278887	0.555586	0.643309	0.203639	0.244767
10.32	0.653837	0.294604	0.515716	0.647968	0.19241	0.25259
10.33	0.665064	0.28236	0.519469	0.66102	0.197263	0.26356
10.34	0.650851	0.263475	0.515452	0.667867	0.200933	0.243316
10.35	0.657328	0.271247	0.509394	0.677932	0.202094	0.253811
10.36	0.633558	0.273158	0.506672	0.666379	0.185645	0.269431
10.37	0.635525	0.272995	0.490669	0.662168	0.190915	0.272736
10.38	0.633785	0.256787	0.499778	0.652245	0.176168	0.261794
10.39	0.664704	0.258338	0.519456	0.628654	0.180138	0.25291
10.4	0.65443	0.275428	0.501544	0.642559	0.179906	0.240157
10.41	0.627332	0.26933	0.484589	0.632377	0.179522	0.249325
10.42	0.627403	0.279705	0.473103	0.645428	0.183086	0.263037
10.43	0.642058	0.282455	0.464592	0.647122	0.183689	0.248422
10.44	0.632756	0.27977	0.456374	0.67922	0.178443	0.232188
10.45	0.663066	0.271659	0.432238	0.671109	0.167247	0.218579
10.46	0.650874	0.247919	0.445794	0.669805	0.1777	0.225081
10.47	0.63338	0.242925	0.459377	0.68716	0.180604	0.23995
10.48	0.596915	0.251149	0.467841	0.696086	0.190015	0.236139
10.49	0.595119	0.262033	0.440218	0.687054	0.17895	0.228578
10.5	0.610468	0.260837	0.470109	0.69005	0.178813	0.225668
10.51	0.614947	0.263813	0.485545	0.686882	0.18636	0.21707
10.52	0.607759	0.264925	0.495839	0.678219	0.192237	0.224705
10.53	0.600081	0.271466	0.50683	0.671893	0.183628	0.219178
10.54	0.591032	0.272583	0.502278	0.675193	0.195668	0.211947
10.55	0.601343	0.282666	0.481879	0.684404	0.192135	0.217357
10.56	0.59268	0.275658	0.482509	0.653806	0.202702	0.225597
10.57	0.600271	0.269819	0.506743	0.643898	0.205355	0.220647
10.58	0.597758	0.252838	0.500664	0.677705	0.216555	0.233391
10.59	0.585614	0.249823	0.489104	0.6842	0.219118	0.212138
10.6	0.570573	0.240971	0.481627	0.698428	0.224735	0.213066
10.61	0.544906	0.233703	0.515047	0.681161	0.227147	0.224198
10.62	0.542123	0.219964	0.531698	0.685623	0.241997	0.216522
10.63	0.566833	0.219572	0.527626	0.692922	0.233529	0.215505
10.64	0.547244	0.233119	0.509344	0.669251	0.242315	0.222165
10.65	0.558413	0.241853	0.518682	0.666603	0.239798	0.219334
10.66	0.529243	0.238759	0.500262	0.659385	0.225613	0.238184
10.67	0.512934	0.234995	0.490715	0.669994	0.239731	0.243551
10.68	0.54926	0.215871	0.492576	0.667485	0.262342	0.226814
10.69	0.534855	0.229198	0.482743	0.647359	0.262154	0.242411
10.7	0.499134	0.238106	0.482516	0.624022	0.244735	0.229227
10.71	0.472947	0.245777	0.502092	0.630701	0.261289	0.235737
10.72	0.464846	0.240341	0.506518	0.657754	0.278574	0.259322
10.73	0.444778	0.244303	0.512966	0.658938	0.247023	0.25546
10.74	0.446443	0.262109	0.524694	0.655545	0.249158	0.252386
10.75	0.462359	0.261609	0.497302	0.646472	0.253922	0.253601
10.76	0.481858	0.279365	0.480047	0.663677	0.266505	0.269521
10.77	0.498204	0.286285	0.469813	0.675653	0.26898	0.277906
10.78	0.504941	0.285161	0.454682	0.682162	0.268464	0.307806
10.79	0.501629	0.285737	0.47858	0.677028	0.289359	0.303724
10.8	0.514989	0.278888	0.490752	0.664999	0.291073	0.303826
10.81	0.519931	0.293373	0.508795	0.687434	0.291878	0.305537
10.82	0.534511	0.317099	0.538578	0.675765	0.306127	0.327508
10.83	0.541954	0.321663	0.527554	0.671457	0.306478	0.315172
10.84	0.594031	0.344082	0.505366	0.66661	0.285163	0.298665
10.85	0.617356	0.314499	0.498688	0.652231	0.268067	0.30615
10.86	0.589873	0.305823	0.503775	0.645577	0.257089	0.299011
10.87	0.574914	0.313028	0.519502	0.644444	0.237349	0.316751
10.88	0.588406	0.309349	0.544716	0.651623	0.241403	0.332826
10.89	0.564518	0.292653	0.536487	0.67875	0.250346	0.333392
10.9	0.572163	0.274357	0.537873	0.685905	0.26018	0.344803
10.91	0.580842	0.280836	0.501594	0.676775	0.253355	0.329989
10.92	0.545675	0.263456	0.513301	0.664728	0.266719	0.344853
10.93	0.526548	0.241725	0.513679	0.660029	0.236999	0.340614
10.94	0.517343	0.248882	0.481467	0.642712	0.22425	0.352651
10.95	0.506512	0.231376	0.469748	0.631749	0.243595	0.362739
10.96	0.514945	0.246255	0.452882	0.639749	0.257663	0.363986
10.97	0.52819	0.248162	0.448953	0.637173	0.243849	0.362855
10.98	0.514262	0.264288	0.447452	0.61371	0.229431	0.349205
10.99	0.514539	0.269557	0.450232	0.60364	0.233651	0.341014
11	0.506366	0.263285	0.445688	0.605191	0.235157	0.338569
11.01	0.548824	0.28122	0.45463	0.60754	0.250533	0.329345
11.02	0.541191	0.297175	0.45016	0.625588	0.256829	0.329464
11.03	0.566629	0.314097	0.444045	0.625543	0.281656	0.35354
11.04	0.585446	0.327494	0.459575	0.63299	0.270365	0.334977
11.05	0.59807	0.308049	0.435302	0.628283	0.2932	0.341784
11.06	0.606207	0.317851	0.441898	0.618543	0.291617	0.343499
11.07	0.603326	0.345687	0.442563	0.624422	0.291824	0.342667
11.08	0.609667	0.355732	0.446021	0.623575	0.304041	0.343614
11.09	0.635536	0.357953	0.421583	0.665929	0.295532	0.335761
11.1	0.657371	0.379852	0.407023	0.689353	0.311059	0.318595
11.11	0.63273	0.382449	0.394128	0.690552	0.307342	0.307312
11.12	0.625421	0.378286	0.386408	0.697919	0.294656	0.288676
11.13	0.634038	0.386241	0.405069	0.691408	0.287028	0.272534
11.14	0.631833	0.353505	0.397873	0.707342	0.289134	0.283126
11.15	0.643265	0.374408	0.399388	0.688269	0.283061	0.288346
11.16	0.633364	0.354525	0.403858	0.699947	0.27765	0.289787
11.17	0.646946	0.343908	0.420319	0.672118	0.294217	0.291801
11.18	0.626229	0.345731	0.432387	0.683791	0.274824	0.266863
11.19	0.623138	0.352078	0.430488	0.672577	0.25927	0.265118
11.2	0.617252	0.344246	0.430517	0.678689	0.267106	0.282601
11.21	0.604018	0.331359	0.449976	0.675493	0.267044	0.276836
11.22	0.601872	0.333801	0.459966	0.648112	0.277871	0.27622
11.23	0.60655	0.327225	0.464844	0.63046	0.281639	0.283622
11.24	0.618899	0.310779	0.448007	0.647879	0.279483	0.303301
11.25	0.643979	0.315322	0.490928	0.680242	0.295524	0.300392
11.26	0.637089	0.31009	0.489242	0.675062	0.306148	0.277561
11.27	0.634783	0.303096	0.478204	0.665141	0.302292	0.266347
11.28	0.594548	0.294114	0.485386	0.677553	0.311635	0.261558
11.29	0.588407	0.283453	0.48239	0.681321	0.294094	0.270427
11.3	0.582603	0.2763	0.49552	0.673656	0.291251	0.261131
11.31	0.605571	0.300569	0.481247	0.691148	0.279634	0.268583
11.32	0.619393	0.303951	0.474871	0.678358	0.267679	0.26929
11.33	0.604932	0.285605	0.505429	0.670934	0.267167	0.272242
11.34	0.59652	0.259607	0.504276	0.682604	0.276713	0.274517
11.35	0.5844	0.258969	0.512531	0.67138	0.2669	0.279019
11.36	0.572361	0.257188	0.528049	0.669679	0.264957	0.279291
11.37	0.588493	0.270027	0.546375	0.697047	0.258583	0.274135
11.38	0.582834	0.27024	0.540548	0.700052	0.253698	0.271437
11.39	0.588358	0.27816	0.591002	0.722314	0.2774	0.278678
11.4	0.58276	0.280985	0.599939	0.736678	0.267999	0.286108
11.41	0.587079	0.285266	0.559287	0.714149	0.256199	0.280703
11.42	0.58276	0.267701	0.554827	0.700944	0.245433	0.290826
11.43	0.572599	0.283877	0.575518	0.714445	0.259527	0.288362
11.44	0.591925	0.269104	0.588038	0.734954	0.265264	0.278977
11.45	0.608371	0.276418	0.603566	0.759939	0.278759	0.260152
11.46	0.60278	0.279995	0.609852	0.783504	0.292496	0.260245
11.47	0.571032	0.282485	0.602621	0.787658	0.282339	0.263124
11.48	0.553742	0.306941	0.596697	0.78503	0.265949	0.262222
11.49	0.55801	0.300357	0.598411	0.771724	0.268416	0.283152
11.5	0.585908	0.3122	0.595235	0.77277	0.271328	0.313159
11.51	0.57341	0.32107	0.577029	0.788531	0.264651	0.288436
11.52	0.580452	0.31152	0.522444	0.791506	0.279712	0.294976
11.53	0.573312	0.305946	0.512481	0.778298	0.264668	0.274478
11.54	0.575897	0.33578	0.505485	0.76434	0.272117	0.283502
11.55	0.594659	0.321566	0.493829	0.770661	0.233633	0.307752
11.56	0.565687	0.322872	0.492217	0.770792	0.245276	0.310818
11.57	0.560359	0.32568	0.512725	0.755645	0.232959	0.319401
11.58	0.564209	0.322938	0.518193	0.772389	0.210611	0.306425
11.59	0.596358	0.31059	0.502715	0.748996	0.214895	0.325846
11.6	0.639498	0.325356	0.508617	0.750594	0.230357	0.320514
11.61	0.637749	0.325726	0.537868	0.753863	0.222084	0.324313
11.62	0.643321	0.316947	0.555013	0.762093	0.2136	0.297024
11.63	0.630978	0.313994	0.563501	0.762939	0.200683	0.319804
11.64	0.630421	0.313551	0.580671	0.755926	0.194344	0.31127
11.65	0.62252	0.301263	0.57473	0.75037	0.195461	0.315653
11.66	0.644555	0.290392	0.584868	0.764555	0.191697	0.290369
11.67	0.646293	0.274052	0.599414	0.73875	0.190698	0.292353
11.68	0.65575	0.302117	0.582992	0.721441	0.209425	0.30221
11.69	0.663879	0.324398	0.562262	0.698313	0.200684	0.321333
11.7	0.660881	0.32824	0.568958	0.713645	0.203339	0.331801
11.71	0.670266	0.32837	0.551639	0.747222	0.21343	0.312266
11.72	0.683604	0.315968	0.561809	0.732045	0.23758	0.315415
11.73	0.693091	0.297098	0.59725	0.751504	0.247847	0.311723
11.74	0.682063	0.291796	0.589113	0.744834	0.260049	0.319204
11.75	0.6858	0.274781	0.591688	0.747707	0.255395	0.32765
11.76	0.686557	0.290994	0.575139	0.749449	0.249691	0.342174
11.77	0.68236	0.306586	0.583294	0.735351	0.231122	0.332721
11.78	0.648821	0.307609	0.586777	0.72554	0.253703	0.335879
11.79	0.641396	0.301783	0.592789	0.702208	0.249458	0.346852
11.8	0.631494	0.306737	0.583121	0.718047	0.264461	0.352913
11.81	0.641555	0.305645	0.592523	0.711547	0.267303	0.361657
11.82	0.617728	0.3068	0.600646	0.718851	0.276851	0.348424
11.83	0.626129	0.31889	0.567982	0.715017	0.258885	0.344571
11.84	0.647525	0.316635	0.535568	0.729977	0.247779	0.360581
11.85	0.642692	0.303019	0.493425	0.725418	0.237335	0.369151
11.86	0.662757	0.307329	0.467974	0.72976	0.217945	0.390101
11.87	0.645863	0.313272	0.496409	0.743249	0.224938	0.381749
11.88	0.640234	0.310037	0.491634	0.733577	0.206884	0.370383
11.89	0.667178	0.298244	0.525867	0.716513	0.21038	0.346816
11.9	0.636099	0.31574	0.547013	0.706158	0.204572	0.337316
11.91	0.633424	0.31757	0.566026	0.698683	0.206093	0.344351
11.92	0.614647	0.325726	0.560796	0.710894	0.218977	0.366871
11.93	0.597414	0.34529	0.567225	0.71257	0.218096	0.357059
11.94	0.569269	0.352631	0.582914	0.713599	0.227343	0.344759
11.95	0.543517	0.350589	0.57365	0.672496	0.228019	0.331172
11.96	0.518279	0.359884	0.573136	0.661609	0.219251	0.349483
11.97	0.5345	0.367416	0.564439	0.665664	0.218839	0.32411
11.98	0.533487	0.365997	0.570522	0.694656	0.20061	0.315498
11.99	0.537554	0.346566	0.553741	0.702975	0.21909	0.324505
12	0.558861	0.321455	0.551222	0.699524	0.224162	0.339893
12.01	0.562339	0.347122	0.558227	0.688413	0.219579	0.333027
12.02	0.559387	0.326006	0.556332	0.69926	0.222729	0.353391
12.03	0.57377	0.337408	0.548078	0.712215	0.226038	0.33813
12.04	0.58546	0.356641	0.552517	0.7127	0.231345	0.315784
12.05	0.594636	0.347294	0.544852	0.722552	0.231748	0.296491
12.06	0.568358	0.333322	0.541794	0.717906	0.26156	0.297291
12.07	0.559686	0.342821	0.546167	0.729748	0.257377	0.309786
12.08	0.560363	0.37172	0.532349	0.738476	0.256614	0.320475
12.09	0.562539	0.338374	0.508536	0.751836	0.250135	0.32996
12.1	0.555303	0.323136	0.475602	0.740311	0.244396	0.321374
12.11	0.546269	0.311571	0.460761	0.734683	0.253045	0.331766
12.12	0.537659	0.296314	0.453753	0.725145	0.237087	0.319072
12.13	0.547655	0.304357	0.467517	0.716262	0.211329	0.305231
12.14	0.537373	0.331128	0.472934	0.72068	0.209193	0.320463
12.15	0.537471	0.349684	0.463725	0.725591	0.207783	0.315509
12.16	0.522761	0.372852	0.451934	0.706601	0.207156	0.301314
12.17	0.51475	0.373893	0.448899	0.689676	0.237513	0.314309
12.18	0.502397	0.379097	0.430364	0.713859	0.220375	0.307506
12.19	0.482236	0.363524	0.427512	0.71878	0.233111	0.286229
12.2	0.463976	0.343672	0.444432	0.723052	0.230961	0.26778
12.21	0.471787	0.336596	0.44187	0.73302	0.234595	0.281864
12.22	0.477319	0.346828	0.453262	0.71811	0.242332	0.287491
12.23	0.495888	0.33874	0.42955	0.728455	0.230968	0.280071
12.24	0.494579	0.357762	0.428863	0.746013	0.209534	0.300195
12.25	0.477228	0.361525	0.433031	0.766899	0.214119	0.295636
12.26	0.494153	0.362532	0.463084	0.780631	0.214853	0.281907
12.27	0.498818	0.349355	0.460553	0.757834	0.225483	0.286988
12.28	0.496089	0.349032	0.451481	0.744202	0.206646	0.278993
12.29	0.481238	0.324869	0.443042	0.75915	0.204103	0.287119
12.3	0.484539	0.320822	0.434636	0.773126	0.208112	0.26833
12.31	0.509192	0.296749	0.467287	0.760316	0.223701	0.277296
12.32	0.534053	0.295546	0.450006	0.748102	0.205316	0.281603
12.33	0.549435	0.301323	0.422238	0.730709	0.209109	0.278533
12.34	0.573686	0.303663	0.386681	0.718312	0.196981	0.281162
12.35	0.577528	0.308896	0.390777	0.736725	0.20422	0.301554
12.36	0.582189	0.332728	0.405299	0.737444	0.213289	0.313835
12.37	0.606462	0.309767	0.411026	0.75211	0.229758	0.320435
12.38	0.628534	0.295173	0.375466	0.767542	0.243737	0.321228
12.39	0.636376	0.304457	0.372484	0.783608	0.241356	0.325799
12.4	0.637619	0.289435	0.384481	0.764624	0.244946	0.350226
12.41	0.654659	0.272139	0.380783	0.769728	0.25553	0.359337
12.42	0.643049	0.28105	0.391519	0.774012	0.253247	0.36836
12.43	0.679592	0.272919	0.372679	0.800344	0.245368	0.350367
12.44	0.649293	0.269982	0.337266	0.796408	0.235505	0.357218
12.45	0.612722	0.268054	0.325419	0.816657	0.243287	0.352112
12.46	0.615597	0.287426	0.313352	0.813704	0.249848	0.357797
12.47	0.617988	0.277634	0.317207	0.838443	0.229426	0.386288
12.48	0.573834	0.285809	0.335798	0.814153	0.251747	0.402122
12.49	0.587075	0.283282	0.353141	0.833859	0.229085	0.393712
12.5	0.602409	0.273071	0.364795	0.840424	0.222009	0.396675
12.51	0.603967	0.28382	0.34882	0.851313	0.218967	0.365939
12.52	0.619895	0.279262	0.3379	0.824749	0.21201	0.35312
12.53	0.621625	0.280218	0.352037	0.833407	0.217425	0.338364
12.54	0.618087	0.247646	0.353831	0.837261	0.215636	0.327073
12.55	0.608335	0.243329	0.355347	0.857908	0.216653	0.339622
12.56	0.621606	0.249617	0.365229	0.858279	0.209758	0.333512
12.57	0.635112	0.249925	0.373555	0.869707	0.220277	0.304784
12.58	0.664041	0.230745	0.391788	0.866769	0.217689	0.333979
12.59	0.665474	0.209277	0.398055	0.844831	0.225066	0.323714
12.6	0.648547	0.214898	0.401106	0.81891	0.215522	0.325695
12.61	0.620395	0.198833	0.413654	0.802556	0.221763	0.315547
12.62	0.611219	0.191777	0.416148	0.824999	0.21856	0.346068
12.63	0.612112	0.187381	0.449587	0.821057	0.217572	0.349655
12.64	0.639635	0.208933	0.444925	0.834036	0.211967	0.331109
12.65	0.628341	0.211272	0.449747	0.828395	0.2179	0.355905
12.66	0.640434	0.223044	0.450194	0.825775	0.226061	0.336428
12.67	0.619714	0.235838	0.441215	0.853515	0.230522	0.33479
12.68	0.590903	0.240844	0.454315	0.875374	0.235817	0.341491
12.69	0.583139	0.218614	0.441382	0.879857	0.238559	0.327537
12.7	0.586021	0.240974	0.434293	0.856761	0.228216	0.334276
12.71	0.579418	0.215623	0.417554	0.855086	0.210444	0.347752
12.72	0.575682	0.23635	0.429415	0.847425	0.212768	0.316215
12.73	0.57404	0.240834	0.425751	0.854438	0.222904	0.294086
12.74	0.571499	0.262901	0.428011	0.85011	0.214251	0.283963
12.75	0.576009	0.250153	0.442709	0.855283	0.213364	0.28139
12.76	0.58485	0.256325	0.470454	0.858356	0.202745	0.270209
12.77	0.587597	0.275942	0.467571	0.863055	0.210586	0.27407
12.78	0.593114	0.272739	0.462885	0.84524	0.200133	0.272
12.79	0.625767	0.251414	0.485852	0.831728	0.214829	0.286202
12.8	0.623129	0.259513	0.478736	0.840023	0.22224	0.315052
12.81	0.612865	0.259425	0.47312	0.847653	0.229526	0.327127
12.82	0.588919	0.265516	0.464732	0.845897	0.225659	0.322513
12.83	0.580628	0.249413	0.474017	0.847164	0.225671	0.338075
12.84	0.58996	0.238615	0.461773	0.859524	0.220598	0.340886
12.85	0.605257	0.246319	0.449153	0.846517	0.24007	0.330257
12.86	0.622239	0.265077	0.430581	0.849525	0.244287	0.329722
12.87	0.632088	0.272166	0.420196	0.867806	0.24233	0.298714
12.88	0.624258	0.273366	0.386974	0.882068	0.250593	0.301177
12.89	0.624235	0.274294	0.395318	0.872307	0.263853	0.298119
12.9	0.655828	0.293654	0.392911	0.850208	0.255957	0.302177
12.91	0.666334	0.296205	0.385074	0.8157	0.266617	0.28104
12.92	0.65611	0.293905	0.411012	0.80201	0.261344	0.259494
12.93	0.629863	0.316732	0.427806	0.795121	0.246145	0.252427
12.94	0.590283	0.315202	0.431922	0.80513	0.237404	0.260636
12.95	0.591889	0.323316	0.428658	0.80013	0.222085	0.257882
12.96	0.580021	0.30827	0.455625	0.78836	0.211501	0.252117
12.97	0.578994	0.316657	0.49243	0.807163	0.220788	0.262102
12.98	0.587606	0.315445	0.502786	0.811038	0.21984	0.251021
12.99	0.612803	0.317447	0.521015	0.823077	0.21447	0.277913
13	0.604826	0.318514	0.509588	0.842871	0.218977	0.267097
13.01	0.628962	0.298425	0.512729	0.833111	0.222349	0.281894
13.02	0.640053	0.279356	0.511472	0.816691	0.21701	0.26353
13.03	0.629301	0.288493	0.494714	0.821055	0.218492	0.25944
13.04	0.648327	0.299835	0.515357	0.836063	0.225213	0.265114
13.05	0.663738	0.295713	0.522485	0.833483	0.225623	0.27238
13.06	0.657767	0.289983	0.517478	0.825286	0.214379	0.276317
13.07	0.664967	0.2592	0.519679	0.838011	0.224963	0.25968
13.08	0.658986	0.260175	0.512242	0.849547	0.240116	0.272694
13.09	0.678798	0.262955	0.518037	0.850081	0.217419	0.285937
13.1	0.667295	0.266064	0.540422	0.859662	0.246006	0.293672
13.11	0.675434	0.266761	0.565937	0.841726	0.245673	0.293998
13.12	0.648752	0.25356	0.566101	0.828352	0.227807	0.278123
13.13	0.655088	0.26555	0.575926	0.828745	0.241383	0.26512
13.14	0.639248	0.263442	0.565991	0.824906	0.247708	0.28005
13.15	0.655318	0.253121	0.585275	0.853964	0.235732	0.277434
13.16	0.652551	0.2647	0.57933	0.851015	0.250036	0.286688
13.17	0.638842	0.248078	0.537901	0.878831	0.235388	0.292761
13.18	0.610859	0.275892	0.51819	0.875212	0.233881	0.285697
13.19	0.611223	0.301756	0.494257	0.835781	0.242494	0.26974
13.2	0.593733	0.318191	0.481872	0.822689	0.254725	0.279524
13.21	0.597252	0.30545	0.470302	0.833221	0.232659	0.274807
13.22	0.643797	0.30279	0.478069	0.84424	0.233511	0.28716
13.23	0.644452	0.270132	0.470084	0.849431	0.237024	0.284392
13.24	0.640567	0.270157	0.462554	0.818483	0.245635	0.299363
13.25	0.625965	0.254296	0.455068	0.81623	0.251474	0.290068
13.26	0.606052	0.261275	0.456919	0.805849	0.248511	0.283845
13.27	0.595438	0.254298	0.446521	0.818328	0.257125	0.269447
13.28	0.564883	0.265944	0.444759	0.825589	0.246877	0.253343
13.29	0.584611	0.279303	0.459494	0.794834	0.221247	0.252441
13.3	0.59058	0.2798	0.463507	0.789207	0.227479	0.243742
13.31	0.606391	0.274021	0.46799	0.777114	0.207665	0.250406
13.32	0.650121	0.28142	0.499652	0.788312	0.217754	0.228423
13.33	0.647664	0.27302	0.53665	0.795262	0.220436	0.234364
13.34	0.626966	0.27978	0.496211	0.776109	0.217932	0.239744
13.35	0.617986	0.28771	0.489821	0.780719	0.236562	0.245239
13.36	0.613122	0.29764	0.510495	0.791627	0.249538	0.258606
13.37	0.607473	0.301267	0.505863	0.776679	0.245403	0.269155
13.38	0.613788	0.292973	0.484584	0.769389	0.239438	0.264128
13.39	0.632614	0.295042	0.478498	0.766717	0.223225	0.258911
13.4	0.666378	0.292859	0.45196	0.753046	0.220524	0.255799
13.41	0.632624	0.321848	0.43162	0.778969	0.23378	0.252855
13.42	0.65042	0.287966	0.424135	0.790316	0.224074	0.226886
13.43	0.645918	0.26857	0.431296	0.775353	0.222209	0.25192
13.44	0.637757	0.256015	0.435639	0.790701	0.228767	0.268657
13.45	0.620068	0.255101	0.412762	0.777519	0.227643	0.273255
13.46	0.637684	0.24783	0.434563	0.756693	0.224471	0.274495
13.47	0.648555	0.258398	0.475812	0.767071	0.224645	0.292873
13.48	0.647556	0.234119	0.466054	0.751033	0.224711	0.289546
13.49	0.637918	0.225709	0.449056	0.773156	0.225102	0.290957
13.5	0.601503	0.223956	0.433819	0.791367	0.237088	0.306938
13.51	0.587754	0.236353	0.427997	0.784833	0.237881	0.304425
13.52	0.60073	0.254615	0.418726	0.761795	0.236247	0.320622
13.53	0.597332	0.233114	0.437614	0.77456	0.243377	0.319421
13.54	0.582238	0.239958	0.476952	0.763884	0.218276	0.324228
13.55	0.57726	0.244493	0.483182	0.745777	0.213702	0.329137
13.56	0.581742	0.253784	0.453729	0.777922	0.222084	0.337117
13.57	0.587145	0.261153	0.458891	0.787787	0.211623	0.327478
13.58	0.578774	0.260957	0.460114	0.787108	0.228714	0.332289
13.59	0.60812	0.263239	0.45961	0.785883	0.218674	0.306765
13.6	0.572162	0.261752	0.458696	0.786791	0.216553	0.306798
13.61	0.530829	0.269185	0.455144	0.787741	0.218639	0.30459
13.62	0.510269	0.246641	0.440767	0.769604	0.207143	0.30314
13.63	0.501208	0.257583	0.434814	0.782255	0.223325	0.296043
13.64	0.509538	0.269587	0.427977	0.759097	0.211908	0.310542
13.65	0.492314	0.278048	0.456955	0.771947	0.20128	0.326701
13.66	0.499299	0.273323	0.446117	0.785451	0.207847	0.31019
13.67	0.507085	0.258253	0.434117	0.773452	0.222857	0.308266
13.68	0.485361	0.249014	0.439589	0.747037	0.224446	0.295934
13.69	0.507024	0.252171	0.447154	0.738686	0.21578	0.300269
13.7	0.516675	0.252289	0.433788	0.74926	0.218317	0.300245
13.71	0.552275	0.26049	0.428712	0.749087	0.212916	0.30625
13.72	0.593006	0.262179	0.418061	0.773062	0.219478	0.304521
13.73	0.580965	0.253535	0.42304	0.791327	0.223932	0.335694
13.74	0.557083	0.238557	0.424384	0.783027	0.229566	0.351649
13.75	0.543734	0.22346	0.426758	0.755411	0.227456	0.379783
13.76	0.552665	0.207638	0.412887	0.778769	0.218613	0.379585
13.77	0.555808	0.208746	0.425501	0.771064	0.217673	0.344596
13.78	0.584752	0.20533	0.444022	0.79936	0.215738	0.324856
13.79	0.597927	0.209832	0.443325	0.781688	0.226342	0.317471
13.8	0.592335	0.211543	0.424041	0.790384	0.223341	0.303506
13.81	0.610939	0.227128	0.422853	0.791108	0.239178	0.28669
13.82	0.600473	0.225755	0.449982	0.811828	0.236409	0.275207
13.83	0.616025	0.205946	0.430323	0.796091	0.225359	0.273029
13.84	0.622455	0.206944	0.415896	0.78171	0.230001	0.27684
13.85	0.624155	0.216472	0.443585	0.736455	0.217038	0.297243
13.86	0.614418	0.195387	0.448101	0.741786	0.207206	0.299071
13.87	0.582474	0.180018	0.452043	0.7505	0.203764	0.308546
13.88	0.584267	0.188179	0.442624	0.741313	0.212802	0.313225
13.89	0.581805	0.191417	0.459885	0.726026	0.231914	0.342498
13.9	0.564338	0.186989	0.468944	0.738914	0.221177	0.330027
13.91	0.562283	0.188541	0.473229	0.751242	0.21507	0.311112
13.92	0.548241	0.189193	0.474302	0.762192	0.205111	0.312206
13.93	0.552004	0.196597	0.461139	0.791803	0.219301	0.329869
13.94	0.588559	0.19638	0.481309	0.807421	0.213748	0.33426
13.95	0.624105	0.189589	0.47634	0.824607	0.215594	0.344656
13.96	0.636471	0.180767	0.474894	0.808176	0.209223	0.343269
13.97	0.606007	0.186887	0.46208	0.830873	0.207896	0.352452
13.98	0.608318	0.195539	0.436613	0.823318	0.209138	0.334764
13.99	0.597259	0.190068	0.420964	0.800223	0.221676	0.34874
14	0.614223	0.203218	0.427064	0.812921	0.219148	0.362524
14.01	0.598466	0.207723	0.439942	0.807003	0.202861	0.376103
14.02	0.600446	0.202165	0.439589	0.786179	0.205961	0.361743
14.03	0.575963	0.222108	0.432191	0.797592	0.212413	0.357431
14.04	0.562668	0.232999	0.429322	0.80798	0.216623	0.380122
14.05	0.53633	0.256782	0.437938	0.808748	0.208348	0.394101
14.06	0.521743	0.243783	0.442483	0.817071	0.204252	0.366821
14.07	0.516158	0.241305	0.452862	0.844406	0.216208	0.36353
14.08	0.495091	0.248836	0.44021	0.808179	0.215896	0.364989
14.09	0.493868	0.25288	0.437198	0.841067	0.222964	0.386494
14.1	0.500784	0.265626	0.441058	0.832055	0.22369	0.391636
14.11	0.511376	0.285066	0.442769	0.854267	0.228508	0.390918
14.12	0.4901	0.281556	0.441379	0.855934	0.231018	0.383141
14.13	0.494367	0.279243	0.454735	0.865356	0.235212	0.380219
14.14	0.483195	0.263981	0.479394	0.84816	0.218548	0.368254
14.15	0.499339	0.27335	0.496121	0.837904	0.213718	0.386947
14.16	0.496914	0.275049	0.49032	0.838244	0.222624	0.378935
14.17	0.504616	0.286518	0.487102	0.825962	0.221456	0.377191
14.18	0.508147	0.318311	0.491696	0.827662	0.219673	0.375466
14.19	0.535082	0.331363	0.480392	0.845606	0.225852	0.358907
14.2	0.513159	0.340637	0.496509	0.841033	0.229497	0.347813
14.21	0.518468	0.329478	0.51037	0.832674	0.228398	0.328462
14.22	0.526853	0.3345	0.495271	0.844475	0.229423	0.342701
14.23	0.500475	0.35576	0.496991	0.85527	0.240915	0.342151
14.24	0.511683	0.346225	0.49319	0.841937	0.232781	0.350268
14.25	0.51795	0.363011	0.456732	0.869709	0.233755	0.342009
14.26	0.48331	0.365653	0.444034	0.870653	0.231509	0.329628
14.27	0.487662	0.363731	0.452226	0.845997	0.238976	0.320273
14.28	0.475179	0.362643	0.430316	0.842548	0.242207	0.328195
14.29	0.470708	0.376353	0.406309	0.844275	0.237455	0.331312
14.3	0.474635	0.364131	0.395112	0.85766	0.246526	0.335002
14.31	0.463604	0.359421	0.406706	0.807211	0.235381	0.304321
14.32	0.47282	0.349121	0.431008	0.786737	0.226631	0.285169
14.33	0.468807	0.34156	0.437372	0.796207	0.236742	0.263703
14.34	0.47574	0.336147	0.446007	0.804017	0.242743	0.24975
14.35	0.485391	0.309212	0.444001	0.823055	0.23002	0.260149
14.36	0.4741	0.30274	0.457423	0.802376	0.227358	0.279359
14.37	0.467761	0.287657	0.466316	0.806651	0.222896	0.281267
14.38	0.462058	0.280904	0.462396	0.804092	0.222885	0.288852
14.39	0.450831	0.294581	0.464027	0.76476	0.226276	0.314913
14.4	0.458681	0.283109	0.472095	0.779156	0.246428	0.29137
14.41	0.473036	0.262349	0.476573	0.775961	0.235869	0.27679
14.42	0.50435	0.266248	0.476197	0.766381	0.230075	0.281335
14.43	0.538696	0.251847	0.489012	0.77585	0.246718	0.299271
14.44	0.551047	0.261148	0.48997	0.788868	0.239361	0.32276
14.45	0.56135	0.268785	0.477194	0.801135	0.226934	0.330149
14.46	0.559688	0.255921	0.442825	0.809398	0.236326	0.342623
14.47	0.577701	0.263723	0.44757	0.832598	0.241248	0.352016
14.48	0.551979	0.258794	0.434266	0.814101	0.254958	0.344504
14.49	0.533131	0.259078	0.444034	0.836674	0.239348	0.313498
14.5	0.516841	0.288758	0.429849	0.812482	0.248539	0.307199
14.51	0.504803	0.301067	0.434725	0.81481	0.256918	0.309283
14.52	0.541616	0.302377	0.424494	0.831811	0.240454	0.328104
14.53	0.57177	0.276736	0.437313	0.833671	0.234112	0.316884
14.54	0.572134	0.281032	0.427679	0.856219	0.224763	0.323715
14.55	0.525144	0.285444	0.43744	0.852739	0.230877	0.307548
14.56	0.514154	0.271873	0.417819	0.840057	0.230876	0.307665
14.57	0.524709	0.266981	0.419391	0.854641	0.235044	0.316381
14.58	0.518595	0.274867	0.429085	0.849446	0.255808	0.290746
14.59	0.525157	0.286927	0.432355	0.853166	0.266869	0.278685
14.6	0.541849	0.271638	0.459164	0.879709	0.259242	0.279606
14.61	0.543335	0.275327	0.490122	0.880026	0.270016	0.269265
14.62	0.54279	0.277093	0.525482	0.866595	0.253309	0.268397
14.63	0.548964	0.293936	0.537215	0.863812	0.281143	0.268871
14.64	0.519226	0.298586	0.548859	0.868109	0.301941	0.292444
14.65	0.522017	0.296116	0.555528	0.866688	0.311219	0.291703
14.66	0.529677	0.28141	0.550515	0.881252	0.276457	0.292052
14.67	0.533511	0.261124	0.550043	0.862398	0.271851	0.286785
14.68	0.519852	0.253362	0.532899	0.846145	0.284398	0.300838
14.69	0.507985	0.234316	0.538251	0.843675	0.290973	0.277817
14.7	0.504229	0.248499	0.52871	0.834056	0.291528	0.297894
14.71	0.492225	0.257497	0.528915	0.818022	0.292122	0.291063
14.72	0.512894	0.259936	0.545794	0.834496	0.285524	0.284877
14.73	0.512333	0.310609	0.534759	0.836022	0.281708	0.309125
14.74	0.507683	0.339982	0.502101	0.818726	0.286755	0.280664
14.75	0.520536	0.35534	0.494238	0.79372	0.280727	0.282856
14.76	0.539004	0.379376	0.500921	0.80372	0.289023	0.281948
14.77	0.57108	0.403252	0.526195	0.819829	0.292868	0.269546
14.78	0.575308	0.385638	0.519873	0.818758	0.307524	0.273954
14.79	0.583072	0.372793	0.522702	0.816466	0.30649	0.294312
14.8	0.563175	0.380138	0.526747	0.800399	0.304992	0.294434
14.81	0.56088	0.368878	0.538918	0.803635	0.323541	0.312196
14.82	0.525364	0.369155	0.543163	0.802934	0.327727	0.332926
14.83	0.527658	0.372239	0.509754	0.833092	0.324044	0.326535
14.84	0.53577	0.384659	0.50036	0.834812	0.346173	0.317512
14.85	0.522469	0.390554	0.49997	0.823893	0.341618	0.336509
14.86	0.522459	0.359542	0.493748	0.812589	0.333217	0.354962
14.87	0.533414	0.358385	0.476511	0.80748	0.341737	0.350052
14.88	0.510243	0.34092	0.457728	0.819718	0.333382	0.348979
14.89	0.480759	0.332742	0.438016	0.79458	0.313448	0.341429
14.9	0.459165	0.33397	0.442177	0.766699	0.297223	0.345915
14.91	0.456103	0.329035	0.468673	0.752578	0.280754	0.366996
14.92	0.417204	0.324472	0.480569	0.747313	0.260794	0.358604
14.93	0.416472	0.329535	0.483142	0.756637	0.263176	0.328925
14.94	0.418714	0.302856	0.502292	0.773314	0.272476	0.311658
14.95	0.426113	0.314909	0.492279	0.779371	0.2811	0.292797
14.96	0.436125	0.327044	0.479476	0.788257	0.284476	0.303604
14.97	0.443269	0.315893	0.505708	0.796375	0.246912	0.312062
14.98	0.466101	0.307906	0.476665	0.787121	0.234628	0.311936
14.99	0.497221	0.318082	0.476591	0.793156	0.25004	0.322141
15	0.507635	0.324722	0.47916	0.800662	0.26688	0.330721
15.01	0.484032	0.32722	0.488094	0.775543	0.241749	0.319839
15.02	0.497673	0.322895	0.477342	0.789621	0.233797	0.328562
15.03	0.510338	0.313048	0.477883	0.805409	0.233459	0.316543
15.04	0.516236	0.31312	0.449869	0.809073	0.244739	0.316994
15.05	0.509583	0.294728	0.439651	0.776786	0.240841	0.327432
15.06	0.486804	0.299869	0.472085	0.794325	0.245948	0.333119
15.07	0.488109	0.300843	0.472471	0.79489	0.235942	0.354023
15.08	0.491443	0.319121	0.472001	0.765339	0.230632	0.33996
15.09	0.508964	0.33612	0.460764	0.757342	0.220332	0.312625
15.1	0.531927	0.309347	0.438123	0.795323	0.222058	0.303112
15.11	0.5102	0.276793	0.44681	0.793414	0.223908	0.315262
15.12	0.513433	0.293088	0.457559	0.816162	0.216713	0.325072
15.13	0.518087	0.280064	0.465764	0.790292	0.212554	0.331382
15.14	0.523115	0.289114	0.475288	0.783234	0.216288	0.333922
15.15	0.523436	0.293441	0.462506	0.792559	0.215907	0.327448
15.16	0.482591	0.295763	0.447371	0.815523	0.222144	0.331281
15.17	0.490105	0.288974	0.456406	0.821636	0.236102	0.323438
15.18	0.480954	0.2987	0.476093	0.829498	0.231551	0.30997
15.19	0.478081	0.304271	0.448682	0.805263	0.219337	0.294513
15.2	0.45837	0.290753	0.443969	0.824234	0.238433	0.327141
15.21	0.494758	0.303929	0.464751	0.828495	0.246092	0.326374
15.22	0.505165	0.321045	0.460384	0.83972	0.240319	0.321032
15.23	0.50129	0.328854	0.481105	0.853007	0.250193	0.316705
15.24	0.498788	0.326321	0.452568	0.861618	0.237779	0.309179
15.25	0.457221	0.308749	0.436594	0.84481	0.269346	0.280989
15.26	0.462142	0.297678	0.425871	0.845883	0.267755	0.271701
15.27	0.47375	0.307218	0.428811	0.837982	0.273443	0.265049
15.28	0.45306	0.314407	0.445507	0.847459	0.251909	0.271637
15.29	0.449446	0.31658	0.464158	0.855536	0.223265	0.259643
15.3	0.457947	0.309898	0.484758	0.871864	0.238141	0.282448
15.31	0.465236	0.293367	0.464614	0.886989	0.22336	0.281611
15.32	0.444416	0.283502	0.467129	0.856141	0.229984	0.287164
15.33	0.452307	0.278986	0.460989	0.822434	0.229955	0.274908
15.34	0.439639	0.294219	0.460386	0.81679	0.238284	0.273486
15.35	0.438501	0.302921	0.440847	0.810011	0.23819	0.30093
15.36	0.441802	0.306812	0.425157	0.806706	0.233805	0.330294
15.37	0.44704	0.306851	0.448547	0.770962	0.241747	0.308501
15.38	0.429065	0.294463	0.461532	0.780741	0.256163	0.304427
15.39	0.435896	0.298852	0.488194	0.761214	0.268145	0.303544
15.4	0.444898	0.288366	0.519899	0.748361	0.268578	0.303477
15.41	0.437477	0.301115	0.523278	0.724381	0.288739	0.296954
15.42	0.412041	0.290566	0.504532	0.718558	0.282006	0.292517
15.43	0.398086	0.296784	0.491098	0.705548	0.267833	0.284413
15.44	0.418516	0.266022	0.49029	0.705345	0.254806	0.295762
15.45	0.395775	0.297267	0.485198	0.696942	0.247973	0.277228
15.46	0.404786	0.302736	0.489171	0.697118	0.250547	0.262429
15.47	0.427611	0.302176	0.512908	0.687713	0.257258	0.266197
15.48	0.448319	0.292233	0.513129	0.690383	0.254425	0.257485
15.49	0.463881	0.296184	0.508783	0.684811	0.264047	0.24519
15.5	0.470908	0.291969	0.515353	0.685275	0.262906	0.24241
15.51	0.454449	0.283528	0.526153	0.713993	0.250583	0.237253
15.52	0.44286	0.289775	0.528773	0.727238	0.257137	0.219669
15.53	0.452919	0.28152	0.530372	0.714331	0.247697	0.225789
15.54	0.47026	0.285138	0.543747	0.731469	0.241188	0.226146
15.55	0.47587	0.268994	0.531462	0.704336	0.254552	0.234544
15.56	0.486293	0.263644	0.506005	0.670434	0.24896	0.23068
15.57	0.465752	0.285311	0.505615	0.686335	0.258253	0.23632
15.58	0.459096	0.295778	0.487561	0.660946	0.268061	0.23158
15.59	0.427579	0.281051	0.503629	0.656826	0.266598	0.228563
15.6	0.446958	0.263694	0.527325	0.666967	0.24694	0.248622
15.61	0.45478	0.25238	0.520341	0.671111	0.230345	0.254921
15.62	0.453622	0.247802	0.530281	0.698012	0.230282	0.254642
15.63	0.467181	0.247727	0.518339	0.686188	0.235954	0.264067
15.64	0.45903	0.246272	0.534497	0.697436	0.230051	0.263026
15.65	0.462533	0.242571	0.530234	0.691899	0.239784	0.28215
15.66	0.456387	0.264377	0.547491	0.686774	0.243696	0.268408
15.67	0.461508	0.26806	0.53631	0.679645	0.255787	0.278874
15.68	0.431959	0.277158	0.563178	0.648448	0.267468	0.271963
15.69	0.423288	0.283003	0.588719	0.644166	0.259186	0.280941
15.7	0.446463	0.273877	0.590379	0.646339	0.260838	0.300581
15.71	0.452727	0.28236	0.565449	0.639523	0.251739	0.289301
15.72	0.447454	0.290985	0.561753	0.666843	0.255102	0.292412
15.73	0.452789	0.272582	0.549743	0.684402	0.232484	0.300974
15.74	0.438796	0.26955	0.552638	0.689601	0.228625	0.300437
15.75	0.432865	0.253561	0.554221	0.699295	0.230657	0.291347
15.76	0.446999	0.256603	0.54233	0.687571	0.231857	0.272966
15.77	0.44341	0.253198	0.542038	0.682682	0.231009	0.282879
15.78	0.421441	0.247081	0.534399	0.666368	0.235251	0.293378
15.79	0.408572	0.260859	0.490353	0.657982	0.219435	0.298263
15.8	0.417517	0.256281	0.482298	0.640607	0.208986	0.292897
15.81	0.429049	0.26777	0.501255	0.645404	0.209039	0.30954
15.82	0.431072	0.270451	0.513181	0.654849	0.219534	0.291499
15.83	0.428071	0.26512	0.512778	0.664775	0.238437	0.268838
15.84	0.437827	0.264683	0.511137	0.658763	0.237055	0.256651
15.85	0.449821	0.264268	0.531745	0.654867	0.209728	0.280577
15.86	0.446099	0.265258	0.534609	0.633394	0.2183	0.282722
15.87	0.439242	0.25471	0.530296	0.637501	0.221408	0.270615
15.88	0.426651	0.261375	0.532507	0.624064	0.220804	0.279991
15.89	0.410007	0.257871	0.521373	0.642248	0.223084	0.293741
15.9	0.428032	0.268748	0.542935	0.65856	0.211621	0.300672
15.91	0.432203	0.271426	0.53452	0.671838	0.222744	0.302896
15.92	0.437654	0.285587	0.5082	0.665658	0.244785	0.289673
15.93	0.441539	0.286702	0.504272	0.671671	0.22384	0.266613
15.94	0.441669	0.293013	0.520237	0.670671	0.224558	0.252449
15.95	0.450283	0.281491	0.550618	0.698738	0.232015	0.286296
15.96	0.459553	0.286979	0.535934	0.687187	0.224056	0.278026
15.97	0.482446	0.290546	0.565989	0.656867	0.231148	0.274175
15.98	0.49999	0.296092	0.583619	0.624948	0.227765	0.267585
15.99	0.483565	0.279216	0.593379	0.63096	0.233444	0.258687
16	0.477457	0.283312	0.592214	0.606425	0.229319	0.24502
16.01	0.470784	0.300667	0.621772	0.619943	0.228739	0.264032
16.02	0.474775	0.304311	0.619463	0.604896	0.231801	0.266645
16.03	0.466906	0.321946	0.639454	0.581871	0.228611	0.269802
16.04	0.457889	0.32164	0.630436	0.579511	0.227967	0.258034
16.05	0.470592	0.309345	0.620247	0.599375	0.234809	0.273771
16.06	0.463026	0.308911	0.618767	0.607165	0.237367	0.278055
16.07	0.431067	0.305947	0.615037	0.601408	0.227767	0.261276
16.08	0.432875	0.305978	0.638461	0.584803	0.233547	0.27165
16.09	0.434492	0.31755	0.639452	0.591156	0.233845	0.267074
16.1	0.397875	0.328111	0.643745	0.590132	0.236366	0.256168
16.11	0.407332	0.311267	0.661075	0.61087	0.2347	0.256692
16.12	0.417174	0.294795	0.644524	0.615087	0.237008	0.28118
16.13	0.425039	0.273221	0.622726	0.620397	0.252895	0.286988
16.14	0.439049	0.281026	0.603802	0.609322	0.241925	0.29159
16.15	0.457567	0.265646	0.604522	0.624308	0.243032	0.296007
16.16	0.453987	0.268475	0.605679	0.646862	0.243093	0.28923
16.17	0.453123	0.280987	0.575799	0.663644	0.245303	0.302244
16.18	0.435089	0.278901	0.565266	0.682046	0.23028	0.299055
16.19	0.439278	0.255554	0.563178	0.66468	0.226878	0.290865
16.2	0.451275	0.249675	0.537687	0.670149	0.21522	0.290697
16.21	0.454601	0.258106	0.529584	0.664164	0.221532	0.294687
16.22	0.473547	0.257326	0.524888	0.646154	0.209346	0.29833
16.23	0.463878	0.257203	0.547619	0.644401	0.216794	0.298199
16.24	0.454796	0.258883	0.564859	0.683284	0.228938	0.294469
16.25	0.45323	0.250385	0.52652	0.690868	0.231498	0.307357
16.26	0.475104	0.252731	0.521695	0.698413	0.239474	0.306785
16.27	0.506449	0.260566	0.523737	0.701393	0.233081	0.31303
16.28	0.516586	0.249063	0.528909	0.68867	0.221516	0.301671
16.29	0.516893	0.247158	0.526753	0.70759	0.217103	0.294617
16.3	0.503688	0.236349	0.533428	0.718003	0.217943	0.290764
16.31	0.520903	0.231171	0.519849	0.733139	0.227288	0.298615
16.32	0.541673	0.240996	0.520586	0.745476	0.249645	0.304876
16.33	0.55778	0.248907	0.505483	0.741904	0.236272	0.308195
16.34	0.565963	0.236178	0.499578	0.746555	0.231315	0.320275
16.35	0.572836	0.215256	0.510593	0.777356	0.220196	0.342236
16.36	0.586158	0.225707	0.52265	0.80998	0.228009	0.319391
16.37	0.569438	0.241776	0.525673	0.81722	0.224738	0.300341
16.38	0.548935	0.226725	0.534409	0.807844	0.222406	0.286281
16.39	0.553777	0.227033	0.522121	0.826896	0.22793	0.273485
16.4	0.56443	0.231351	0.530848	0.823914	0.230425	0.281946
16.41	0.578923	0.222194	0.49579	0.830769	0.232651	0.303383
16.42	0.604895	0.215937	0.505875	0.829675	0.236676	0.309976
16.43	0.579593	0.225378	0.535348	0.828151	0.245192	0.309186
16.44	0.562086	0.220344	0.537791	0.833593	0.245016	0.303204
16.45	0.547448	0.223458	0.544821	0.829939	0.24346	0.318676
16.46	0.583581	0.218861	0.538416	0.828298	0.243746	0.323222
16.47	0.585196	0.245882	0.525708	0.833786	0.251824	0.322251
16.48	0.583496	0.265534	0.500197	0.832809	0.245086	0.340799
16.49	0.591064	0.299814	0.501845	0.838117	0.238909	0.354645
16.5	0.600001	0.279095	0.527585	0.842285	0.229419	0.35561
16.51	0.613803	0.277794	0.536256	0.839619	0.251053	0.34775
16.52	0.649253	0.251726	0.51698	0.85242	0.253329	0.313231
16.53	0.647815	0.246995	0.498573	0.849877	0.248107	0.287162
16.54	0.623092	0.262735	0.510925	0.855135	0.251767	0.315354
16.55	0.57438	0.265306	0.509968	0.856273	0.277863	0.324765
16.56	0.578299	0.271268	0.515637	0.865018	0.279853	0.310721
16.57	0.583384	0.257875	0.502659	0.85677	0.287185	0.314043
16.58	0.597146	0.256291	0.508244	0.859942	0.280874	0.298169
16.59	0.58177	0.232709	0.506188	0.839195	0.286922	0.314557
16.6	0.599193	0.239239	0.498947	0.840906	0.257054	0.307331
16.61	0.615571	0.230258	0.499744	0.842234	0.245363	0.318226
16.62	0.620094	0.255438	0.521626	0.834443	0.238485	0.3284
16.63	0.635017	0.238149	0.519668	0.839879	0.221658	0.326576
16.64	0.664083	0.235526	0.526163	0.828944	0.227212	0.305143
16.65	0.645185	0.204413	0.529939	0.815037	0.235594	0.292152
16.66	0.642364	0.21302	0.541578	0.836207	0.234983	0.29361
16.67	0.658897	0.224178	0.565224	0.837002	0.242219	0.290431
16.68	0.649109	0.199436	0.544321	0.83846	0.251603	0.283824
16.69	0.641278	0.213165	0.552078	0.863667	0.2464	0.303554
16.7	0.615868	0.213499	0.559858	0.844388	0.229649	0.305284
16.71	0.600725	0.225006	0.526278	0.858742	0.234613	0.305624
16.72	0.584444	0.232817	0.521452	0.857537	0.252704	0.299167
16.73	0.552168	0.259891	0.512334	0.875104	0.248507	0.298664
16.74	0.554001	0.262545	0.486293	0.864815	0.248226	0.295439
16.75	0.567663	0.264877	0.48277	0.851353	0.232332	0.281124
16.76	0.589711	0.267159	0.460409	0.837358	0.214652	0.275566
16.77	0.586626	0.265408	0.461851	0.826898	0.218589	0.275642
16.78	0.581976	0.278301	0.467927	0.800255	0.232461	0.283328
16.79	0.578258	0.274258	0.459593	0.812728	0.235234	0.275803
16.8	0.588984	0.282279	0.461088	0.823642	0.236774	0.278405
16.81	0.59504	0.297175	0.490432	0.807566	0.249992	0.290894
16.82	0.573222	0.306124	0.47622	0.805661	0.258869	0.286406
16.83	0.573047	0.310549	0.46696	0.788672	0.260113	0.300284
16.84	0.596457	0.324001	0.475313	0.810428	0.285992	0.299124
16.85	0.60256	0.320437	0.476202	0.826595	0.317683	0.30184
16.86	0.590886	0.30596	0.482666	0.854673	0.317165	0.31769
16.87	0.589992	0.307914	0.479549	0.853082	0.343092	0.30232
16.88	0.570415	0.301347	0.480233	0.848925	0.333891	0.323275
16.89	0.582535	0.316298	0.477796	0.870254	0.336661	0.310852
16.9	0.58455	0.331278	0.499263	0.869088	0.338993	0.303441
16.91	0.566484	0.357102	0.521655	0.857631	0.34015	0.309516
16.92	0.551382	0.34632	0.519125	0.843489	0.335432	0.292417
16.93	0.539103	0.343774	0.501995	0.856863	0.342146	0.31061
16.94	0.531448	0.33777	0.481714	0.852665	0.351736	0.305714
16.95	0.522906	0.350489	0.471209	0.817043	0.340651	0.299706
16.96	0.536428	0.332639	0.493067	0.830291	0.337763	0.32446
16.97	0.541233	0.31742	0.536555	0.865163	0.329085	0.325622
16.98	0.543799	0.327413	0.54264	0.895908	0.339924	0.308959
16.99	0.541896	0.319958	0.548893	0.900299	0.343571	0.276369
17	0.574353	0.322519	0.533252	0.914627	0.340138	0.295645
17.01	0.57376	0.302358	0.553447	0.906191	0.322182	0.303128
17.02	0.570942	0.316963	0.561461	0.881784	0.336622	0.301621
17.03	0.553627	0.311037	0.557118	0.894178	0.336213	0.31197
17.04	0.559439	0.31721	0.539039	0.893247	0.349568	0.318964
17.05	0.550122	0.317065	0.542507	0.89681	0.36058	0.333595
17.06	0.523922	0.304669	0.530386	0.870415	0.369826	0.318942
17.07	0.529169	0.309066	0.553074	0.86249	0.362799	0.295005
17.08	0.509159	0.298681	0.544455	0.84267	0.33972	0.273159
17.09	0.532444	0.305909	0.519156	0.83454	0.365978	0.287939
17.1	0.529557	0.30126	0.522032	0.854539	0.34665	0.327811
17.11	0.522106	0.299922	0.502298	0.847468	0.321097	0.331206
17.12	0.527993	0.304167	0.498973	0.831145	0.309077	0.296669
17.13	0.527677	0.304329	0.507341	0.842981	0.324093	0.288185
17.14	0.549848	0.292924	0.50996	0.860249	0.326297	0.294591
17.15	0.554081	0.303308	0.494753	0.861373	0.333757	0.28931
17.16	0.561635	0.307052	0.508029	0.842709	0.356908	0.264357
17.17	0.56765	0.3357	0.516705	0.847968	0.353703	0.278773
17.18	0.539775	0.356451	0.540263	0.860076	0.343463	0.274204
17.19	0.49852	0.34268	0.510899	0.885409	0.349497	0.282852
17.2	0.500822	0.369393	0.519725	0.889317	0.356935	0.264815
17.21	0.521657	0.358275	0.535379	0.875124	0.357309	0.283543
17.22	0.529961	0.35685	0.516654	0.867336	0.365734	0.283438
17.23	0.530256	0.363921	0.49824	0.857965	0.357554	0.261462
17.24	0.537489	0.371562	0.504022	0.851182	0.372902	0.251628
17.25	0.543584	0.35089	0.494082	0.823217	0.37053	0.262923
17.26	0.553048	0.357212	0.472641	0.8296	0.35739	0.25717
17.27	0.557939	0.366831	0.467728	0.820896	0.380039	0.259562
17.28	0.555147	0.367268	0.443816	0.836315	0.39397	0.237161
17.29	0.521106	0.326221	0.439623	0.855379	0.411834	0.232152
17.3	0.524651	0.317402	0.434943	0.863756	0.388533	0.242158
17.31	0.518038	0.340241	0.43865	0.87968	0.39711	0.236873
17.32	0.514664	0.344145	0.405313	0.88047	0.38063	0.239512
17.33	0.502507	0.361637	0.417822	0.859475	0.379456	0.263545
17.34	0.486006	0.342899	0.439456	0.867862	0.342873	0.257312
17.35	0.477883	0.333145	0.43729	0.888042	0.360839	0.246338
17.36	0.464554	0.343872	0.448615	0.896302	0.343236	0.277223
17.37	0.458242	0.377166	0.455139	0.867394	0.333075	0.275673
17.38	0.463776	0.381847	0.438712	0.873007	0.332088	0.260382
17.39	0.488254	0.374094	0.43548	0.839862	0.324236	0.257187
17.4	0.483867	0.350492	0.439633	0.832293	0.327273	0.258854
17.41	0.490351	0.356958	0.4536	0.84432	0.303649	0.252192
17.42	0.516082	0.325244	0.45506	0.857596	0.281691	0.274853
17.43	0.511499	0.331993	0.470274	0.889853	0.281289	0.26349
17.44	0.501666	0.341357	0.467452	0.895505	0.295961	0.269798
17.45	0.512721	0.343839	0.458657	0.86229	0.29368	0.267726
17.46	0.533413	0.351156	0.469344	0.871162	0.283353	0.271342
17.47	0.509617	0.362689	0.476962	0.886683	0.256654	0.284766
17.48	0.489265	0.346779	0.456686	0.877309	0.261885	0.286756
17.49	0.491156	0.332206	0.461864	0.867325	0.26617	0.269558
17.5	0.474935	0.324237	0.478408	0.856952	0.249459	0.285427
17.51	0.472968	0.322619	0.467068	0.837993	0.233218	0.285541
17.52	0.485162	0.31979	0.472835	0.824746	0.254997	0.292578
17.53	0.497565	0.308674	0.479478	0.816535	0.256648	0.286595
17.54	0.50868	0.323034	0.475109	0.834305	0.266321	0.292087
17.55	0.510198	0.321787	0.466148	0.846317	0.246805	0.286423
17.56	0.54316	0.349709	0.46671	0.840877	0.255755	0.25572
17.57	0.566181	0.373617	0.478006	0.832907	0.250918	0.256707
17.58	0.572516	0.37545	0.506216	0.851808	0.249325	0.253072
17.59	0.579115	0.360445	0.501144	0.839773	0.223302	0.257741
17.6	0.543678	0.367443	0.504105	0.838006	0.246594	0.262155
17.61	0.560902	0.382544	0.507803	0.821576	0.249991	0.281576
17.62	0.5606	0.374573	0.490281	0.813784	0.242584	0.275261
17.63	0.576533	0.378141	0.488638	0.792922	0.26037	0.260573
17.64	0.578458	0.362467	0.492912	0.789786	0.263309	0.274772
17.65	0.589765	0.370584	0.486059	0.772466	0.262346	0.275715
17.66	0.598339	0.362539	0.477691	0.754129	0.242995	0.276717
17.67	0.580272	0.365013	0.467888	0.775743	0.251356	0.297153
17.68	0.579498	0.361314	0.462225	0.798231	0.252603	0.288081
17.69	0.588204	0.351249	0.472255	0.780967	0.252566	0.281918
17.7	0.610445	0.356462	0.478534	0.789768	0.252148	0.284298
17.71	0.621544	0.345179	0.479595	0.790543	0.254908	0.267263
17.72	0.603048	0.356307	0.467904	0.773445	0.274127	0.252917
17.73	0.624976	0.351974	0.473363	0.767355	0.26152	0.259269
17.74	0.607739	0.327736	0.491142	0.762415	0.265638	0.250483
17.75	0.6191	0.306988	0.479237	0.76926	0.264871	0.245455
17.76	0.624559	0.314754	0.455495	0.775438	0.259575	0.247897
17.77	0.590441	0.337535	0.468004	0.777703	0.262213	0.242411
17.78	0.592279	0.323717	0.478297	0.774777	0.270753	0.231285
17.79	0.579978	0.334746	0.477092	0.783057	0.263626	0.240652
17.8	0.560733	0.326748	0.487971	0.779646	0.263714	0.246361
17.81	0.564712	0.310698	0.481325	0.78978	0.260908	0.227246
17.82	0.58853	0.300281	0.478683	0.796102	0.291826	0.224681
17.83	0.556497	0.312341	0.467448	0.797893	0.307971	0.236058
17.84	0.562497	0.334315	0.441323	0.798131	0.298125	0.235667
17.85	0.53668	0.336921	0.436621	0.815972	0.281583	0.238724
17.86	0.52282	0.332206	0.439934	0.812817	0.284197	0.222648
17.87	0.498756	0.338052	0.474551	0.812095	0.273545	0.238155
17.88	0.506531	0.3498	0.496298	0.793749	0.274173	0.260768
17.89	0.506986	0.356967	0.500811	0.790032	0.279466	0.248539
17.9	0.541455	0.368909	0.510762	0.785476	0.275793	0.256307
17.91	0.537345	0.373791	0.524025	0.772646	0.268211	0.257328
17.92	0.544393	0.375754	0.519614	0.797365	0.250655	0.267854
17.93	0.552715	0.358654	0.513405	0.825401	0.258976	0.275513
17.94	0.565148	0.350454	0.524031	0.803331	0.241265	0.261378
17.95	0.548949	0.322341	0.524048	0.812834	0.237523	0.256667
17.96	0.527346	0.315973	0.519112	0.807575	0.23046	0.248848
17.97	0.527689	0.293854	0.488257	0.789701	0.243524	0.226971
17.98	0.517537	0.268737	0.505286	0.778318	0.248261	0.223374
17.99	0.521454	0.276138	0.509593	0.794747	0.245888	0.235432
18	0.516981	0.264709	0.525146	0.810436	0.260795	0.223354
18.01	0.523651	0.298329	0.519256	0.803314	0.225697	0.220305
18.02	0.516755	0.312583	0.525106	0.816717	0.224921	0.23221
18.03	0.548882	0.320635	0.513834	0.839043	0.214019	0.230946
18.04	0.562339	0.320832	0.504358	0.8287	0.222747	0.24206
18.05	0.56824	0.317841	0.478552	0.830958	0.227716	0.235855
18.06	0.585077	0.332916	0.457393	0.847356	0.223247	0.252729
18.07	0.585388	0.357126	0.427915	0.87783	0.227202	0.233791
18.08	0.563718	0.367294	0.432967	0.89394	0.214407	0.241136
18.09	0.55549	0.364098	0.442088	0.899307	0.223411	0.235551
18.1	0.569497	0.358402	0.450241	0.896686	0.223474	0.233542
18.11	0.562237	0.368374	0.459952	0.911367	0.245438	0.215409
18.12	0.555889	0.3725	0.465231	0.92937	0.254014	0.217142
18.13	0.548606	0.385815	0.46291	0.921964	0.259756	0.225474
18.14	0.587055	0.379903	0.460146	0.912313	0.26559	0.224705
18.15	0.593779	0.392118	0.459698	0.921982	0.263343	0.215693
18.16	0.57078	0.375206	0.460796	0.932874	0.246307	0.217908
18.17	0.571932	0.36473	0.466479	0.933211	0.253355	0.230481
18.18	0.577719	0.387912	0.466845	0.893764	0.255989	0.232248
18.19	0.571088	0.38468	0.464392	0.875448	0.262245	0.220764
18.2	0.586679	0.391131	0.45415	0.865713	0.268801	0.237003
18.21	0.584363	0.417508	0.464724	0.870969	0.276018	0.229047
18.22	0.578406	0.415713	0.476873	0.881882	0.273535	0.233351
18.23	0.561279	0.376448	0.471725	0.881128	0.284072	0.238327
18.24	0.559328	0.364365	0.468445	0.87832	0.295908	0.245348
18.25	0.574455	0.357876	0.474878	0.880073	0.282721	0.240259
18.26	0.561548	0.352633	0.486777	0.88971	0.281763	0.230594
18.27	0.548379	0.366357	0.465526	0.9133	0.285257	0.25288
18.28	0.551067	0.347053	0.478406	0.902864	0.269329	0.271168
18.29	0.538309	0.330126	0.48843	0.891037	0.26301	0.283327
18.3	0.555666	0.335322	0.474761	0.891272	0.273691	0.277102
18.31	0.544188	0.346863	0.478213	0.873414	0.277177	0.265815
18.32	0.538096	0.341153	0.466273	0.843541	0.275633	0.273146
18.33	0.539253	0.335309	0.44826	0.831404	0.269971	0.285567
18.34	0.535533	0.33666	0.452607	0.827586	0.275829	0.256657
18.35	0.519925	0.333153	0.46341	0.819472	0.290133	0.266744
18.36	0.521285	0.321514	0.501879	0.811437	0.306867	0.278368
18.37	0.517717	0.296484	0.493673	0.808902	0.308969	0.26933
18.38	0.531319	0.281163	0.517517	0.804454	0.304974	0.281086
18.39	0.515461	0.263725	0.50208	0.797912	0.324115	0.281624
18.4	0.553793	0.290046	0.48463	0.830486	0.340335	0.265516
18.41	0.562338	0.276573	0.466103	0.824308	0.327328	0.26324
18.42	0.555176	0.244253	0.482703	0.816125	0.325394	0.262638
18.43	0.567128	0.248513	0.457128	0.809452	0.335908	0.255473
18.44	0.549019	0.260008	0.491182	0.821166	0.317284	0.258303
18.45	0.536932	0.275391	0.520986	0.817481	0.294821	0.252659
18.46	0.552356	0.287282	0.499748	0.862244	0.309094	0.253761
18.47	0.535223	0.280879	0.479933	0.876199	0.31551	0.253437
18.48	0.525896	0.26901	0.462303	0.877228	0.305598	0.246277
18.49	0.532246	0.27457	0.450946	0.83697	0.307336	0.253848
18.5	0.540499	0.268732	0.447456	0.865686	0.301828	0.239253
18.51	0.537868	0.252995	0.45314	0.876768	0.301019	0.255657
18.52	0.546709	0.251819	0.443381	0.846478	0.301654	0.266742
18.53	0.546347	0.253929	0.45169	0.838508	0.294135	0.288108
18.54	0.547773	0.262674	0.453894	0.816512	0.287146	0.302464
18.55	0.543262	0.261087	0.472499	0.823554	0.28461	0.307383
18.56	0.54758	0.265559	0.456041	0.80962	0.287055	0.291677
18.57	0.534467	0.267189	0.465772	0.783185	0.278829	0.263198
18.58	0.525303	0.272527	0.446688	0.792615	0.272644	0.260009
18.59	0.526958	0.284108	0.440169	0.790271	0.285912	0.249205
18.6	0.530566	0.290791	0.425082	0.778301	0.267658	0.24913
18.61	0.518952	0.300678	0.418638	0.788943	0.271878	0.249448
18.62	0.499011	0.300011	0.394191	0.77047	0.273539	0.262896
18.63	0.492717	0.288928	0.401468	0.781089	0.27895	0.286255
18.64	0.468192	0.276636	0.388676	0.814275	0.271401	0.278564
18.65	0.489102	0.267236	0.3921	0.811354	0.261094	0.256615
18.66	0.521085	0.255698	0.411794	0.795859	0.265905	0.262557
18.67	0.553436	0.244342	0.426288	0.785719	0.264469	0.24626
18.68	0.546633	0.242407	0.41353	0.79081	0.272664	0.252985
18.69	0.539885	0.254182	0.419184	0.802474	0.309186	0.246843
18.7	0.519565	0.246471	0.436439	0.778381	0.304	0.246326
18.71	0.515854	0.257617	0.431859	0.761731	0.323442	0.250437
18.72	0.495287	0.271376	0.419987	0.759616	0.337375	0.270496
18.73	0.468938	0.275782	0.448369	0.780323	0.317231	0.266129
18.74	0.478414	0.270517	0.440067	0.765483	0.344	0.258992
18.75	0.486647	0.271271	0.455462	0.770519	0.358614	0.266744
18.76	0.54548	0.261906	0.429818	0.760588	0.353509	0.235125
18.77	0.548385	0.278242	0.413452	0.759648	0.348447	0.237758
18.78	0.540252	0.273225	0.414782	0.756055	0.330661	0.244497
18.79	0.519661	0.300359	0.383065	0.757476	0.331037	0.260821
18.8	0.534661	0.279434	0.403736	0.757757	0.308696	0.253952
18.81	0.528462	0.270271	0.402862	0.766363	0.297164	0.261512
18.82	0.523307	0.270836	0.401097	0.744301	0.301061	0.263723
18.83	0.530533	0.264928	0.397529	0.713737	0.323656	0.274947
18.84	0.528647	0.285042	0.390562	0.717908	0.329292	0.277975
18.85	0.522939	0.303464	0.396032	0.726427	0.309497	0.280205
18.86	0.525085	0.313328	0.427601	0.72131	0.309927	0.275801
18.87	0.535542	0.319121	0.456987	0.742417	0.313237	0.285006
18.88	0.525268	0.292092	0.467365	0.763917	0.311251	0.293204
18.89	0.500622	0.295281	0.453698	0.75266	0.318021	0.298897
18.9	0.51578	0.291662	0.449251	0.757201	0.306553	0.301376
18.91	0.52212	0.272065	0.436594	0.741663	0.297988	0.30663
18.92	0.524189	0.275703	0.416929	0.729255	0.302039	0.27683
18.93	0.541003	0.290199	0.397873	0.737976	0.303575	0.268344
18.94	0.549372	0.290373	0.406797	0.737689	0.259743	0.273218
18.95	0.509057	0.26407	0.39094	0.740274	0.270349	0.271678
18.96	0.499472	0.277198	0.395377	0.723027	0.264401	0.278133
18.97	0.511268	0.264442	0.399968	0.706825	0.26231	0.26987
18.98	0.516756	0.272789	0.379945	0.68611	0.259671	0.286568
18.99	0.514201	0.267788	0.383166	0.680928	0.257567	0.28563
19	0.494646	0.252239	0.397975	0.681875	0.268738	0.31687
19.01	0.499114	0.236365	0.380116	0.673625	0.268356	0.315785
19.02	0.499838	0.224532	0.370939	0.684909	0.269969	0.303907
19.03	0.481493	0.230052	0.366626	0.707901	0.260111	0.322117
19.04	0.468934	0.233408	0.370975	0.702879	0.260145	0.312443
19.05	0.469942	0.243355	0.381022	0.705444	0.284556	0.289378
19.06	0.457654	0.237247	0.381923	0.696224	0.278228	0.292671
19.07	0.461089	0.245788	0.37015	0.711667	0.278456	0.288129
19.08	0.478649	0.228134	0.37596	0.715792	0.306372	0.305999
19.09	0.502498	0.226397	0.383107	0.723579	0.300163	0.30085
19.1	0.50526	0.248476	0.386696	0.71673	0.300227	0.313953
19.11	0.500384	0.258465	0.38092	0.71259	0.286287	0.300979
19.12	0.492169	0.250584	0.376786	0.714279	0.275485	0.306528
19.13	0.474597	0.283358	0.393343	0.72459	0.284886	0.306887
19.14	0.478674	0.296791	0.391104	0.729077	0.312878	0.272926
19.15	0.479093	0.297448	0.374646	0.723947	0.319898	0.274676
19.16	0.488347	0.257177	0.377414	0.710128	0.326043	0.270379
19.17	0.474178	0.263867	0.395724	0.697156	0.320678	0.274272
19.18	0.481704	0.268235	0.402268	0.715108	0.318343	0.272816
19.19	0.478946	0.287362	0.408521	0.714434	0.312139	0.278113
19.2	0.462699	0.294675	0.394381	0.689799	0.315173	0.275027
19.21	0.460141	0.284658	0.377926	0.665688	0.32635	0.254203
19.22	0.472742	0.2765	0.382984	0.667836	0.337638	0.256244
19.23	0.491668	0.25474	0.404956	0.643802	0.322741	0.228889
19.24	0.469614	0.254008	0.394621	0.646663	0.342721	0.229691
19.25	0.459002	0.248888	0.412366	0.631402	0.34979	0.231683
19.26	0.473922	0.230591	0.398652	0.62237	0.371385	0.226259
19.27	0.484231	0.23508	0.398362	0.622731	0.371405	0.241881
19.28	0.484792	0.241247	0.403499	0.626806	0.397341	0.243187
19.29	0.504257	0.243289	0.406705	0.645	0.388279	0.231511
19.3	0.521538	0.240273	0.417118	0.649377	0.3882	0.228205
19.31	0.525593	0.246435	0.405804	0.656748	0.369171	0.218486
19.32	0.51402	0.232991	0.380597	0.655967	0.379594	0.232439
19.33	0.484442	0.284851	0.363255	0.652132	0.386416	0.240189
19.34	0.484606	0.295967	0.362869	0.662141	0.369896	0.260241
19.35	0.455243	0.297423	0.357267	0.662868	0.355258	0.25386
19.36	0.464124	0.29479	0.37145	0.65043	0.360585	0.260452
19.37	0.47677	0.289863	0.361793	0.665796	0.375296	0.25535
19.38	0.510005	0.283849	0.353759	0.67326	0.367576	0.260027
19.39	0.531511	0.272826	0.38039	0.663629	0.337131	0.260049
19.4	0.533188	0.275418	0.379362	0.668592	0.333987	0.269244
19.41	0.543382	0.262722	0.39013	0.666418	0.336031	0.288367
19.42	0.532464	0.249933	0.388071	0.671219	0.330959	0.305513
19.43	0.538119	0.263092	0.384454	0.68052	0.32988	0.290732
19.44	0.519089	0.278878	0.392648	0.67303	0.324282	0.306391
19.45	0.514302	0.270811	0.382048	0.667581	0.331318	0.276557
19.46	0.510917	0.253086	0.395794	0.645503	0.329624	0.269999
19.47	0.494784	0.276934	0.393713	0.640817	0.32062	0.283614
19.48	0.49061	0.274743	0.390436	0.619837	0.288277	0.284101
19.49	0.488498	0.27867	0.39193	0.628493	0.294349	0.284385
19.5	0.500893	0.275188	0.383036	0.636175	0.306142	0.282188
19.51	0.500839	0.259962	0.369665	0.63932	0.306031	0.278268
19.52	0.530691	0.245863	0.353972	0.606145	0.305665	0.282842
19.53	0.517469	0.236103	0.358831	0.623788	0.308737	0.295721
19.54	0.525612	0.237225	0.359786	0.641964	0.299983	0.27247
19.55	0.507272	0.236352	0.345463	0.649992	0.304632	0.273306
19.56	0.49525	0.232722	0.345017	0.649078	0.307228	0.273502
19.57	0.495106	0.242908	0.341864	0.64049	0.303065	0.292301
19.58	0.470966	0.246068	0.332655	0.630745	0.300471	0.297291
19.59	0.459483	0.245132	0.332868	0.641013	0.285432	0.293938
19.6	0.489618	0.222725	0.325385	0.639331	0.273759	0.303118
19.61	0.518961	0.232125	0.344874	0.631959	0.272087	0.281692
19.62	0.525607	0.225478	0.351663	0.647188	0.278492	0.267134
19.63	0.521032	0.23757	0.361297	0.680706	0.276696	0.272659
19.64	0.547883	0.243675	0.353089	0.684645	0.287208	0.275674
19.65	0.557128	0.229258	0.33441	0.675892	0.280955	0.268278
19.66	0.582459	0.236623	0.345371	0.668619	0.279429	0.265545
19.67	0.584037	0.228402	0.36489	0.641103	0.284204	0.27499
19.68	0.611236	0.205248	0.356247	0.62645	0.267298	0.271837
19.69	0.61573	0.212825	0.357888	0.630766	0.262151	0.274088
19.7	0.569811	0.209715	0.388028	0.615958	0.263601	0.259463
19.71	0.550971	0.206062	0.367589	0.636391	0.238262	0.258025
19.72	0.536401	0.210694	0.359578	0.61126	0.231774	0.257324
19.73	0.552823	0.228967	0.363887	0.587735	0.240558	0.257747
19.74	0.555112	0.246947	0.363426	0.604576	0.240484	0.254625
19.75	0.524128	0.270013	0.402989	0.600584	0.248771	0.243246
19.76	0.519428	0.264384	0.409311	0.613001	0.248674	0.249282
19.77	0.51719	0.268093	0.421062	0.623017	0.257667	0.251338
19.78	0.526541	0.279586	0.413191	0.620643	0.256237	0.26571
19.79	0.523326	0.272151	0.438123	0.628312	0.261879	0.230813
19.8	0.542679	0.276898	0.417073	0.607979	0.276456	0.235102
19.81	0.493758	0.27866	0.420627	0.618482	0.271669	0.232419
19.82	0.471902	0.259087	0.422775	0.602264	0.261852	0.234042
19.83	0.453927	0.265691	0.431683	0.573599	0.271978	0.233776
19.84	0.433117	0.261292	0.389701	0.584135	0.271754	0.241174
19.85	0.439063	0.257891	0.397615	0.598936	0.284089	0.228657
19.86	0.465123	0.272384	0.419103	0.587274	0.281833	0.244892
19.87	0.450192	0.262118	0.407549	0.628468	0.280261	0.238515
19.88	0.461107	0.285763	0.414709	0.621287	0.280217	0.253344
19.89	0.447634	0.28894	0.423123	0.615112	0.28126	0.254358
19.9	0.426679	0.283671	0.409577	0.608784	0.274325	0.256108
19.91	0.427613	0.283738	0.412085	0.597654	0.280924	0.25059
19.92	0.436376	0.2802	0.409818	0.627322	0.277878	0.239373
19.93	0.451489	0.273176	0.440633	0.635634	0.276048	0.238092
19.94	0.471263	0.271788	0.42627	0.617214	0.284383	0.244359
19.95	0.483838	0.276834	0.43448	0.632428	0.285071	0.245765
19.96	0.484873	0.275618	0.402496	0.643537	0.291854	0.240928
19.97	0.47961	0.258331	0.41368	0.657872	0.291623	0.236706
19.98	0.472799	0.276877	0.411618	0.672263	0.294419	0.234525
[truncated: 38,002 more rows]

## Sheet: RMSF_pAPN
Residue	TGEV Purdue	TGEV 133	TGEV 133 mutated
61	0.732	0.8575	0.8811
62	0.4961	0.5723	0.6069
63	0.2868	0.3233	0.4441
64	0.2047	0.2023	0.2997
65	0.1673	0.1525	0.2527
66	0.1527	0.1327	0.2253
67	0.1362	0.1177	0.2142
68	0.1401	0.122	0.2157
69	0.1342	0.1176	0.2045
70	0.1132	0.1108	0.1894
71	0.1064	0.1008	0.1775
72	0.1052	0.1041	0.1754
73	0.1306	0.1173	0.1902
74	0.1317	0.1202	0.1823
75	0.1359	0.1241	0.1882
76	0.1195	0.1145	0.1684
77	0.1106	0.1068	0.1542
78	0.0988	0.0991	0.1371
79	0.1024	0.1061	0.1326
80	0.0951	0.1015	0.1233
81	0.0881	0.0946	0.1193
82	0.0918	0.101	0.1231
83	0.0886	0.0962	0.1282
84	0.0972	0.1025	0.1381
85	0.095	0.1001	0.1462
86	0.0993	0.109	0.1605
87	0.0991	0.1032	0.1677
88	0.1108	0.121	0.1935
89	0.122	0.1335	0.199
90	0.1638	0.1639	0.2703
91	0.1958	0.1722	0.4157
92	0.2088	0.1874	0.5746
93	0.2479	0.2369	0.5269
94	0.2172	0.287	0.4147
95	0.1767	0.243	0.411
96	0.1518	0.17	0.3736
97	0.1093	0.1225	0.225
98	0.1054	0.1059	0.1987
99	0.0973	0.0991	0.1736
100	0.1026	0.1057	0.1736
101	0.1023	0.1046	0.1579
102	0.1004	0.102	0.149
103	0.0966	0.0972	0.139
104	0.1005	0.1038	0.1347
105	0.0979	0.1006	0.1341
106	0.1048	0.1063	0.1377
107	0.1126	0.1114	0.1489
108	0.1206	0.119	0.1598
109	0.1321	0.1256	0.1775
110	0.1439	0.1342	0.1914
111	0.1577	0.1451	0.2105
112	0.1619	0.15	0.219
113	0.151	0.1389	0.213
114	0.1524	0.1421	0.2173
115	0.1395	0.1258	0.2051
116	0.1213	0.1112	0.1841
117	0.1109	0.1002	0.1795
118	0.0978	0.0892	0.1628
119	0.0889	0.0797	0.1596
120	0.0928	0.0833	0.1662
121	0.096	0.0851	0.1767
122	0.1096	0.0988	0.1986
123	0.1032	0.0932	0.1848
124	0.1144	0.1064	0.1992
125	0.1214	0.1136	0.202
126	0.1548	0.1337	0.2274
127	0.1915	0.1607	0.2598
128	0.2226	0.1697	0.2643
129	0.2156	0.1608	0.2459
130	0.1693	0.1372	0.2176
131	0.1339	0.1221	0.2003
132	0.1242	0.1197	0.1806
133	0.1255	0.1267	0.1771
134	0.1262	0.1285	0.1728
135	0.1312	0.135	0.1773
136	0.1468	0.1492	0.1816
137	0.1667	0.1617	0.1806
138	0.2605	0.2681	0.2827
139	0.2892	0.2887	0.3261
140	0.263	0.277	0.2885
141	0.2135	0.2235	0.2608
142	0.1609	0.1664	0.2074
143	0.1628	0.1598	0.2147
144	0.1635	0.1607	0.22
145	0.1526	0.1486	0.2157
146	0.1649	0.1552	0.2365
147	0.1622	0.1449	0.2316
148	0.1425	0.1261	0.2145
149	0.1433	0.1244	0.2221
150	0.128	0.1143	0.2123
151	0.1292	0.1148	0.2142
152	0.1292	0.1168	0.2132
153	0.1337	0.12	0.2186
154	0.1175	0.1019	0.1984
155	0.103	0.0891	0.1826
156	0.1047	0.093	0.1821
157	0.11	0.0989	0.1839
158	0.1245	0.1099	0.1972
159	0.1302	0.1185	0.1971
160	0.1459	0.1334	0.2169
161	0.1522	0.143	0.2175
162	0.1725	0.1621	0.2377
163	0.1739	0.1641	0.2349
164	0.1641	0.1553	0.2232
165	0.1509	0.1449	0.2027
166	0.1633	0.155	0.208
167	0.1623	0.1544	0.2074
168	0.1601	0.1561	0.1976
169	0.1494	0.1492	0.1851
170	0.1321	0.132	0.1651
171	0.124	0.1241	0.1609
172	0.1177	0.1168	0.1514
173	0.1132	0.1095	0.1529
174	0.1099	0.1087	0.1513
175	0.1095	0.1082	0.1624
176	0.1093	0.1072	0.1683
177	0.1071	0.1035	0.1743
178	0.1053	0.101	0.1816
179	0.1023	0.0984	0.189
180	0.1009	0.1023	0.2028
181	0.0913	0.0949	0.1816
182	0.0973	0.1077	0.1841
183	0.1126	0.1135	0.1916
184	0.1096	0.1213	0.1856
185	0.1015	0.1136	0.1707
186	0.1031	0.1177	0.1646
187	0.0968	0.093	0.1533
188	0.0786	0.0834	0.1508
189	0.0833	0.0813	0.1639
190	0.091	0.0909	0.1742
191	0.1017	0.1009	0.18
192	0.1151	0.1243	0.2077
193	0.1273	0.1356	0.2217
194	0.1513	0.1618	0.2524
195	0.1652	0.1737	0.258
196	0.2128	0.2226	0.3045
197	0.2213	0.2306	0.3167
198	0.1876	0.1913	0.2743
199	0.1551	0.1609	0.2512
200	0.1271	0.1349	0.2172
201	0.1099	0.1178	0.2022
202	0.1021	0.1047	0.174
203	0.0874	0.0895	0.1603
204	0.0766	0.0819	0.1419
205	0.0693	0.0759	0.1288
206	0.0714	0.0702	0.1263
207	0.069	0.0627	0.1219
208	0.088	0.0657	0.1202
209	0.0787	0.0757	0.1319
210	0.0701	0.0798	0.1435
211	0.0711	0.0685	0.1421
212	0.0712	0.0694	0.1289
213	0.0799	0.0728	0.1446
214	0.0841	0.081	0.1556
215	0.0842	0.0791	0.1477
216	0.085	0.0818	0.1444
217	0.0882	0.0824	0.1497
218	0.0828	0.0789	0.139
219	0.0851	0.0812	0.1404
220	0.0766	0.0743	0.1352
221	0.0793	0.0779	0.1383
222	0.0786	0.083	0.1279
223	0.1005	0.0895	0.1349
224	0.0985	0.0851	0.1313
225	0.1034	0.0896	0.1185
226	0.0895	0.0895	0.1151
227	0.089	0.0931	0.1108
228	0.0835	0.0908	0.1093
229	0.0903	0.0983	0.1139
230	0.0891	0.0949	0.1175
231	0.0977	0.1036	0.1336
232	0.0969	0.1028	0.1413
233	0.1051	0.113	0.1591
234	0.1085	0.1223	0.1687
235	0.1262	0.134	0.1862
236	0.1417	0.1457	0.1964
237	0.151	0.1528	0.2026
238	0.1179	0.127	0.1725
239	0.1112	0.1188	0.1545
240	0.0955	0.1069	0.1383
241	0.0867	0.0987	0.1243
242	0.0758	0.0911	0.1128
243	0.0738	0.0889	0.1005
244	0.0859	0.101	0.1079
245	0.1053	0.1146	0.129
246	0.1124	0.1219	0.1374
247	0.1339	0.1418	0.1499
248	0.1688	0.1742	0.183
249	0.1714	0.1814	0.2023
250	0.1446	0.1582	0.1841
251	0.1523	0.1698	0.1941
252	0.1498	0.1597	0.2011
253	0.149	0.1533	0.202
254	0.185	0.1962	0.2386
255	0.1981	0.2024	0.2389
256	0.1706	0.2095	0.2297
257	0.1772	0.2386	0.237
258	0.1568	0.1611	0.2187
259	0.1301	0.1367	0.1938
260	0.1262	0.1348	0.1817
261	0.1158	0.1258	0.1635
262	0.1079	0.1188	0.1482
263	0.1053	0.1156	0.1355
264	0.0975	0.1091	0.1228
265	0.1004	0.1116	0.1206
266	0.0973	0.1068	0.1159
267	0.0891	0.0969	0.1083
268	0.0958	0.1006	0.1138
269	0.0937	0.0935	0.1119
270	0.0837	0.0839	0.1062
271	0.0798	0.0763	0.1081
272	0.069	0.0732	0.1091
273	0.066	0.0698	0.1057
274	0.073	0.0698	0.0964
275	0.0659	0.0746	0.1026
276	0.0672	0.0775	0.1104
277	0.0713	0.0848	0.123
278	0.0776	0.0896	0.1331
279	0.088	0.0984	0.1474
280	0.096	0.1063	0.1595
281	0.1118	0.1198	0.174
282	0.1069	0.1166	0.16
283	0.1175	0.1293	0.1618
284	0.1164	0.1253	0.1487
285	0.1215	0.1301	0.1502
286	0.1321	0.1318	0.1465
287	0.1794	0.1372	0.146
288	0.3398	0.1401	0.1501
289	0.3995	0.1428	0.1462
290	0.312	0.168	0.1735
291	0.2695	0.1971	0.178
292	0.1576	0.1654	0.1598
293	0.1158	0.1314	0.1344
294	0.1145	0.1229	0.1303
295	0.1063	0.115	0.1222
296	0.1026	0.1135	0.1279
297	0.0973	0.11	0.1299
298	0.0955	0.1082	0.1375
299	0.1023	0.111	0.1511
300	0.1138	0.123	0.1735
301	0.1318	0.1407	0.1877
302	0.1419	0.1497	0.206
303	0.1252	0.1336	0.1842
304	0.1276	0.1332	0.1783
305	0.149	0.1519	0.2034
306	0.1479	0.1513	0.2049
307	0.137	0.1411	0.183
308	0.1184	0.1266	0.1652
309	0.1103	0.1219	0.1513
310	0.1183	0.1294	0.1552
311	0.1105	0.122	0.1429
312	0.0988	0.1124	0.1255
313	0.1106	0.1213	0.1307
314	0.1171	0.1274	0.1377
315	0.1046	0.1182	0.1206
316	0.1	0.1155	0.108
317	0.1158	0.1288	0.1179
318	0.1134	0.1279	0.1172
319	0.0973	0.1157	0.1043
320	0.1036	0.1151	0.1037
321	0.121	0.1268	0.1155
322	0.1089	0.1208	0.1095
323	0.0976	0.1105	0.1029
324	0.118	0.1229	0.1147
325	0.1268	0.133	0.125
326	0.114	0.1203	0.1171
327	0.1051	0.1095	0.1166
328	0.1169	0.1192	0.1402
329	0.1099	0.1172	0.1421
330	0.1228	0.1247	0.1585
331	0.1057	0.1133	0.1307
332	0.1104	0.1114	0.1213
333	0.099	0.1074	0.1104
334	0.1096	0.119	0.1331
335	0.0971	0.1105	0.118
336	0.0866	0.1028	0.1083
337	0.0821	0.0986	0.1115
338	0.0795	0.094	0.1118
339	0.079	0.0915	0.1229
340	0.0858	0.0936	0.1339
341	0.0845	0.0904	0.1432
342	0.0989	0.0969	0.165
343	0.1211	0.0891	0.1794
344	0.0904	0.0809	0.1549
345	0.1364	0.0854	0.1773
346	0.0886	0.0837	0.1315
347	0.0758	0.0863	0.2189
348	0.0636	0.0745	0.1231
349	0.0616	0.0684	0.1102
350	0.0607	0.0715	0.0965
351	0.0588	0.0733	0.0952
352	0.0644	0.081	0.0901
353	0.0745	0.0916	0.0946
354	0.0699	0.0861	0.1023
355	0.0652	0.0812	0.1003
356	0.0645	0.0774	0.1112
357	0.0706	0.0803	0.1199
358	0.0804	0.0857	0.1365
359	0.0931	0.0973	0.146
360	0.1094	0.1036	0.1607
361	0.0937	0.0965	0.1379
362	0.0931	0.0998	0.1321
363	0.1034	0.1091	0.1465
364	0.1093	0.1162	0.1521
365	0.1219	0.1318	0.1781
366	0.1376	0.1565	0.1987
367	0.1453	0.1609	0.2235
368	0.1292	0.1412	0.2339
369	0.1118	0.1354	0.2061
370	0.1019	0.1204	0.1765
371	0.0987	0.1132	0.1531
372	0.0929	0.1082	0.1524
373	0.0944	0.1079	0.1542
374	0.0959	0.1129	0.1345
375	0.0898	0.1026	0.1259
376	0.0881	0.0997	0.134
377	0.0948	0.1025	0.1252
378	0.0948	0.1029	0.1093
379	0.0826	0.0936	0.1023
380	0.0767	0.0888	0.1028
381	0.0822	0.0968	0.1024
382	0.0827	0.0947	0.0947
383	0.0693	0.0849	0.0883
384	0.0654	0.0848	0.0878
385	0.0737	0.0909	0.0894
386	0.0728	0.0853	0.0862
387	0.0651	0.0776	0.0858
388	0.0686	0.084	0.0882
389	0.078	0.0892	0.0965
390	0.0774	0.0833	0.0938
391	0.0749	0.0782	0.0945
392	0.0736	0.0764	0.0924
393	0.093	0.0871	0.1007
394	0.0989	0.0915	0.1096
395	0.1226	0.0873	0.1075
396	0.0948	0.081	0.125
397	0.0957	0.0833	0.1264
398	0.0834	0.0809	0.128
399	0.0768	0.0778	0.1254
400	0.0835	0.0875	0.1373
401	0.0894	0.0838	0.1196
402	0.082	0.093	0.1051
403	0.0778	0.085	0.1057
404	0.0768	0.0815	0.0994
405	0.0712	0.0807	0.1058
406	0.0648	0.0764	0.0985
407	0.0681	0.0794	0.0914
408	0.069	0.0817	0.0874
409	0.0666	0.0815	0.0898
410	0.0691	0.0875	0.0925
411	0.0739	0.0918	0.0847
412	0.0782	0.0962	0.0903
413	0.0783	0.1025	0.0939
414	0.0821	0.1138	0.0959
415	0.093	0.1163	0.093
416	0.0955	0.1133	0.0965
417	0.094	0.1193	0.1069
418	0.1015	0.1321	0.1073
419	0.1108	0.1361	0.1099
420	0.1126	0.1324	0.1202
421	0.1141	0.1436	0.1363
422	0.1289	0.1528	0.1588
423	0.1313	0.1775	0.1738
424	0.1119	0.1446	0.1423
425	0.1087	0.1428	0.1266
426	0.0938	0.1245	0.1121
427	0.1059	0.1211	0.1008
428	0.0985	0.1129	0.1045
429	0.0957	0.1009	0.1046
430	0.1017	0.099	0.0954
431	0.105	0.0896	0.0924
432	0.097	0.0927	0.113
433	0.0947	0.09	0.1218
434	0.1031	0.095	0.1043
435	0.0846	0.081	0.0948
436	0.0796	0.0761	0.1022
437	0.0794	0.0823	0.1138
438	0.0708	0.0679	0.113
439	0.074	0.0659	0.1207
440	0.0807	0.0821	0.1473
441	0.0847	0.0714	0.1561
442	0.0783	0.0655	0.172
443	0.0855	0.0697	0.2077
444	0.0923	0.0732	0.243
445	0.1103	0.1013	0.25
446	0.1206	0.1101	0.2971
447	0.1246	0.0736	0.2165
448	0.1266	0.0812	0.2058
449	0.1176	0.0803	0.1885
450	0.0848	0.0893	0.1484
451	0.0984	0.1049	0.1575
452	0.1137	0.1691	0.1766
453	0.2166	0.2654	0.196
454	0.2474	0.3737	0.1974
455	0.3287	0.3435	0.2235
456	0.2825	0.2692	0.2327
457	0.1111	0.2933	0.1953
458	0.1188	0.2656	0.2274
459	0.1261	0.2058	0.2139
460	0.1429	0.2156	0.213
461	0.1604	0.2053	0.2216
462	0.1025	0.1619	0.2434
463	0.1177	0.153	0.2451
464	0.1162	0.1318	0.2626
465	0.0957	0.1262	0.2548
466	0.1127	0.1485	0.2629
467	0.0751	0.1642	0.2219
468	0.0758	0.1629	0.1654
469	0.08	0.1882	0.1456
470	0.0747	0.0722	0.1501
471	0.0662	0.0708	0.1402
472	0.0655	0.0667	0.1123
473	0.0691	0.0733	0.1067
474	0.0714	0.0739	0.1066
475	0.0718	0.0764	0.1025
476	0.0696	0.0768	0.087
477	0.0773	0.0765	0.0871
478	0.0838	0.081	0.0954
479	0.0809	0.0826	0.0877
480	0.0863	0.0909	0.0811
481	0.0913	0.0952	0.0858
482	0.0943	0.0922	0.094
483	0.1043	0.0978	0.0941
484	0.1139	0.1088	0.0979
485	0.1138	0.1106	0.1092
486	0.1209	0.1112	0.1163
487	0.1277	0.1102	0.1184
488	0.1214	0.1089	0.1134
489	0.13	0.1175	0.1253
490	0.1267	0.1112	0.1209
491	0.1121	0.1005	0.1046
492	0.1121	0.1046	0.1058
493	0.1217	0.1159	0.1149
494	0.1156	0.1078	0.1102
495	0.1064	0.0981	0.104
496	0.1122	0.1062	0.1099
497	0.1185	0.1114	0.1132
498	0.1106	0.1023	0.1103
499	0.111	0.1031	0.1111
500	0.1263	0.1124	0.1221
501	0.133	0.112	0.1258
502	0.1284	0.1019	0.1253
503	0.1633	0.0998	0.1287
504	0.1653	0.0953	0.1156
505	0.15	0.096	0.1362
506	0.1446	0.0929	0.1353
507	0.1244	0.091	0.1345
508	0.1239	0.0938	0.1523
509	0.1187	0.0974	0.1483
510	0.1194	0.0992	0.1648
511	0.1209	0.102	0.1611
512	0.1085	0.0954	0.1317
513	0.1099	0.0964	0.1427
514	0.1289	0.1025	0.1735
515	0.1304	0.1026	0.1624
516	0.1231	0.1017	0.1366
517	0.1337	0.107	0.1579
518	0.1533	0.1182	0.1792
519	0.161	0.1198	0.1688
520	0.167	0.1159	0.1684
521	0.1796	0.134	0.1897
522	0.1971	0.2113	0.2006
523	0.2025	0.1808	0.1951
524	0.2277	0.2388	0.2005
525	0.2455	0.2391	0.1914
526	0.2343	0.226	0.1742
527	0.2298	0.1951	0.1789
528	0.2397	0.134	0.152
529	0.2784	0.1419	0.1617
530	0.1767	0.1231	0.1647
531	0.1355	0.1079	0.1607
532	0.1175	0.0972	0.1389
533	0.1143	0.096	0.1451
534	0.124	0.0974	0.1542
535	0.1153	0.0884	0.1324
536	0.1034	0.084	0.1263
537	0.1067	0.0869	0.144
538	0.106	0.0806	0.1383
539	0.0956	0.0748	0.1214
540	0.0963	0.0786	0.1325
541	0.1053	0.0825	0.1546
542	0.1027	0.0753	0.1495
543	0.0994	0.0725	0.1511
544	0.0939	0.0701	0.1379
545	0.0858	0.0676	0.1252
546	0.0929	0.0729	0.1072
547	0.0894	0.0702	0.0957
548	0.0992	0.0759	0.0939
549	0.1063	0.0854	0.0963
550	0.1157	0.0955	0.1022
551	0.1228	0.1115	0.112
552	0.1348	0.1195	0.1258
553	0.1447	0.1328	0.1448
554	0.1672	0.1461	0.1489
555	0.1526	0.1239	0.1289
556	0.1387	0.1092	0.1207
557	0.1235	0.0936	0.1102
558	0.118	0.0887	0.1103
559	0.1075	0.0803	0.1091
560	0.1072	0.0833	0.1265
561	0.106	0.0772	0.1353
562	0.1106	0.0703	0.1342
563	0.1128	0.0756	0.1891
564	0.0945	0.0777	0.2005
565	0.0984	0.087	0.3052
566	0.1005	0.144	0.3467
567	0.1214	0.1256	0.3562
568	0.1795	0.1265	0.3844
569	0.2423	0.2055	0.3838
570	0.2808	0.1748	0.4033
571	0.2818	0.1654	0.4257
572	0.2434	0.1531	0.4936
573	0.2778	0.1528	0.4622
574	0.2269	0.1919	0.4388
575	0.2652	0.1339	0.3882
576	0.2052	0.1011	0.284
577	0.1579	0.1083	0.171
578	0.1172	0.0867	0.1463
579	0.1154	0.0852	0.1316
580	0.1076	0.0775	0.1233
581	0.1147	0.0817	0.1231
582	0.1097	0.0804	0.108
583	0.1172	0.0874	0.107
584	0.1186	0.0945	0.1043
585	0.1215	0.1027	0.103
586	0.1221	0.1044	0.1046
587	0.1293	0.1112	0.1142
588	0.137	0.1204	0.1313
589	0.1484	0.1312	0.1478
590	0.1548	0.1353	0.1466
591	0.1552	0.1334	0.1463
592	0.1468	0.1243	0.1328
593	0.1455	0.1221	0.1355
594	0.1522	0.1222	0.1459
595	0.1356	0.1109	0.1313
596	0.1316	0.1049	0.1258
597	0.1267	0.0962	0.1244
598	0.1231	0.0923	0.1229
599	0.1302	0.0998	0.1376
600	0.1279	0.0965	0.1435
601	0.1341	0.0993	0.1565
602	0.1319	0.097	0.164
603	0.1395	0.0992	0.1527
604	0.1445	0.1069	0.1389
605	0.1586	0.1183	0.1466
606	0.1638	0.1222	0.1466
607	0.1748	0.1301	0.1607
608	0.1709	0.1301	0.1516
609	0.1525	0.1231	0.1354
610	0.1595	0.1313	0.1507
611	0.1634	0.1389	0.1574
612	0.2258	0.1707	0.2075
613	0.2079	0.176	0.208
614	0.184	0.1607	0.202
615	0.1536	0.1314	0.1643
616	0.1385	0.1196	0.1364
617	0.1252	0.1048	0.1149
618	0.1103	0.1011	0.1019
619	0.1035	0.0874	0.0906
620	0.1022	0.0827	0.0851
621	0.1257	0.097	0.0938
622	0.1406	0.1072	0.094
623	0.1304	0.0886	0.0816
624	0.1128	0.0974	0.0869
625	0.0976	0.0832	0.0872
626	0.0832	0.0703	0.0873
627	0.0862	0.0675	0.0884
628	0.0854	0.0688	0.0852
629	0.0962	0.0753	0.0853
630	0.1002	0.0839	0.0887
631	0.1079	0.094	0.0912
632	0.1273	0.1047	0.1092
633	0.1342	0.1152	0.1226
634	0.14	0.1254	0.1328
635	0.1294	0.1144	0.1195
636	0.1273	0.1104	0.1177
637	0.134	0.1259	0.1318
638	0.1404	0.1283	0.1349
639	0.1315	0.1206	0.1288
640	0.1268	0.1306	0.1369
641	0.1399	0.1414	0.1515
642	0.1475	0.1391	0.1505
643	0.141	0.1396	0.1464
644	0.1469	0.1553	0.1652
645	0.1683	0.1632	0.1803
646	0.1959	0.1717	0.1769
647	0.1973	0.1686	0.1619
648	0.1741	0.1664	0.1726
649	0.1746	0.1514	0.1553
650	0.1455	0.1244	0.1283
651	0.1453	0.1155	0.1162
652	0.1257	0.112	0.1156
653	0.1155	0.1004	0.0969
654	0.1182	0.0931	0.0923
655	0.1089	0.099	0.1054
656	0.0937	0.091	0.1015
657	0.0975	0.0802	0.0835
658	0.1063	0.0815	0.0868
659	0.0833	0.0789	0.0921
660	0.0822	0.072	0.0867
661	0.0958	0.0703	0.077
662	0.0877	0.0768	0.0798
663	0.0757	0.0734	0.0858
664	0.0892	0.0668	0.0879
665	0.0886	0.0714	0.0842
666	0.0791	0.0776	0.0903
667	0.0826	0.0771	0.1037
668	0.0984	0.0782	0.112
669	0.0947	0.0927	0.1104
670	0.1007	0.0949	0.1014
671	0.0968	0.0981	0.0916
672	0.0948	0.0991	0.0967
673	0.0833	0.0993	0.0954
674	0.0866	0.1083	0.0944
675	0.0908	0.1045	0.0936
676	0.0846	0.0965	0.0933
677	0.0835	0.1027	0.0951
678	0.0927	0.11	0.0941
679	0.0938	0.1045	0.0968
680	0.0892	0.1023	0.1158
681	0.1	0.1147	0.1273
682	0.1114	0.1145	0.1381
683	0.1108	0.0986	0.1541
684	0.1377	0.1015	0.1722
685	0.1249	0.1159	0.1727
686	0.1309	0.1239	0.1489
687	0.1149	0.1205	0.1327
688	0.1095	0.1139	0.1203
689	0.096	0.1031	0.112
690	0.0931	0.097	0.1153
691	0.0932	0.0934	0.117
692	0.0903	0.0933	0.1238
693	0.0798	0.088	0.1207
694	0.0776	0.0829	0.1124
695	0.0802	0.0855	0.1275
696	0.0762	0.0864	0.1577
697	0.0708	0.0823	0.1452
698	0.0712	0.0814	0.125
699	0.0728	0.0847	0.1464
700	0.0704	0.0821	0.1673
701	0.0674	0.0794	0.1302
702	0.0691	0.0856	0.1058
703	0.0742	0.0909	0.1223
704	0.0749	0.0885	0.122
705	0.0766	0.0882	0.1058
706	0.0787	0.0965	0.101
707	0.088	0.1067	0.1051
708	0.104	0.1195	0.1121
709	0.0917	0.1225	0.1146
710	0.1041	0.1358	0.1282
711	0.0961	0.1264	0.1143
712	0.0922	0.11	0.1094
713	0.0987	0.1259	0.1182
714	0.093	0.119	0.1163
715	0.0834	0.1049	0.1106
716	0.0889	0.1077	0.1148
717	0.0966	0.111	0.1222
718	0.0895	0.1035	0.1192
719	0.0849	0.0968	0.1184
720	0.0953	0.1049	0.1283
721	0.1014	0.1078	0.1279
722	0.0937	0.0995	0.1158
723	0.0934	0.102	0.109
724	0.1051	0.115	0.1159
725	0.1156	0.122	0.1238
726	0.107	0.1148	0.1082
727	0.1048	0.1142	0.0973
728	0.1192	0.1245	0.1111
729	0.1222	0.1263	0.1113
730	0.1146	0.1227	0.0987
731	0.1213	0.128	0.1032
732	0.1378	0.1415	0.1201
733	0.133	0.1395	0.1201
734	0.1285	0.1384	0.1137
735	0.1471	0.1479	0.1256
736	0.1346	0.1383	0.1235
737	0.1276	0.1371	0.118
738	0.1456	0.157	0.1307
739	0.1379	0.152	0.1241
740	0.1295	0.1431	0.1259
741	0.1272	0.1371	0.1329
742	0.1474	0.1672	0.1571
743	0.1251	0.1389	0.1409
744	0.1144	0.1224	0.1261
745	0.1054	0.1106	0.1229
746	0.106	0.1154	0.1199
747	0.1031	0.1118	0.1174
748	0.0942	0.1054	0.1225
749	0.0938	0.1069	0.1187
750	0.0961	0.1108	0.1106
751	0.0949	0.1087	0.1145
752	0.0906	0.1044	0.1112
753	0.0943	0.1052	0.0967
754	0.0938	0.1048	0.0944
755	0.0888	0.1001	0.1059
756	0.0839	0.0959	0.0947
757	0.0899	0.1008	0.092
758	0.0924	0.1046	0.1085
759	0.0937	0.1032	0.1126
760	0.0918	0.1028	0.1096
761	0.1	0.1124	0.1251
762	0.099	0.1109	0.118
763	0.1078	0.1208	0.141
764	0.1097	0.1225	0.1362
765	0.1013	0.1134	0.1144
766	0.1031	0.117	0.1354
767	0.1138	0.1264	0.1618
768	0.1117	0.1234	0.1477
769	0.1064	0.1203	0.1515
770	0.1137	0.1306	0.1813
771	0.1196	0.1366	0.1984
772	0.1178	0.1316	0.1953
773	0.1186	0.1343	0.2131
774	0.1261	0.1415	0.2403
775	0.1313	0.1406	0.2468
776	0.1298	0.1378	0.2561
777	0.137	0.1459	0.2805
778	0.1604	0.1483	0.3055
779	0.1707	0.1548	0.3141
780	0.2844	0.1788	0.3495
781	0.1937	0.1767	0.346
782	0.185	0.1639	0.3434
783	0.1498	0.1437	0.2696
784	0.1482	0.1437	0.236
785	0.1249	0.1289	0.2168
786	0.1198	0.1369	0.2203
787	0.1089	0.1265	0.2358
788	0.1031	0.1254	0.2053
789	0.1048	0.123	0.1674
790	0.1054	0.1196	0.1842
791	0.1024	0.1165	0.1764
792	0.0989	0.112	0.1462
793	0.1046	0.1163	0.1539
794	0.104	0.1171	0.1763
795	0.0942	0.1083	0.1582
796	0.0954	0.1134	0.1478
797	0.1107	0.128	0.1774
798	0.1081	0.1213	0.1885
799	0.1018	0.1224	0.1724
800	0.1251	0.1489	0.2015
801	0.1335	0.1437	0.2212
802	0.1521	0.1474	0.245
803	0.148	0.1431	0.2669
804	0.1589	0.1533	0.2824
805	0.1385	0.1408	0.2472
806	0.1241	0.1253	0.2437
807	0.1392	0.1318	0.2814
808	0.1388	0.1342	0.2767
809	0.1223	0.122	0.2516
810	0.1251	0.1187	0.2742
811	0.1394	0.1296	0.3048
812	0.1337	0.1276	0.2881
813	0.1255	0.1191	0.2848
814	0.1444	0.1319	0.3282
815	0.1576	0.1442	0.345
816	0.1459	0.1388	0.3208
817	0.1701	0.173	0.3591
818	0.1588	0.1654	0.3306
819	0.15	0.1655	0.3144
820	0.1287	0.145	0.2816
821	0.1212	0.1302	0.2691
822	0.1178	0.1191	0.2725
823	0.1074	0.1207	0.2488
824	0.1049	0.1182	0.2217
825	0.1049	0.1095	0.2293
826	0.0988	0.104	0.2271
827	0.0964	0.1068	0.1997
828	0.0982	0.1078	0.1908
829	0.0975	0.1046	0.2071
830	0.0887	0.1008	0.1829
831	0.0898	0.1056	0.1623
832	0.1019	0.1155	0.1822
833	0.1084	0.1248	0.1827
834	0.1222	0.1308	0.2102
835	0.1228	0.1274	0.2148
836	0.1326	0.1352	0.2452
837	0.1231	0.125	0.2365
838	0.1077	0.1132	0.2151
839	0.1264	0.1229	0.2395
840	0.138	0.1284	0.2642
841	0.112	0.1135	0.2501
842	0.1073	0.1119	0.2473
843	0.1284	0.1292	0.2824
844	0.1229	0.1284	0.2962
845	0.1154	0.1296	0.2836
846	0.1297	0.1478	0.2982
847	0.1386	0.1454	0.3313
848	0.1386	0.1548	0.3564
849	0.1598	0.152	0.3834
850	0.1926	0.1355	0.3514
851	0.1219	0.1196	0.3186
852	0.106	0.1053	0.3286
853	0.0971	0.0912	0.3222
854	0.0982	0.0902	0.307
855	0.091	0.0952	0.281
856	0.0934	0.0975	0.2735
857	0.0974	0.102	0.2626
858	0.0933	0.096	0.2394
859	0.0866	0.0911	0.2264
860	0.082	0.0922	0.2187
861	0.0778	0.0934	0.1977
862	0.0779	0.0931	0.1759
863	0.0781	0.0929	0.1785
864	0.0788	0.0975	0.1687
865	0.0794	0.102	0.1464
866	0.0836	0.102	0.1412
867	0.0983	0.1083	0.1411
868	0.0999	0.1111	0.1636
869	0.0912	0.102	0.173
870	0.0867	0.0966	0.1639
871	0.1059	0.1035	0.181
872	0.1079	0.1032	0.1993
873	0.0945	0.0937	0.1986
874	0.1046	0.0927	0.1963
875	0.124	0.1035	0.2153
876	0.1182	0.1006	0.2281
877	0.1151	0.0923	0.2244
878	0.1315	0.1013	0.2291
879	0.1432	0.1095	0.2514
880	0.1396	0.1035	0.2598
881	0.1367	0.0972	0.2586
882	0.1519	0.1074	0.2722
883	0.1502	0.1091	0.2897
884	0.1398	0.0944	0.2926
885	0.1451	0.0938	0.3013
886	0.1556	0.1084	0.3272
887	0.1572	0.1094	0.3454
888	0.1539	0.0958	0.3424
889	0.1678	0.1105	0.336
890	0.1738	0.1049	0.4149
891	0.2044	0.0973	0.3985
892	0.1686	0.0878	0.3732
893	0.148	0.0833	0.3061
894	0.1503	0.0853	0.2877
895	0.118	0.0894	0.2654
896	0.1118	0.0911	0.2627
897	0.1181	0.0867	0.2544
898	0.1029	0.0822	0.2307
899	0.0908	0.0803	0.2092
900	0.0946	0.0853	0.2074
901	0.1051	0.0852	0.1971
902	0.0946	0.0823	0.1783
903	0.0899	0.0822	0.1654
904	0.0828	0.0983	0.1626
905	0.0823	0.0978	0.1419
906	0.0936	0.0904	0.1393
907	0.1047	0.0972	0.1322
908	0.1209	0.1105	0.1397
909	0.1273	0.1152	0.1534
910	0.1388	0.1148	0.1596
911	0.1228	0.0966	0.1509
912	0.1211	0.0964	0.1626
913	0.1432	0.1087	0.1809
914	0.1412	0.1019	0.1822
915	0.1244	0.0909	0.178
916	0.1447	0.1056	0.1996
917	0.1649	0.1169	0.2155
918	0.1418	0.1056	0.213
919	0.1465	0.1091	0.2237
920	0.1916	0.1342	0.2435
921	0.193	0.1417	0.2527
922	0.1699	0.1299	0.2594
923	0.2072	0.1435	0.2952
924	0.2229	0.1723	0.3191
925	0.1954	0.1538	0.3226
926	0.1896	0.1286	0.2879
927	0.1275	0.0994	0.3048
928	0.154	0.1059	0.3173
929	0.1195	0.0994	0.3024
930	0.1108	0.0881	0.2769
931	0.1079	0.0836	0.2648
932	0.1001	0.078	0.2652
933	0.0914	0.07	0.2422
934	0.0874	0.0728	0.2209
935	0.0926	0.0813	0.2243
936	0.0913	0.0745	0.2153
937	0.0892	0.0691	0.1898
938	0.089	0.0789	0.1803
939	0.0851	0.0766	0.1866
940	0.0882	0.0693	0.1713
941	0.0928	0.0724	0.1531
942	0.0894	0.0783	0.1588
943	0.0858	0.0768	0.1593
944	0.0887	0.0783	0.1344
945	0.0904	0.0869	0.1343
946	0.0861	0.0893	0.147
947	0.0802	0.0861	0.133
948	0.08	0.0883	0.1238
949	0.0885	0.0995	0.1311
950	0.0895	0.109	0.1266
951	0.0814	0.0993	0.117
952	0.0871	0.1101	0.1204
953	0.0936	0.1236	0.1232
954	0.0918	0.1192	0.1163
955	0.0838	0.112	0.109
956	0.0963	0.1239	0.1248
957	0.1041	0.1325	0.1334
958	0.0958	0.1259	0.1221
959	0.1032	0.1322	0.1536
960	0.123	0.1546	0.1898
961	0.1367	0.1703	0.1893
962	0.1642	0.1804	0.1947
963	0.2738	0.2512	0.2613

## Sheet: RMSF_RBD_in_complex_with_pAPN
Residue	TGEV Purdue	TGEV 133	TGEV 133 mutated
521	0.823	0.8547	0.7592
522	0.655	0.6719	0.5964
523	0.5241	0.5457	0.5016
524	0.4588	0.4681	0.4358
525	0.4207	0.4297	0.3985
526	0.3754	0.3903	0.3655
527	0.3307	0.3483	0.3282
528	0.29	0.308	0.307
529	0.2538	0.2706	0.2611
530	0.219	0.2384	0.252
531	0.1855	0.2056	0.2087
532	0.1623	0.1782	0.2088
533	0.1353	0.1469	0.1791
534	0.1292	0.1397	0.1844
535	0.1145	0.1164	0.1693
536	0.1219	0.1284	0.1768
537	0.1221	0.1242	0.1843
538	0.1353	0.1331	0.1836
539	0.1437	0.1404	0.1866
540	0.1326	0.1388	0.1495
541	0.1305	0.1375	0.1499
542	0.1409	0.138	0.1852
543	0.1471	0.1544	0.2315
544	0.1408	0.1594	0.2178
545	0.1268	0.1353	0.2141
546	0.1242	0.1271	0.1779
547	0.1217	0.1258	0.1645
548	0.1384	0.1337	0.1537
549	0.1597	0.1563	0.1689
550	0.1727	0.1743	0.1891
551	0.1363	0.1437	0.1608
552	0.1496	0.1653	0.1801
553	0.1567	0.1781	0.1753
554	0.1853	0.2162	0.2125
555	0.2095	0.2386	0.2222
556	0.254	0.2732	0.2697
557	0.3354	0.3234	0.3194
558	0.3568	0.3253	0.3395
559	0.3923	0.3883	0.3966
560	0.4397	0.4265	0.4247
561	0.4149	0.3749	0.3816
562	0.3541	0.3413	0.3293
563	0.3156	0.2972	0.2669
564	0.2959	0.3063	0.2717
565	0.2824	0.3046	0.2648
566	0.3144	0.338	0.2873
567	0.3266	0.3476	0.2968
568	0.3698	0.3924	0.3408
569	0.3767	0.3941	0.3506
570	0.4062	0.4179	0.3733
571	0.3759	0.3895	0.3534
572	0.3273	0.344	0.3144
573	0.3	0.3145	0.3029
574	0.2548	0.2706	0.2614
575	0.2246	0.2423	0.2657
576	0.1808	0.1991	0.2338
577	0.172	0.1772	0.2437
578	0.1442	0.1365	0.2236
579	0.1448	0.1336	0.2248
580	0.1355	0.1249	0.2228
581	0.1368	0.1338	0.2226
582	0.1356	0.1463	0.241
583	0.1423	0.1662	0.2123
584	0.1393	0.189	0.1857
585	0.1393	0.2064	0.2101
586	0.1653	0.2402	0.2065
587	0.1595	0.215	0.2381
588	0.1716	0.2151	0.2568
589	0.1542	0.175	0.234
590	0.177	0.1938	0.2657
591	0.1814	0.1608	0.2882
592	0.1858	0.1556	0.2747
593	0.1606	0.1488	0.2774
594	0.1933	0.1898	0.3391
595	0.1886	0.1995	0.351
596	0.1692	0.2334	0.3373
597	0.1452	0.2086	0.2804
598	0.1506	0.2219	0.2697
599	0.1353	0.1418	0.2314
600	0.1426	0.1321	0.2383
601	0.1358	0.1372	0.213
602	0.1613	0.1759	0.2385
603	0.1824	0.2068	0.2405
604	0.2128	0.2365	0.2789
605	0.2664	0.2966	0.3324
606	0.2636	0.3057	0.3302
607	0.306	0.3423	0.3596
608	0.312	0.3471	0.3509
609	0.354	0.3911	0.4034
610	0.3332	0.362	0.3699
611	0.3172	0.3252	0.3455
612	0.3064	0.3048	0.3298
613	0.3691	0.3194	0.3962
614	0.3929	0.3708	0.41
615	0.3944	0.3752	0.5007
616	0.4298	0.427	0.5136
617	0.4252	0.4383	0.4013
618	0.3996	0.4203	0.4361
619	0.379	0.3986	0.3643
620	0.4048	0.4236	0.3838
621	0.3976	0.4143	0.3654
622	0.4246	0.4385	0.3785
623	0.3803	0.4021	0.3439
624	0.3334	0.3564	0.3027
625	0.3027	0.3265	0.2754
626	0.2618	0.2837	0.239
627	0.2571	0.2832	0.2443
628	0.2373	0.2614	0.2333
629	0.2819	0.3066	0.2884
630	0.305	0.3298	0.3183
631	0.3483	0.3745	0.3691
632	0.3686	0.3984	0.3839
633	0.3302	0.3565	0.3381
634	0.3485	0.3737	0.3604
635	0.3115	0.3387	0.3305
636	0.2639	0.2879	0.2815
637	0.229	0.2518	0.2551
638	0.2004	0.2104	0.2302
639	0.1599	0.1718	0.1888
640	0.1472	0.1517	0.2018
641	0.1306	0.1267	0.1963
642	0.1419	0.1502	0.2414
643	0.1463	0.1719	0.2453
644	0.1931	0.2366	0.2949
645	0.2629	0.2465	0.3297
646	0.2056	0.2138	0.2825
647	0.1674	0.1851	0.2536
648	0.1513	0.1651	0.2195
649	0.1621	0.1689	0.2061
650	0.1526	0.1515	0.1689
651	0.1701	0.1744	0.1907
652	0.2028	0.214	0.2166
653	0.2095	0.2301	0.212
654	0.253	0.2775	0.2513
655	0.2825	0.3065	0.2736
656	0.325	0.3498	0.3125
657	0.3557	0.3785	0.338
658	0.4054	0.4251	0.3852
659	0.4316	0.4487	0.4118
660	0.4605	0.4704	0.4223
661	0.4688	0.4719	0.4268
662	0.4505	0.4558	0.3965
663	0.3975	0.4089	0.3569
664	0.3871	0.4018	0.3674
665	0.3459	0.3658	0.3327
666	0.3573	0.3794	0.3575
667	0.3608	0.3856	0.3733
668	0.3529	0.3757	0.3792

## Sheet: RMSF_hAPN
Residue	TGEV Purdue	TGEV 133	TGEV 133 mutated
65	0.9424	0.9318	0.4019
66	0.6998	0.725	0.2935
67	0.4852	0.5282	0.2584
68	0.298	0.3653	0.2307
69	0.2387	0.2762	0.1711
70	0.2094	0.2555	0.1439
71	0.197	0.2573	0.1284
72	0.1993	0.257	0.1391
73	0.1782	0.2414	0.1326
74	0.1577	0.2204	0.1205
75	0.1426	0.1939	0.1151
76	0.1406	0.1833	0.1097
77	0.1628	0.1919	0.1188
78	0.1695	0.1903	0.1257
79	0.1761	0.1899	0.1211
80	0.1544	0.1661	0.1081
81	0.144	0.1532	0.11
82	0.1258	0.1343	0.0918
83	0.1335	0.135	0.0938
84	0.12	0.1267	0.0935
85	0.1056	0.119	0.0854
86	0.1093	0.1241	0.0934
87	0.1061	0.1222	0.0895
88	0.1141	0.1315	0.0986
89	0.1134	0.1342	0.0974
90	0.1269	0.1495	0.1091
91	0.1372	0.1555	0.1176
92	0.1579	0.1747	0.1373
93	0.1811	0.1823	0.1627
94	0.2196	0.2331	0.1859
95	0.23	0.3287	0.2016
96	0.2836	0.4038	0.2107
97	0.276	0.3864	0.2126
98	0.27	0.3227	0.221
99	0.2799	0.2353	0.2407
100	0.1887	0.2128	0.1548
101	0.1561	0.1783	0.1188
102	0.1555	0.1814	0.1236
103	0.1326	0.1662	0.1094
104	0.1294	0.1609	0.1062
105	0.124	0.1457	0.1043
106	0.1184	0.143	0.0989
107	0.1117	0.1336	0.0915
108	0.1223	0.1324	0.0974
109	0.1188	0.1316	0.0939
110	0.135	0.1412	0.0974
111	0.1449	0.1468	0.1012
112	0.1631	0.1651	0.1134
113	0.1759	0.1799	0.1216
114	0.1886	0.1975	0.1375
115	0.2039	0.2135	0.1447
116	0.2113	0.2166	0.1505
117	0.2027	0.2103	0.1409
118	0.2076	0.2124	0.1433
119	0.1867	0.1977	0.1285
120	0.16	0.1753	0.1108
121	0.1438	0.1686	0.1036
122	0.1182	0.1516	0.0891
123	0.1061	0.1472	0.0825
124	0.1147	0.1516	0.0874
125	0.1238	0.1693	0.0941
126	0.1508	0.183	0.1143
127	0.1355	0.1712	0.1054
128	0.1445	0.1831	0.1186
129	0.142	0.1768	0.117
130	0.1583	0.1866	0.1335
131	0.2209	0.2002	0.1451
132	0.4278	0.2557	0.1618
133	0.5342	0.2917	0.1956
134	0.3971	0.2675	0.1906
135	0.275	0.2123	0.1491
136	0.2079	0.1843	0.1327
137	0.1733	0.1726	0.1211
138	0.1718	0.1755	0.1303
139	0.1696	0.1716	0.1242
140	0.18	0.1809	0.132
141	0.1859	0.1899	0.1437
142	0.19	0.1921	0.1499
143	0.2667	0.2551	0.2368
144	0.3065	0.3097	0.298
145	0.2973	0.2941	0.2754
146	0.2407	0.242	0.2077
147	0.2175	0.2123	0.1608
148	0.2261	0.2198	0.1588
149	0.2297	0.2231	0.1611
150	0.2102	0.2138	0.1509
151	0.2512	0.2324	0.1642
152	0.2784	0.2245	0.1551
153	0.2466	0.209	0.138
154	0.2844	0.2135	0.1402
155	0.2362	0.2156	0.1298
156	0.2201	0.3094	0.1315
157	0.2196	0.3419	0.136
158	0.2166	0.3296	0.1407
159	0.1695	0.2502	0.1193
160	0.1283	0.179	0.1003
161	0.1347	0.1788	0.1002
162	0.1426	0.1756	0.1036
163	0.1641	0.1875	0.1154
164	0.1764	0.1883	0.1213
165	0.2	0.2074	0.1382
166	0.21	0.2119	0.1458
167	0.2411	0.2362	0.1669
168	0.242	0.2362	0.1693
169	0.2238	0.2219	0.1551
170	0.2024	0.2039	0.1415
171	0.2133	0.2134	0.1542
172	0.2129	0.2133	0.154
173	0.206	0.2057	0.1474
174	0.1955	0.196	0.1352
175	0.1742	0.1726	0.1201
176	0.1632	0.1645	0.1156
177	0.1494	0.1531	0.113
178	0.1418	0.15	0.105
179	0.1356	0.1485	0.104
180	0.135	0.152	0.1045
181	0.1356	0.1566	0.1067
182	0.135	0.1593	0.1052
183	0.1392	0.1699	0.1112
184	0.1417	0.1805	0.1099
185	0.1383	0.1779	0.1051
186	0.1223	0.1605	0.0952
187	0.1211	0.1728	0.0984
188	0.1255	0.1715	0.0984
189	0.1243	0.1579	0.0963
190	0.1115	0.1556	0.0815
191	0.1029	0.158	0.0791
192	0.0979	0.1407	0.0759
193	0.0996	0.128	0.0768
194	0.1023	0.1325	0.0816
195	0.117	0.1414	0.0994
196	0.1224	0.1531	0.1102
197	0.1498	0.163	0.1284
198	0.1669	0.1665	0.1414
199	0.1952	0.1878	0.1636
200	0.2016	0.1912	0.1836
201	0.2408	0.2394	0.2338
202	0.2495	0.2558	0.2294
203	0.2119	0.2176	0.1788
204	0.1974	0.2018	0.1562
205	0.1731	0.176	0.1373
206	0.1607	0.1609	0.1218
207	0.1354	0.1396	0.1123
208	0.1204	0.1294	0.0991
209	0.1012	0.1142	0.0803
210	0.0928	0.1047	0.0726
211	0.0877	0.113	0.0685
212	0.0821	0.119	0.0634
213	0.0847	0.1379	0.0708
214	0.0936	0.1441	0.0774
215	0.0865	0.1403	0.0742
216	0.0865	0.1657	0.0755
217	0.0825	0.1459	0.0653
218	0.0924	0.1333	0.0702
219	0.1018	0.1412	0.0799
220	0.103	0.1295	0.0778
221	0.1043	0.1278	0.0777
222	0.1044	0.1335	0.0783
223	0.0938	0.1273	0.0715
224	0.0974	0.1306	0.0753
225	0.0893	0.129	0.0719
226	0.0971	0.1377	0.078
227	0.1008	0.1418	0.0774
228	0.1193	0.1525	0.0996
229	0.1039	0.1352	0.0866
230	0.1297	0.12	0.0913
231	0.1199	0.1162	0.083
232	0.116	0.1149	0.0913
233	0.1034	0.1082	0.084
234	0.1075	0.1177	0.0952
235	0.1042	0.1177	0.0937
236	0.1168	0.1301	0.1054
237	0.1201	0.1338	0.1068
238	0.1346	0.1504	0.123
239	0.1396	0.1573	0.1392
240	0.1722	0.1728	0.1597
241	0.1909	0.1848	0.1752
242	0.2006	0.184	0.1675
243	0.1583	0.1554	0.1367
244	0.1431	0.1377	0.1313
245	0.1346	0.1231	0.1129
246	0.1249	0.1128	0.1062
247	0.1106	0.101	0.0907
248	0.1084	0.0981	0.0896
249	0.1217	0.1085	0.0997
250	0.1347	0.1272	0.1186
251	0.1369	0.1419	0.1272
252	0.1525	0.1638	0.1447
253	0.2003	0.1946	0.1871
254	0.2164	0.201	0.1991
255	0.1831	0.1813	0.1598
256	0.1847	0.194	0.1699
257	0.1859	0.1975	0.173
258	0.1763	0.1927	0.1737
259	0.2113	0.2214	0.2128
260	0.2361	0.2528	0.2789
261	0.2142	0.2159	0.2439
262	0.2153	0.2323	0.2332
263	0.2072	0.2063	0.219
264	0.1736	0.1824	0.1662
265	0.1674	0.1739	0.1487
266	0.1492	0.1592	0.1311
267	0.1407	0.1455	0.1207
268	0.1286	0.1378	0.1158
269	0.1219	0.1254	0.1079
270	0.1276	0.1284	0.1122
271	0.1218	0.1254	0.105
272	0.1218	0.1126	0.0979
273	0.1428	0.1219	0.107
274	0.1465	0.1174	0.0967
275	0.1295	0.1077	0.0846
276	0.0982	0.11	0.0725
277	0.0835	0.1054	0.0646
278	0.0827	0.0979	0.0667
279	0.0934	0.0938	0.0685
280	0.095	0.0971	0.0716
281	0.0987	0.1041	0.076
282	0.1045	0.1099	0.0797
283	0.1092	0.1126	0.0884
284	0.1193	0.1226	0.1004
285	0.1299	0.1441	0.1168
286	0.1432	0.15	0.1282
287	0.1431	0.1435	0.1187
288	0.1574	0.1472	0.1317
289	0.1558	0.1393	0.132
290	0.1635	0.1453	0.1402
291	0.1662	0.1488	0.1504
292	0.1753	0.1584	0.1585
293	0.1826	0.1707	0.1795
294	0.2343	0.1792	0.2035
295	0.2864	0.2195	0.2494
296	0.2322	0.2046	0.2062
297	0.2217	0.1916	0.1949
298	0.1637	0.1559	0.1544
299	0.1581	0.147	0.1458
300	0.1461	0.1293	0.134
301	0.145	0.125	0.1264
302	0.14	0.1177	0.1195
303	0.1373	0.12	0.1151
304	0.1432	0.1269	0.1136
305	0.1534	0.1433	0.1212
306	0.1691	0.1568	0.1354
307	0.1769	0.1631	0.14
308	0.1653	0.1463	0.1296
309	0.1688	0.1475	0.1348
310	0.1889	0.168	0.1511
311	0.1875	0.1635	0.1491
312	0.1795	0.1529	0.1449
313	0.1601	0.1339	0.1289
314	0.1548	0.1263	0.1326
315	0.1672	0.1337	0.1467
316	0.1606	0.1238	0.1448
317	0.1466	0.1123	0.1323
318	0.1565	0.1235	0.1294
319	0.1721	0.1309	0.1445
320	0.158	0.1183	0.1418
321	0.143	0.1135	0.1288
322	0.1658	0.1279	0.1425
323	0.1586	0.1272	0.1424
324	0.1441	0.1161	0.1341
325	0.1556	0.122	0.1339
326	0.1625	0.1341	0.1408
327	0.1524	0.1289	0.1389
328	0.1444	0.1331	0.1315
329	0.162	0.154	0.137
330	0.173	0.1572	0.15
331	0.1549	0.1457	0.1423
332	0.1569	0.1539	0.1429
333	0.1788	0.1707	0.1537
334	0.1868	0.1803	0.1514
335	0.2064	0.1634	0.1685
336	0.1767	0.1414	0.1499
337	0.1487	0.1555	0.1301
338	0.1568	0.1508	0.1392
339	0.2061	0.1618	0.2159
340	0.1478	0.1382	0.1418
341	0.1376	0.1281	0.1381
342	0.1341	0.1192	0.1224
343	0.1238	0.1106	0.1056
344	0.1212	0.1064	0.1022
345	0.1265	0.1114	0.1033
346	0.1228	0.1148	0.0984
347	0.1348	0.1341	0.1098
348	0.1195	0.1485	0.1072
349	0.1068	0.1575	0.087
350	0.1074	0.1748	0.0869
351	0.1164	0.1754	0.0996
352	0.1245	0.2006	0.1331
353	0.1013	0.1554	0.0877
354	0.0932	0.1249	0.0767
355	0.0971	0.1111	0.078
356	0.0979	0.1115	0.0739
357	0.1036	0.1059	0.0836
358	0.1209	0.1133	0.1042
359	0.1151	0.1112	0.0974
360	0.109	0.1002	0.094
361	0.1078	0.1019	0.0903
362	0.1121	0.1	0.0931
363	0.1157	0.1089	0.0938
364	0.1273	0.1163	0.11
365	0.1318	0.122	0.1274
366	0.124	0.1098	0.112
367	0.1314	0.107	0.1097
368	0.143	0.1177	0.1125
369	0.1453	0.1279	0.1172
370	0.1613	0.1497	0.1314
371	0.1746	0.1709	0.1513
372	0.179	0.1964	0.1635
373	0.1607	0.1786	0.1491
374	0.1473	0.1779	0.1304
375	0.1339	0.1268	0.1249
376	0.1372	0.1112	0.1339
377	0.126	0.1059	0.1336
378	0.1338	0.1104	0.1251
379	0.137	0.1133	0.1222
380	0.125	0.1032	0.1169
381	0.1198	0.1016	0.1124
382	0.1277	0.1029	0.1117
383	0.1292	0.1049	0.1121
384	0.1118	0.0981	0.1052
385	0.105	0.0944	0.0996
386	0.1145	0.1012	0.0999
387	0.1141	0.1116	0.1004
388	0.1033	0.1027	0.0943
389	0.1049	0.1018	0.0902
390	0.1121	0.1074	0.093
391	0.1064	0.1143	0.0903
392	0.0969	0.1294	0.0844
393	0.1045	0.1284	0.0911
394	0.118	0.1325	0.1003
395	0.1161	0.1188	0.0951
396	0.101	0.125	0.0927
397	0.1008	0.151	0.0864
398	0.1128	0.1485	0.0952
399	0.1081	0.1324	0.1012
400	0.1144	0.1453	0.0974
401	0.1051	0.1472	0.0974
402	0.1121	0.1846	0.0955
403	0.1041	0.1507	0.0891
404	0.1074	0.1607	0.0816
405	0.1255	0.1645	0.0906
406	0.1067	0.1491	0.0938
407	0.0893	0.139	0.0787
408	0.0872	0.1302	0.0809
409	0.0963	0.1178	0.0839
410	0.0927	0.1194	0.0817
411	0.0857	0.1112	0.0757
412	0.0889	0.0999	0.0843
413	0.0988	0.1012	0.0888
414	0.0971	0.1022	0.0857
415	0.0928	0.0939	0.0887
416	0.1009	0.0942	0.0936
417	0.1127	0.1011	0.0967
418	0.1126	0.0992	0.0973
419	0.117	0.1019	0.1067
420	0.1281	0.1166	0.1111
421	0.1362	0.1212	0.115
422	0.1342	0.1162	0.1216
423	0.1378	0.1175	0.1287
424	0.1508	0.1279	0.1326
425	0.1575	0.1363	0.1386
426	0.1554	0.1534	0.1549
427	0.1648	0.1627	0.1771
428	0.1736	0.1741	0.1641
429	0.1477	0.139	0.1402
430	0.1465	0.1317	0.1275
431	0.1241	0.1203	0.1189
432	0.1263	0.1211	0.1191
433	0.1079	0.1077	0.1223
434	0.1023	0.0974	0.1208
435	0.1017	0.0937	0.1121
436	0.0886	0.0841	0.1043
437	0.0919	0.0927	0.1094
438	0.0997	0.1099	0.0987
439	0.0866	0.0851	0.0874
440	0.0776	0.0826	0.0883
441	0.074	0.0831	0.0879
442	0.0748	0.0863	0.085
443	0.0717	0.0854	0.079
444	0.0698	0.0844	0.0836
445	0.0752	0.0898	0.0808
446	0.0846	0.0973	0.0742
447	0.0876	0.0979	0.0806
448	0.0891	0.0974	0.0844
449	0.1035	0.1251	0.0816
450	0.1695	0.1765	0.0874
451	0.1519	0.1796	0.0898
452	0.1895	0.1346	0.0945
453	0.1941	0.1382	0.0947
454	0.1507	0.1243	0.0965
455	0.108	0.1193	0.0902
456	0.1732	0.1861	0.0939
457	0.2329	0.28	0.1412
458	0.4149	0.3748	0.1724
459	0.5214	0.3591	0.1809
460	0.5479	0.4057	0.1976
461	0.5451	0.3947	0.1611
462	0.5332	0.3913	0.1317
463	0.469	0.4031	0.1538
464	0.3756	0.348	0.1422
465	0.3712	0.363	0.1439
466	0.3189	0.407	0.1332
467	0.227	0.3364	0.1025
468	0.1963	0.3384	0.0952
469	0.2198	0.4341	0.0877
470	0.1842	0.3643	0.0827
471	0.1479	0.2319	0.085
472	0.0987	0.1419	0.0708
473	0.0933	0.1288	0.0674
474	0.0957	0.1186	0.0715
475	0.0834	0.0994	0.066
476	0.0804	0.0945	0.071
477	0.0873	0.0921	0.0737
478	0.082	0.0871	0.0727
479	0.0787	0.0838	0.079
480	0.0945	0.0904	0.0861
481	0.0945	0.0875	0.0843
482	0.0879	0.0856	0.0912
483	0.0991	0.0928	0.0998
484	0.1076	0.0951	0.0996
485	0.105	0.0973	0.1042
486	0.1081	0.1017	0.1121
487	0.1234	0.1111	0.1169
488	0.1333	0.1159	0.1256
489	0.1325	0.1168	0.1361
490	0.1443	0.1218	0.1386
491	0.1556	0.1336	0.1408
492	0.1655	0.1376	0.1486
493	0.1629	0.1344	0.143
494	0.1767	0.144	0.1475
495	0.1697	0.1389	0.1437
496	0.151	0.1243	0.1302
497	0.1538	0.1286	0.1309
498	0.1692	0.1416	0.1394
499	0.1587	0.1354	0.1305
500	0.1437	0.1269	0.1184
501	0.1525	0.1349	0.1266
502	0.1571	0.144	0.13
503	0.1454	0.1353	0.1173
504	0.1415	0.1333	0.1159
505	0.1532	0.1461	0.1281
506	0.1495	0.1502	0.1244
507	0.1386	0.1439	0.1126
508	0.1397	0.1507	0.1157
509	0.1418	0.1591	0.1141
510	0.1423	0.1581	0.132
511	0.1372	0.1739	0.1485
512	0.1353	0.1499	0.1303
513	0.1527	0.1482	0.1359
514	0.1638	0.1472	0.1252
515	0.1804	0.1458	0.1212
516	0.1544	0.137	0.1208
517	0.1479	0.1239	0.1143
518	0.1532	0.1269	0.1214
519	0.1618	0.1399	0.1321
520	0.1581	0.1357	0.1298
521	0.1568	0.1296	0.1296
522	0.1668	0.1443	0.1407
523	0.1785	0.1572	0.1513
524	0.1761	0.1519	0.1502
525	0.1762	0.1552	0.1526
526	0.1949	0.1785	0.1672
527	0.2065	0.1904	0.1781
528	0.2034	0.1913	0.1826
529	0.2096	0.2022	0.1894
530	0.1904	0.1879	0.1811
531	0.1949	0.2047	0.188
532	0.1775	0.1824	0.1614
533	0.1818	0.1856	0.1752
534	0.1749	0.168	0.1522
535	0.169	0.154	0.1411
536	0.1551	0.1338	0.1289
537	0.1525	0.1395	0.1274
538	0.1532	0.1508	0.129
539	0.1382	0.1334	0.1212
540	0.1339	0.1222	0.112
541	0.1402	0.1382	0.1154
542	0.1348	0.1355	0.1125
543	0.1254	0.116	0.1013
544	0.1426	0.1267	0.098
545	0.1536	0.1366	0.0999
546	0.1384	0.124	0.0973
547	0.1213	0.1178	0.088
548	0.0994	0.104	0.0907
549	0.088	0.0919	0.0938
550	0.0933	0.096	0.1043
551	0.09	0.0877	0.1062
552	0.1006	0.0929	0.119
553	0.107	0.0984	0.1248
554	0.1123	0.1089	0.133
555	0.1214	0.112	0.1473
556	0.1275	0.1208	0.1583
557	0.1423	0.1347	0.1755
558	0.1546	0.1459	0.1778
559	0.1373	0.135	0.162
560	0.131	0.1283	0.153
561	0.1291	0.116	0.1413
562	0.1225	0.1094	0.1323
563	0.1114	0.1029	0.1202
564	0.111	0.1021	0.1159
565	0.1031	0.0995	0.1047
566	0.0859	0.0943	0.0956
567	0.0918	0.0975	0.0904
568	0.0903	0.0956	0.0862
569	0.1061	0.1043	0.0919
570	0.1324	0.1215	0.12
571	0.1392	0.178	0.1261
572	0.1489	0.1823	0.1039
573	0.2217	0.1563	0.121
574	0.2435	0.1915	0.1117
575	0.263	0.2749	0.1544
576	0.2798	0.3075	0.1496
577	0.341	0.3726	0.1778
578	0.3028	0.4427	0.1578
579	0.2538	0.4331	0.1694
580	0.224	0.3417	0.1374
581	0.1857	0.2585	0.1457
582	0.1419	0.3045	0.1191
583	0.1357	0.1417	0.1232
584	0.1213	0.1188	0.1155
585	0.1246	0.1242	0.1249
586	0.1157	0.1133	0.122
587	0.1203	0.1165	0.1325
588	0.1198	0.1137	0.1332
589	0.1228	0.1172	0.1396
590	0.1194	0.1169	0.1444
591	0.1257	0.1256	0.1522
592	0.1305	0.1342	0.166
593	0.1459	0.1547	0.1884
594	0.1567	0.2712	0.2119
595	0.1576	0.2505	0.2109
596	0.1531	0.231	0.1876
597	0.1494	0.1507	0.1839
598	0.1595	0.1525	0.1787
599	0.1468	0.1409	0.1587
600	0.1399	0.1333	0.1517
601	0.1348	0.135	0.1443
602	0.1287	0.1303	0.1361
603	0.1419	0.1406	0.1428
604	0.1493	0.142	0.1473
605	0.138	0.1251	0.1371
606	0.1439	0.1291	0.1454
607	0.1474	0.1367	0.1526
608	0.1504	0.1503	0.1633
609	0.1539	0.1554	0.1665
610	0.1565	0.1794	0.1814
611	0.1563	0.1708	0.1755
612	0.1386	0.1402	0.1625
613	0.1453	0.1531	0.1738
614	0.1508	0.1669	0.1839
615	0.1731	0.2091	0.2102
616	0.1662	0.187	0.2009
617	0.1599	0.1674	0.1875
618	0.1444	0.1463	0.1839
619	0.1257	0.1246	0.1697
620	0.115	0.1166	0.1538
621	0.1043	0.1062	0.1378
622	0.1014	0.1032	0.128
623	0.0983	0.0999	0.1182
624	0.1122	0.1117	0.131
625	0.1139	0.11	0.1287
626	0.1021	0.0962	0.1132
627	0.109	0.1102	0.1199
628	0.1022	0.0994	0.1126
629	0.0869	0.0904	0.1004
630	0.0838	0.0863	0.1016
631	0.0811	0.0802	0.1018
632	0.0867	0.0848	0.1107
633	0.0938	0.0894	0.1144
634	0.0988	0.0949	0.1267
635	0.1117	0.1049	0.1356
636	0.1233	0.1137	0.1383
637	0.1316	0.1201	0.1503
638	0.1177	0.1086	0.1427
639	0.1123	0.0998	0.1328
640	0.1257	0.1111	0.1433
641	0.1269	0.1165	0.1495
642	0.1169	0.1056	0.1408
643	0.121	0.1049	0.1411
644	0.1342	0.1232	0.157
645	0.132	0.1212	0.1573
646	0.1322	0.113	0.1546
647	0.1465	0.1246	0.1717
648	0.1531	0.1367	0.1862
649	0.151	0.1323	0.2102
650	0.1425	0.1208	0.2178
651	0.1547	0.1301	0.1739
652	0.1518	0.1358	0.1889
653	0.1238	0.1147	0.1543
654	0.1223	0.1126	0.1439
655	0.1149	0.1034	0.1286
656	0.103	0.0914	0.1167
657	0.1007	0.0901	0.1175
658	0.1019	0.091	0.1159
659	0.0955	0.0884	0.1041
660	0.0908	0.0912	0.1143
661	0.091	0.0854	0.1254
662	0.0857	0.0782	0.103
663	0.0766	0.0717	0.0933
664	0.0739	0.0722	0.0945
665	0.0788	0.0767	0.0971
666	0.0771	0.0717	0.0866
667	0.0726	0.0715	0.0835
668	0.0803	0.0776	0.0924
669	0.0877	0.0813	0.0909
670	0.0885	0.0835	0.0834
671	0.0927	0.0881	0.0924
672	0.104	0.0956	0.1068
673	0.0999	0.0968	0.1095
674	0.1001	0.0937	0.1105
675	0.107	0.096	0.1073
676	0.1036	0.0918	0.0962
677	0.1118	0.0948	0.1033
678	0.1049	0.0945	0.1082
679	0.0982	0.0864	0.1019
680	0.0979	0.0864	0.0983
681	0.1008	0.0938	0.1076
682	0.0974	0.0906	0.1099
683	0.0987	0.0895	0.1053
684	0.1095	0.1004	0.1108
685	0.1137	0.1039	0.1221
686	0.1156	0.0978	0.1178
687	0.1246	0.1091	0.1226
688	0.1355	0.1164	0.1419
689	0.1238	0.1074	0.1271
690	0.1269	0.112	0.128
691	0.12	0.1053	0.1228
692	0.1114	0.0975	0.1131
693	0.1012	0.0909	0.1083
694	0.0968	0.0862	0.1047
695	0.0991	0.0857	0.101
696	0.0914	0.0817	0.0971
697	0.0846	0.0766	0.0946
698	0.087	0.0798	0.0947
699	0.0918	0.0826	0.093
700	0.0846	0.0816	0.0909
701	0.0824	0.076	0.0849
702	0.0906	0.08	0.0834
703	0.0954	0.0894	0.083
704	0.0953	0.0888	0.0768
705	0.0991	0.079	0.0759
706	0.1076	0.0794	0.076
707	0.1133	0.0848	0.0716
708	0.1157	0.087	0.0701
709	0.1187	0.0913	0.0741
710	0.1379	0.0941	0.0769
711	0.1506	0.1069	0.0878
712	0.1536	0.1108	0.0901
713	0.1693	0.1185	0.1023
714	0.1338	0.102	0.0942
715	0.129	0.0976	0.085
716	0.1383	0.1076	0.095
717	0.1312	0.1039	0.0934
718	0.1136	0.0916	0.0854
719	0.1201	0.095	0.091
720	0.128	0.1044	0.0989
721	0.1169	0.0987	0.0944
722	0.1114	0.0932	0.0952
723	0.1245	0.1021	0.1025
724	0.1276	0.109	0.1054
725	0.1183	0.1009	0.103
726	0.1192	0.1002	0.106
727	0.136	0.1145	0.1134
728	0.1393	0.1237	0.1208
729	0.1298	0.1146	0.1175
730	0.1383	0.1163	0.1132
731	0.1538	0.1356	0.1246
732	0.1496	0.14	0.13
733	0.1545	0.1354	0.1244
734	0.1769	0.148	0.1266
735	0.2142	0.1688	0.1441
736	0.2183	0.1697	0.1468
737	0.2401	0.1658	0.1354
738	0.3369	0.1845	0.1505
739	0.3484	0.177	0.1458
740	0.2811	0.1667	0.1309
741	0.276	0.1803	0.1404
742	0.2719	0.1798	0.137
743	0.23	0.1636	0.1302
744	0.1811	0.1535	0.1452
745	0.1729	0.1648	0.1864
746	0.1693	0.1397	0.1586
747	0.1467	0.1166	0.1471
748	0.1378	0.108	0.1293
749	0.1545	0.1186	0.1234
750	0.148	0.1175	0.122
751	0.1372	0.1025	0.1175
752	0.1394	0.1059	0.113
753	0.1465	0.1151	0.114
754	0.1468	0.109	0.1086
755	0.1318	0.1019	0.1046
756	0.1326	0.1033	0.1061
757	0.1447	0.1039	0.1039
758	0.1391	0.0967	0.0968
759	0.1239	0.0909	0.0934
760	0.1355	0.0989	0.0975
761	0.1438	0.1049	0.0993
762	0.1445	0.1028	0.1007
763	0.1423	0.1032	0.1024
764	0.1612	0.1188	0.1176
765	0.1614	0.118	0.1154
766	0.1782	0.1338	0.126
767	0.1715	0.1334	0.1212
768	0.1448	0.116	0.1071
769	0.1393	0.1206	0.1113
770	0.1501	0.1339	0.1251
771	0.1398	0.1281	0.1236
772	0.1172	0.1216	0.1132
773	0.1288	0.1382	0.1277
774	0.1371	0.1448	0.1404
775	0.1291	0.1357	0.136
776	0.1276	0.1384	0.1328
777	0.1385	0.156	0.1477
778	0.1416	0.158	0.1566
779	0.1347	0.1522	0.1443
780	0.1404	0.166	0.1461
781	0.1649	0.1865	0.1614
782	0.1781	0.1858	0.1659
783	0.2351	0.1825	0.1679
784	0.2419	0.1949	0.1791
785	0.2409	0.1947	0.1735
786	0.2177	0.1576	0.1425
787	0.2482	0.1548	0.1445
788	0.2123	0.1258	0.1265
789	0.196	0.1263	0.1245
790	0.158	0.1314	0.1193
791	0.1608	0.1442	0.12
792	0.1477	0.1149	0.1156
793	0.1269	0.1151	0.1134
794	0.1091	0.1164	0.1109
795	0.113	0.1093	0.1055
796	0.1228	0.1124	0.1088
797	0.1154	0.1168	0.1082
798	0.1003	0.1076	0.0954
799	0.1073	0.1093	0.1009
800	0.1245	0.1246	0.113
801	0.1173	0.1255	0.1048
802	0.1174	0.1216	0.1039
803	0.14	0.1435	0.127
804	0.1453	0.1525	0.1276
805	0.1485	0.1664	0.1343
806	0.1446	0.1717	0.1295
807	0.1581	0.1817	0.138
808	0.14	0.161	0.1245
809	0.1238	0.1507	0.1086
810	0.1404	0.1715	0.1186
811	0.1413	0.1686	0.1222
812	0.1231	0.1499	0.1087
813	0.1259	0.1602	0.1048
814	0.1434	0.1783	0.1196
815	0.1356	0.1677	0.1179
816	0.1253	0.1592	0.1074
817	0.1437	0.1821	0.1201
818	0.1569	0.1971	0.1352
819	0.1468	0.1855	0.1312
820	0.1736	0.2154	0.1685
821	0.1516	0.1889	0.1471
822	0.1363	0.1816	0.1355
823	0.1399	0.1633	0.1205
824	0.137	0.1517	0.1108
825	0.123	0.1509	0.102
826	0.1211	0.139	0.0985
827	0.1215	0.1277	0.1007
828	0.1189	0.1303	0.0937
829	0.1151	0.1311	0.0848
830	0.1119	0.1199	0.0875
831	0.1032	0.1152	0.0912
832	0.1032	0.1249	0.0874
833	0.1004	0.1179	0.0815
834	0.0989	0.1097	0.0867
835	0.1125	0.1247	0.0954
836	0.1242	0.1325	0.106
837	0.1318	0.1492	0.1094
838	0.1334	0.1504	0.1051
839	0.1384	0.1683	0.1091
840	0.128	0.1577	0.1007
841	0.1166	0.1416	0.0887
842	0.129	0.1583	0.0965
843	0.133	0.1683	0.0979
844	0.1162	0.1517	0.0849
845	0.118	0.1505	0.0826
846	0.1328	0.1752	0.0948
847	0.127	0.1736	0.0914
848	0.1186	0.1601	0.0831
849	0.1349	0.1789	0.0941
850	0.145	0.1982	0.1027
851	0.1523	0.2066	0.1081
852	0.168	0.2249	0.1265
853	0.1497	0.197	0.1112
854	0.1306	0.1773	0.0958
855	0.1336	0.1871	0.1015
856	0.1379	0.1824	0.0921
857	0.1528	0.1742	0.0893
858	0.1231	0.1556	0.0812
859	0.1209	0.1513	0.0773
860	0.1267	0.143	0.0794
861	0.1156	0.1316	0.0787
862	0.1059	0.1262	0.0712
863	0.1064	0.1251	0.0705
864	0.1058	0.1154	0.0734
865	0.103	0.1123	0.0765
866	0.102	0.1181	0.075
867	0.1058	0.1115	0.0812
868	0.1054	0.1009	0.085
869	0.1086	0.1059	0.0858
870	0.128	0.1131	0.1013
871	0.1353	0.1281	0.1023
872	0.1167	0.1247	0.0883
873	0.1166	0.1168	0.0899
874	0.1331	0.1323	0.0943
875	0.133	0.1428	0.0927
876	0.1234	0.1359	0.0827
877	0.129	0.1349	0.082
878	0.1493	0.155	0.0954
879	0.1485	0.1657	0.0985
880	0.1415	0.1616	0.0952
881	0.1585	0.1729	0.1076
882	0.1822	0.1945	0.1215
883	0.1805	0.2021	0.1293
884	0.1695	0.1963	0.1004
885	0.2094	0.2291	0.135
886	0.212	0.2387	0.1299
887	0.2619	0.2152	0.0922
888	0.2354	0.2154	0.1112
889	0.2447	0.2514	0.1272
890	0.2314	0.2321	0.0988
891	0.2577	0.1976	0.0989
892	0.2672	0.2717	0.1313
893	0.2645	0.2696	0.1125
894	0.2444	0.3184	0.1022
895	0.2292	0.312	0.0905
896	0.1721	0.2133	0.1359
897	0.1797	0.1853	0.0804
898	0.1677	0.1788	0.0757
899	0.1669	0.1783	0.0741
900	0.1595	0.1546	0.0715
901	0.1392	0.1414	0.0705
902	0.1366	0.1439	0.0664
903	0.1387	0.1324	0.0682
904	0.1233	0.1169	0.068
905	0.1262	0.1193	0.0678
906	0.1408	0.1228	0.0667
907	0.1301	0.1076	0.0712
908	0.1267	0.1016	0.071
909	0.1316	0.1082	0.0709
910	0.1391	0.1061	0.0768
911	0.1333	0.121	0.0896
912	0.1308	0.1364	0.099
913	0.148	0.1427	0.0976
914	0.1297	0.1304	0.0824
915	0.1242	0.136	0.0835
916	0.1488	0.1565	0.0944
917	0.148	0.154	0.0893
918	0.1306	0.1485	0.081
919	0.1496	0.1662	0.0934
920	0.1667	0.1779	0.1001
921	0.1483	0.1756	0.0906
922	0.1524	0.1834	0.0941
923	0.1832	0.2003	0.1099
924	0.1808	0.2074	0.1104
925	0.1764	0.2108	0.1012
926	0.2118	0.228	0.1265
927	0.2477	0.247	0.1404
928	0.2377	0.2517	0.1307
929	0.2846	0.2522	0.1266
930	0.2474	0.2607	0.1167
931	0.2594	0.2526	0.1099
932	0.2349	0.2344	0.0747
933	0.2107	0.2241	0.0748
934	0.1926	0.2012	0.0832
935	0.1811	0.2023	0.0764
936	0.167	0.1829	0.0675
937	0.1468	0.1601	0.0716
938	0.1475	0.1648	0.0816
939	0.1417	0.1628	0.0734
940	0.1315	0.1378	0.0694
941	0.1259	0.1365	0.0756
942	0.1191	0.1427	0.0752
943	0.1133	0.1253	0.0695
944	0.1136	0.1164	0.0691
945	0.1172	0.1254	0.0784
946	0.1084	0.1185	0.0776
947	0.1092	0.1059	0.0711
948	0.1126	0.1131	0.0781
949	0.1114	0.1205	0.0863
950	0.1068	0.1069	0.0808
951	0.1111	0.1042	0.0793
952	0.1229	0.1199	0.0952
953	0.1246	0.1202	0.1054
954	0.1167	0.1075	0.0941
955	0.1243	0.1115	0.0952
956	0.1346	0.1207	0.1073
957	0.1269	0.1143	0.106
958	0.1185	0.1028	0.097
959	0.1315	0.1101	0.1039
960	0.1363	0.119	0.1162
961	0.1223	0.108	0.1086
962	0.128	0.1039	0.1188
963	0.1507	0.1244	0.1453
964	0.1527	0.1296	0.1589
965	0.152	0.1256	0.1628
966	0.1899	0.1383	0.2511

## Sheet: RMSF_RBD_in_complex_with_hAPN
Residue	TGEV Purdue	TGEV 133	TGEV 133 mutated
521	1.1746	0.8301	0.9361
522	1.0543	0.7061	0.768
523	0.9169	0.6021	0.6202
524	0.8059	0.529	0.5188
525	0.729	0.5059	0.4649
526	0.6312	0.4492	0.4195
527	0.5357	0.4119	0.371
528	0.4671	0.3578	0.3265
529	0.3902	0.3114	0.2879
530	0.3292	0.2816	0.2397
531	0.2438	0.2337	0.2065
532	0.1964	0.2203	0.1674
533	0.1397	0.1754	0.1388
534	0.1421	0.177	0.1264
535	0.1789	0.1394	0.1073
536	0.1901	0.1526	0.1196
537	0.2285	0.1477	0.1182
538	0.2777	0.1624	0.1235
539	0.2965	0.1944	0.134
540	0.3146	0.1799	0.157
541	0.3079	0.213	0.1694
542	0.289	0.2249	0.1506
543	0.3427	0.2215	0.1751
544	0.3523	0.2071	0.1684
545	0.357	0.1721	0.1484
546	0.3554	0.1567	0.1529
547	0.3311	0.1317	0.1233
548	0.288	0.1505	0.1533
549	0.2229	0.1822	0.1776
550	0.2002	0.1986	0.2025
551	0.1723	0.1651	0.1463
552	0.1531	0.201	0.159
553	0.1586	0.2156	0.1698
554	0.2258	0.2656	0.1937
555	0.2976	0.2957	0.2288
556	0.3899	0.3515	0.2827
557	0.4956	0.4176	0.3596
558	0.5759	0.4984	0.3974
559	0.7075	0.5614	0.4462
560	0.7515	0.6301	0.4442
561	0.6243	0.5413	0.4149
562	0.6335	0.479	0.3952
563	0.5547	0.3814	0.3335
564	0.5042	0.3895	0.3379
565	0.4759	0.378	0.334
566	0.5326	0.4074	0.3727
567	0.5504	0.4086	0.3846
568	0.6442	0.4765	0.4256
569	0.6519	0.4684	0.4294
570	0.6982	0.4738	0.4652
571	0.6209	0.4196	0.4316
572	0.5256	0.3675	0.3774
573	0.4571	0.3253	0.3449
574	0.3639	0.2752	0.2895
575	0.3277	0.2575	0.2489
576	0.2492	0.2127	0.2002
577	0.2444	0.2187	0.1774
578	0.2195	0.178	0.1407
579	0.2049	0.1944	0.1338
580	0.213	0.1837	0.1268
581	0.2077	0.2084	0.137
582	0.2402	0.192	0.1337
583	0.2301	0.1695	0.1486
584	0.2116	0.1762	0.1461
585	0.2494	0.2042	0.1434
586	0.2246	0.2384	0.1524
587	0.1949	0.2961	0.1634
588	0.1671	0.2404	0.1642
589	0.1666	0.2022	0.1523
590	0.1983	0.2568	0.1703
591	0.244	0.3547	0.1828
592	0.2641	0.2729	0.1853
593	0.2905	0.2419	0.1752
594	0.3664	0.2776	0.2162
595	0.4179	0.2887	0.2231
596	0.4394	0.2593	0.2163
597	0.368	0.2382	0.1733
598	0.3324	0.2675	0.1581
599	0.3013	0.1811	0.1302
600	0.2803	0.1668	0.1356
601	0.238	0.1516	0.1349
602	0.2867	0.1649	0.1685
603	0.2664	0.1927	0.2012
604	0.3074	0.2247	0.2307
605	0.3584	0.2884	0.2986
606	0.3717	0.3198	0.3334
607	0.4389	0.3733	0.3799
608	0.4447	0.3621	0.3934
609	0.5052	0.3986	0.441
610	0.4644	0.3497	0.4108
611	0.4072	0.3043	0.3789
612	0.3883	0.287	0.3399
613	0.3888	0.3125	0.3725
614	0.4632	0.3791	0.3964
615	0.4812	0.3817	0.4048
616	0.5735	0.4282	0.4549
617	0.5981	0.4271	0.4854
618	0.6039	0.407	0.4751
619	0.5688	0.3857	0.4597
620	0.6319	0.4206	0.4902
621	0.6314	0.4329	0.4807
622	0.694	0.4864	0.5069
623	0.6345	0.4544	0.4634
624	0.5365	0.3942	0.405
625	0.488	0.3762	0.3674
626	0.3997	0.3231	0.3165
627	0.4004	0.3402	0.3115
628	0.3668	0.3174	0.2823
629	0.4549	0.3844	0.3369
630	0.4878	0.4091	0.3691
631	0.5823	0.4764	0.4218
632	0.6101	0.4949	0.453
633	0.5216	0.4289	0.4093
634	0.5376	0.434	0.4333
635	0.4585	0.3806	0.3891
636	0.3695	0.319	0.3258
637	0.3021	0.2616	0.2756
638	0.2589	0.2251	0.2255
639	0.2068	0.1727	0.1741
640	0.255	0.1552	0.1484
641	0.2902	0.1399	0.1228
642	0.4126	0.1786	0.1422
643	0.477	0.2017	0.1678
644	0.6574	0.271	0.2236
645	0.6946	0.3208	0.2517
646	0.546	0.2552	0.1974
647	0.4395	0.2133	0.1671
648	0.3902	0.1985	0.1577
649	0.3076	0.1926	0.1675
650	0.2531	0.1704	0.1623
651	0.2403	0.1985	0.1935
652	0.2735	0.2442	0.2379
653	0.2852	0.2541	0.2545
654	0.3704	0.3172	0.314
655	0.4188	0.3405	0.3512
656	0.5115	0.4032	0.4027
657	0.5591	0.4239	0.4385
658	0.6473	0.4829	0.4948
659	0.6755	0.485	0.5192
660	0.7332	0.4988	0.5461
661	0.7518	0.4898	0.546
662	0.752	0.493	0.5253
663	0.6595	0.4432	0.4731
664	0.6257	0.4107	0.4593
665	0.5329	0.3606	0.41
666	0.5498	0.3659	0.4126
667	0.5196	0.3614	0.4014
668	0.4859	0.3747	0.3875

## Sheet: Radius_of_gyration
Time_ns	TGEV Purdue / pAPN	TGEV 133 / pAPN	TGEV 133 mutated / pAPN	TGEV Purdue / hAPN	TGEV 133 / hAPN	TGEV 133 mutated / hAPN
0	3.35851	3.36059	3.3621	3.36214	3.35962	3.36061
0.01	3.39432	3.38708	3.39515	3.38969	3.40238	3.39584
0.02	3.40058	3.3853	3.3807	3.39375	3.41265	3.41338
0.03	3.4126	3.36662	3.3932	3.40064	3.40356	3.42487
0.04	3.41686	3.36842	3.41002	3.41314	3.40498	3.43557
0.05	3.41878	3.37779	3.4115	3.41616	3.4057	3.43883
0.06	3.42011	3.38931	3.39833	3.42378	3.40553	3.43112
0.07	3.42238	3.39245	3.38798	3.42071	3.41039	3.41918
0.08	3.43717	3.41477	3.39961	3.4156	3.40272	3.42692
0.09	3.43946	3.4096	3.39689	3.42371	3.40562	3.42531
0.1	3.43935	3.4134	3.38719	3.42596	3.40448	3.43737
0.11	3.44022	3.41124	3.40552	3.42645	3.40255	3.44864
0.12	3.43197	3.42832	3.41035	3.44356	3.40065	3.45168
0.13	3.42032	3.42737	3.41234	3.45136	3.38852	3.44807
0.14	3.42122	3.43271	3.42005	3.44815	3.40051	3.45796
0.15	3.42343	3.41678	3.41981	3.44613	3.38096	3.44026
0.16	3.42209	3.43602	3.43384	3.44632	3.37825	3.44068
0.17	3.42919	3.43841	3.43924	3.45079	3.3887	3.44302
0.18	3.43629	3.4428	3.43999	3.44966	3.39823	3.43894
0.19	3.42925	3.44238	3.44517	3.44312	3.40716	3.43181
0.2	3.43803	3.44406	3.43742	3.45356	3.39735	3.43505
0.21	3.43827	3.46336	3.4304	3.45885	3.38978	3.44668
0.22	3.44291	3.46687	3.43753	3.46352	3.39116	3.44686
0.23	3.43879	3.45339	3.42724	3.46529	3.40039	3.45388
0.24	3.4222	3.4446	3.44196	3.46504	3.40317	3.4504
0.25	3.43083	3.44649	3.43428	3.44776	3.40993	3.42836
0.26	3.42962	3.45298	3.43424	3.45695	3.41421	3.42602
0.27	3.4393	3.46418	3.43505	3.45904	3.41113	3.41434
0.28	3.43186	3.47192	3.44245	3.46369	3.42139	3.42238
0.29	3.44074	3.47247	3.44073	3.47131	3.41589	3.41306
0.3	3.4389	3.49476	3.44666	3.47465	3.4014	3.40504
0.31	3.43353	3.49384	3.44838	3.47386	3.41204	3.39249
0.32	3.4327	3.48507	3.44834	3.47897	3.40963	3.41022
0.33	3.44633	3.49718	3.43062	3.49068	3.40999	3.41774
0.34	3.44129	3.4948	3.44039	3.49387	3.40555	3.41304
0.35	3.43777	3.50855	3.41985	3.49677	3.41879	3.39473
0.36	3.4306	3.50585	3.42404	3.50007	3.40885	3.40323
0.37	3.4511	3.50753	3.43167	3.49473	3.40571	3.39409
0.38	3.45642	3.5137	3.44028	3.48327	3.40477	3.40128
0.39	3.45927	3.50231	3.45006	3.47811	3.40268	3.39467
0.4	3.47154	3.49926	3.43907	3.49818	3.40608	3.41002
0.41	3.46043	3.49987	3.43798	3.49619	3.41712	3.40429
0.42	3.4679	3.5187	3.43955	3.49411	3.41365	3.40117
0.43	3.46628	3.51342	3.45662	3.48563	3.4182	3.40904
0.44	3.46989	3.51595	3.46479	3.49762	3.40461	3.40154
0.45	3.4582	3.52189	3.4622	3.50287	3.40241	3.41746
0.46	3.45761	3.51896	3.45088	3.50459	3.41816	3.42172
0.47	3.47607	3.51815	3.447	3.50193	3.41396	3.41042
0.48	3.46584	3.53356	3.46297	3.49642	3.42422	3.42419
0.49	3.46233	3.53017	3.45317	3.49592	3.40034	3.40826
0.5	3.46677	3.53057	3.45033	3.49199	3.3965	3.40798
0.51	3.47241	3.52385	3.47497	3.50272	3.39885	3.41943
0.52	3.47546	3.52698	3.46948	3.50127	3.38566	3.40928
0.53	3.46895	3.54013	3.47909	3.49891	3.38229	3.4175
0.54	3.47361	3.54152	3.46405	3.47603	3.38935	3.42087
0.55	3.4639	3.53727	3.47734	3.47871	3.37825	3.42036
0.56	3.45954	3.53018	3.4724	3.48301	3.38172	3.43157
0.57	3.45522	3.53564	3.47469	3.48848	3.37978	3.42122
0.58	3.45304	3.54176	3.46916	3.49973	3.37438	3.42458
0.59	3.44757	3.53521	3.48249	3.49549	3.37991	3.42272
0.6	3.46391	3.53509	3.47747	3.49272	3.38311	3.42449
0.61	3.46694	3.53295	3.48496	3.49247	3.39174	3.43534
0.62	3.47075	3.52452	3.48106	3.4912	3.39075	3.43201
0.63	3.4832	3.52712	3.49104	3.48606	3.38399	3.42078
0.64	3.4784	3.51944	3.49772	3.48714	3.39191	3.43663
0.65	3.47377	3.51623	3.49712	3.49695	3.39739	3.43487
0.66	3.47438	3.53747	3.49376	3.49024	3.39928	3.43479
0.67	3.46594	3.53271	3.50197	3.48704	3.40173	3.43303
0.68	3.46901	3.51687	3.47908	3.48975	3.40683	3.42447
0.69	3.47448	3.53164	3.49114	3.47454	3.42549	3.41349
0.7	3.4678	3.51856	3.50678	3.48305	3.42156	3.42906
0.71	3.47481	3.52262	3.50092	3.49069	3.43367	3.43407
0.72	3.4787	3.54125	3.49351	3.48348	3.43367	3.42154
0.73	3.48425	3.5471	3.49429	3.48209	3.43562	3.4092
0.74	3.49673	3.5401	3.50644	3.48079	3.42872	3.40906
0.75	3.47502	3.53624	3.51151	3.48483	3.44485	3.40174
0.76	3.49137	3.52974	3.51962	3.48483	3.43641	3.41768
0.77	3.48092	3.51204	3.51519	3.47335	3.43117	3.419
0.78	3.49724	3.50929	3.50135	3.4908	3.42278	3.41197
0.79	3.49594	3.52436	3.51058	3.48336	3.41409	3.41421
0.8	3.49938	3.52791	3.51444	3.48277	3.41386	3.40579
0.81	3.5102	3.5136	3.50982	3.48303	3.39699	3.40639
0.82	3.5115	3.52595	3.50616	3.48037	3.41336	3.41977
0.83	3.5126	3.52517	3.52233	3.48255	3.41466	3.41893
0.84	3.51174	3.52472	3.51122	3.477	3.40984	3.42803
0.85	3.50642	3.52021	3.50527	3.49102	3.39422	3.42123
0.86	3.49425	3.52171	3.50611	3.48719	3.40272	3.42113
0.87	3.48499	3.52	3.50445	3.49299	3.40751	3.42247
0.88	3.50265	3.504	3.49933	3.49282	3.40654	3.41673
0.89	3.49951	3.51115	3.51228	3.48095	3.40896	3.42235
0.9	3.49071	3.49717	3.51802	3.48112	3.40309	3.42129
0.91	3.49816	3.50177	3.52493	3.47896	3.41418	3.41453
0.92	3.5057	3.49107	3.52122	3.47575	3.41672	3.41878
0.93	3.50655	3.4974	3.53695	3.46938	3.40737	3.41999
0.94	3.49348	3.489	3.53924	3.47284	3.40469	3.42162
0.95	3.51357	3.48432	3.54172	3.46344	3.41683	3.43245
0.96	3.50579	3.49298	3.54914	3.47569	3.41968	3.4285
0.97	3.49679	3.48805	3.54392	3.47522	3.41761	3.43091
0.98	3.50727	3.49723	3.53461	3.46983	3.42801	3.43859
0.99	3.51231	3.49642	3.53975	3.47483	3.44377	3.44716
1	3.51763	3.49932	3.54104	3.46468	3.4225	3.4421
1.01	3.50523	3.50678	3.54765	3.48262	3.42188	3.44831
1.02	3.50154	3.50759	3.5479	3.48533	3.42826	3.45224
1.03	3.50364	3.52483	3.55967	3.46843	3.41832	3.43956
1.04	3.49044	3.51965	3.55117	3.455	3.42	3.44001
1.05	3.48622	3.51768	3.55677	3.45379	3.43382	3.44542
1.06	3.47619	3.51628	3.55428	3.46382	3.43163	3.43895
1.07	3.47705	3.52092	3.5482	3.47001	3.42466	3.45557
1.08	3.49262	3.52514	3.55649	3.47671	3.42356	3.45857
1.09	3.48916	3.52832	3.5349	3.46972	3.43102	3.45948
1.1	3.50113	3.53543	3.52199	3.46362	3.4238	3.45812
1.11	3.49301	3.50564	3.52259	3.46791	3.42041	3.45415
1.12	3.49264	3.51123	3.5284	3.46232	3.41677	3.46837
1.13	3.49433	3.50515	3.51787	3.46842	3.42414	3.45607
1.14	3.49648	3.4858	3.51887	3.44778	3.41124	3.44162
1.15	3.50092	3.48515	3.51904	3.45774	3.42637	3.43785
1.16	3.49882	3.49216	3.51315	3.46295	3.4309	3.42869
1.17	3.50284	3.48101	3.50921	3.4733	3.43081	3.41631
1.18	3.48919	3.49494	3.50756	3.47584	3.43949	3.42699
1.19	3.49347	3.50357	3.49857	3.48586	3.45022	3.43519
1.2	3.48739	3.50403	3.49959	3.49892	3.44741	3.42612
1.21	3.50232	3.5117	3.4845	3.50086	3.4508	3.41899
1.22	3.5049	3.50924	3.48953	3.50738	3.46378	3.41706
1.23	3.50671	3.49981	3.49247	3.50356	3.46821	3.42022
1.24	3.50685	3.49433	3.48069	3.49435	3.47219	3.41941
1.25	3.49807	3.4884	3.46718	3.48691	3.45957	3.41796
1.26	3.49625	3.48957	3.46838	3.48652	3.46621	3.43394
1.27	3.49551	3.49951	3.48562	3.50315	3.46754	3.4518
1.28	3.49428	3.5074	3.49795	3.49608	3.46505	3.45412
1.29	3.50311	3.49405	3.50333	3.48978	3.47631	3.44843
1.3	3.48822	3.48777	3.49909	3.48427	3.49147	3.45372
1.31	3.4903	3.48575	3.51616	3.46966	3.49231	3.44566
1.32	3.4901	3.48636	3.50646	3.48532	3.48678	3.45442
1.33	3.49252	3.5061	3.50749	3.48435	3.48231	3.44998
1.34	3.49233	3.50216	3.50374	3.48956	3.47769	3.45027
1.35	3.4922	3.49043	3.49684	3.47497	3.47481	3.47446
1.36	3.48078	3.50474	3.48904	3.48492	3.48579	3.46812
1.37	3.48487	3.50671	3.48636	3.47558	3.48256	3.46713
1.38	3.48789	3.50196	3.49174	3.45895	3.48142	3.46957
1.39	3.49867	3.50162	3.50409	3.46975	3.48422	3.45528
1.4	3.49592	3.50169	3.50698	3.4659	3.49913	3.44935
1.41	3.50197	3.51272	3.51523	3.47846	3.49695	3.46838
1.42	3.49334	3.49991	3.52423	3.47866	3.50007	3.45811
1.43	3.50037	3.49791	3.51227	3.46503	3.50331	3.45072
1.44	3.488	3.50556	3.50317	3.45998	3.50153	3.4419
1.45	3.48339	3.50509	3.5034	3.44756	3.47417	3.45768
1.46	3.48185	3.49883	3.51117	3.46651	3.48316	3.44975
1.47	3.48029	3.50068	3.50105	3.46242	3.49946	3.46023
1.48	3.47032	3.49509	3.51607	3.46056	3.4922	3.46463
1.49	3.473	3.49518	3.50097	3.46749	3.48763	3.45752
1.5	3.469	3.4841	3.4996	3.46704	3.47348	3.46181
1.51	3.47104	3.49517	3.50884	3.47145	3.49014	3.4657
1.52	3.468	3.50472	3.50494	3.47963	3.47972	3.47557
1.53	3.4577	3.49427	3.49612	3.47747	3.49749	3.47354
1.54	3.48233	3.4878	3.50207	3.47001	3.50052	3.4789
1.55	3.45436	3.48462	3.50217	3.46273	3.4858	3.479
1.56	3.44204	3.48015	3.50724	3.45746	3.4993	3.48446
1.57	3.45566	3.48502	3.50037	3.45803	3.48867	3.47069
1.58	3.4638	3.49133	3.5134	3.4678	3.48192	3.48034
1.59	3.4671	3.51412	3.50544	3.46337	3.47662	3.47698
1.6	3.45058	3.51515	3.51245	3.45495	3.47922	3.46152
1.61	3.45896	3.52026	3.50275	3.45686	3.46471	3.46625
1.62	3.45123	3.50638	3.50637	3.45305	3.45272	3.463
1.63	3.46374	3.499	3.51066	3.44256	3.45947	3.46283
1.64	3.47381	3.49458	3.5146	3.44657	3.45695	3.45617
1.65	3.46143	3.49802	3.5246	3.45332	3.45241	3.45337
1.66	3.45141	3.49787	3.51196	3.45468	3.44815	3.4436
1.67	3.47039	3.48217	3.50528	3.47503	3.45758	3.45131
1.68	3.46898	3.49186	3.51081	3.46839	3.46103	3.44314
1.69	3.46989	3.49672	3.50931	3.46425	3.47055	3.44304
1.7	3.46701	3.48397	3.51068	3.46336	3.46641	3.43588
1.71	3.46537	3.48725	3.51221	3.46111	3.47948	3.43478
1.72	3.46312	3.49004	3.50137	3.45393	3.47676	3.44225
1.73	3.46444	3.48826	3.48974	3.45302	3.47599	3.45998
1.74	3.46803	3.48845	3.49597	3.47414	3.45138	3.4664
1.75	3.45904	3.49552	3.50431	3.4682	3.44115	3.46187
1.76	3.461	3.48349	3.50246	3.46905	3.44884	3.46781
1.77	3.46527	3.48628	3.50198	3.46743	3.45557	3.45713
1.78	3.47015	3.49219	3.501	3.47163	3.4555	3.45629
1.79	3.47514	3.4952	3.50913	3.47215	3.45732	3.46243
1.8	3.47335	3.50424	3.50212	3.47261	3.44783	3.46094
1.81	3.47847	3.49926	3.49098	3.48761	3.44967	3.45158
1.82	3.47469	3.49272	3.49037	3.48809	3.45173	3.45024
1.83	3.47044	3.49411	3.50803	3.49786	3.46449	3.45409
1.84	3.47191	3.49433	3.50254	3.48327	3.48552	3.46043
1.85	3.4541	3.50167	3.51813	3.4828	3.493	3.45447
1.86	3.46343	3.49875	3.49344	3.46538	3.4833	3.45129
1.87	3.47195	3.50759	3.50865	3.45472	3.49424	3.45272
1.88	3.46184	3.51359	3.50726	3.44868	3.49778	3.44907
1.89	3.46504	3.50584	3.5187	3.44506	3.49967	3.44756
1.9	3.46399	3.51175	3.51012	3.44873	3.4881	3.44888
1.91	3.45586	3.51433	3.51737	3.45036	3.49087	3.44174
1.92	3.47318	3.51987	3.51738	3.45425	3.50368	3.45025
1.93	3.48248	3.52834	3.53425	3.468	3.4984	3.44706
1.94	3.46509	3.53036	3.54646	3.46854	3.48026	3.44544
1.95	3.45845	3.52372	3.54216	3.45707	3.48237	3.4496
1.96	3.45745	3.52818	3.55468	3.47078	3.48215	3.44575
1.97	3.47185	3.52759	3.54959	3.46147	3.47604	3.4596
1.98	3.47105	3.53155	3.53448	3.46693	3.48747	3.46518
1.99	3.45271	3.53318	3.54859	3.46321	3.48515	3.4532
2	3.46177	3.53138	3.5482	3.45251	3.49653	3.45485
2.01	3.45991	3.54405	3.54806	3.46272	3.49335	3.45007
2.02	3.45289	3.53578	3.55218	3.46787	3.47967	3.44546
2.03	3.44711	3.53672	3.55222	3.47192	3.47992	3.44467
2.04	3.45137	3.5458	3.55953	3.47093	3.48026	3.45182
2.05	3.46021	3.56203	3.56244	3.48266	3.48123	3.4411
2.06	3.4598	3.57065	3.56041	3.4752	3.48814	3.42898
2.07	3.45158	3.56094	3.56348	3.4684	3.48047	3.4357
2.08	3.45118	3.55275	3.56925	3.46679	3.47964	3.43018
2.09	3.45184	3.53932	3.58031	3.47155	3.47509	3.43843
2.1	3.46008	3.54706	3.56575	3.46618	3.47931	3.44495
2.11	3.45772	3.55635	3.56145	3.45692	3.46966	3.42201
2.12	3.46652	3.56271	3.55294	3.45644	3.47218	3.41488
2.13	3.44591	3.55677	3.54416	3.45837	3.47418	3.41498
2.14	3.44422	3.5559	3.54174	3.44701	3.47545	3.40894
2.15	3.4496	3.5424	3.53769	3.46038	3.48683	3.41401
2.16	3.45274	3.542	3.53539	3.477	3.49855	3.40176
2.17	3.45827	3.55398	3.54292	3.46435	3.50347	3.4152
2.18	3.45105	3.53981	3.52954	3.45908	3.50263	3.41289
2.19	3.46049	3.55722	3.53909	3.46242	3.50323	3.41501
2.2	3.46871	3.54477	3.53471	3.45658	3.5049	3.42437
2.21	3.47638	3.53536	3.51438	3.46498	3.53056	3.41768
2.22	3.49043	3.54847	3.50894	3.47254	3.52048	3.42068
2.23	3.47901	3.54931	3.52541	3.46149	3.52038	3.41765
2.24	3.48349	3.54182	3.52768	3.45741	3.51241	3.40764
2.25	3.48182	3.53532	3.51402	3.45029	3.52051	3.41766
2.26	3.47079	3.54404	3.52308	3.4471	3.51054	3.42256
2.27	3.46708	3.53287	3.53036	3.44586	3.51596	3.42879
2.28	3.45888	3.54533	3.53799	3.43852	3.52316	3.41534
2.29	3.44774	3.54401	3.53158	3.44371	3.50144	3.42628
2.3	3.46564	3.54328	3.54017	3.44742	3.51034	3.42515
2.31	3.47299	3.54022	3.53128	3.4401	3.50453	3.42581
2.32	3.48031	3.54261	3.51523	3.44647	3.50651	3.41875
2.33	3.47349	3.5281	3.51382	3.4518	3.49535	3.43333
2.34	3.46743	3.53356	3.52918	3.44176	3.49882	3.43303
2.35	3.48097	3.54102	3.52346	3.44376	3.49917	3.43846
2.36	3.48455	3.53996	3.55286	3.43721	3.49711	3.42737
2.37	3.47819	3.53697	3.55124	3.44128	3.50055	3.42655
2.38	3.47671	3.5337	3.53879	3.44256	3.49204	3.43026
2.39	3.47411	3.52305	3.55826	3.44071	3.49574	3.43365
2.4	3.47881	3.5356	3.56577	3.42823	3.48837	3.43671
2.41	3.46726	3.53686	3.54585	3.4306	3.496	3.44623
2.42	3.4636	3.518	3.53843	3.43644	3.50343	3.44126
2.43	3.4555	3.51916	3.54998	3.44957	3.49316	3.432
2.44	3.45568	3.52451	3.55101	3.44908	3.50041	3.43182
2.45	3.45795	3.53134	3.54422	3.43765	3.49479	3.43035
2.46	3.46535	3.5367	3.55266	3.43119	3.48178	3.42145
2.47	3.47439	3.51852	3.54446	3.41881	3.47087	3.42574
2.48	3.48628	3.5112	3.54814	3.44527	3.47303	3.42075
2.49	3.49178	3.50601	3.56231	3.42801	3.4611	3.42041
2.5	3.49405	3.50773	3.53641	3.43601	3.46008	3.42615
2.51	3.49517	3.50084	3.52705	3.43864	3.4719	3.44044
2.52	3.50381	3.50361	3.50266	3.45914	3.46877	3.4462
2.53	3.51044	3.49751	3.52701	3.46028	3.47192	3.44622
2.54	3.50314	3.49899	3.53899	3.44944	3.46936	3.4264
2.55	3.51585	3.48703	3.5355	3.45852	3.48405	3.42195
2.56	3.51214	3.49475	3.52885	3.45635	3.47443	3.41829
2.57	3.51568	3.50181	3.53583	3.45698	3.48605	3.42304
2.58	3.50568	3.49854	3.53309	3.45218	3.48343	3.41176
2.59	3.51163	3.48842	3.52299	3.45473	3.48483	3.41256
2.6	3.49707	3.49667	3.5173	3.44197	3.49072	3.41564
2.61	3.49551	3.50432	3.53183	3.45184	3.48941	3.40546
2.62	3.51517	3.50194	3.51862	3.45834	3.4955	3.414
2.63	3.50349	3.51195	3.52346	3.45623	3.48309	3.41018
2.64	3.51027	3.51422	3.52218	3.46725	3.48247	3.40379
2.65	3.51486	3.52107	3.52073	3.47162	3.4979	3.41057
2.66	3.50913	3.51005	3.5136	3.48337	3.49419	3.42552
2.67	3.50286	3.4957	3.51872	3.48092	3.49691	3.42775
2.68	3.49973	3.50936	3.51382	3.48369	3.50991	3.42615
2.69	3.51179	3.50648	3.51287	3.48758	3.52003	3.42605
2.7	3.50659	3.52248	3.52453	3.47684	3.53629	3.41187
2.71	3.51005	3.51241	3.50675	3.48052	3.52488	3.42162
2.72	3.52229	3.51222	3.51602	3.46908	3.51717	3.42865
2.73	3.53677	3.50788	3.50266	3.46858	3.51152	3.42597
2.74	3.54231	3.50351	3.50294	3.46973	3.50719	3.43329
2.75	3.53656	3.5211	3.50345	3.46154	3.5157	3.43177
2.76	3.54208	3.51618	3.49393	3.4623	3.50775	3.43613
2.77	3.52947	3.51771	3.50331	3.45185	3.51121	3.43715
2.78	3.53562	3.52966	3.51384	3.45699	3.51383	3.42674
2.79	3.54294	3.51482	3.50721	3.45312	3.52038	3.43226
2.8	3.54478	3.52398	3.50692	3.45057	3.52464	3.42497
2.81	3.5253	3.50739	3.52571	3.45042	3.5373	3.41631
2.82	3.54274	3.51742	3.52178	3.44065	3.51947	3.41459
2.83	3.53793	3.5114	3.52513	3.43129	3.51538	3.43551
2.84	3.54003	3.52894	3.51653	3.42977	3.52119	3.43884
2.85	3.51961	3.53941	3.51337	3.42376	3.50648	3.44129
2.86	3.53257	3.53043	3.51838	3.42217	3.52566	3.43386
2.87	3.54465	3.53436	3.52061	3.42802	3.53074	3.44654
2.88	3.53826	3.54088	3.52504	3.42235	3.53292	3.45627
2.89	3.52679	3.54182	3.5409	3.4286	3.52983	3.45861
2.9	3.53668	3.54208	3.53404	3.43107	3.51558	3.43943
2.91	3.54097	3.55615	3.52944	3.44548	3.51005	3.43413
2.92	3.53811	3.5367	3.5368	3.44572	3.4954	3.44657
2.93	3.54133	3.5421	3.52557	3.44145	3.49832	3.45021
2.94	3.52818	3.53153	3.53467	3.43503	3.51454	3.43786
2.95	3.53083	3.53836	3.53994	3.41526	3.51145	3.43217
2.96	3.53981	3.52522	3.53113	3.42214	3.51042	3.43995
2.97	3.52168	3.53594	3.53853	3.41412	3.52682	3.43354
2.98	3.52693	3.53446	3.5347	3.42605	3.52137	3.44125
2.99	3.53914	3.54623	3.54368	3.4327	3.51341	3.44087
3	3.5382	3.55681	3.53883	3.4236	3.51739	3.44333
3.01	3.53075	3.54311	3.51315	3.4185	3.5049	3.4458
3.02	3.53728	3.53302	3.52686	3.43536	3.51084	3.44037
3.03	3.52797	3.54107	3.51505	3.43764	3.51878	3.43349
3.04	3.51839	3.53475	3.52342	3.44331	3.52441	3.42505
3.05	3.51891	3.54793	3.50902	3.44134	3.52011	3.42115
3.06	3.51922	3.56424	3.51777	3.44525	3.51115	3.42467
3.07	3.52778	3.56147	3.54212	3.45379	3.50685	3.42778
3.08	3.52933	3.55962	3.5294	3.44468	3.49473	3.43415
3.09	3.54279	3.54467	3.52786	3.45218	3.50884	3.43445
3.1	3.53118	3.55357	3.53322	3.47381	3.50397	3.42311
3.11	3.52749	3.55496	3.54019	3.46457	3.52372	3.42081
3.12	3.53792	3.56051	3.54722	3.45448	3.51669	3.43729
3.13	3.53405	3.56766	3.55726	3.45019	3.50621	3.44461
3.14	3.53498	3.57629	3.56232	3.45482	3.51062	3.44254
3.15	3.53542	3.58931	3.54955	3.46435	3.53496	3.43855
3.16	3.53975	3.58716	3.54141	3.4702	3.50939	3.44711
3.17	3.54777	3.56874	3.54139	3.46482	3.50729	3.44877
3.18	3.5502	3.55867	3.54474	3.4608	3.51928	3.44905
3.19	3.5506	3.5562	3.55069	3.44024	3.52264	3.43651
3.2	3.54142	3.54983	3.54753	3.4472	3.51904	3.44649
3.21	3.54209	3.54042	3.54492	3.44545	3.51932	3.43561
3.22	3.53798	3.53491	3.55489	3.45243	3.49675	3.43682
3.23	3.52138	3.55539	3.53287	3.44649	3.48005	3.42511
3.24	3.52825	3.55911	3.54406	3.45116	3.479	3.41573
3.25	3.51807	3.55523	3.5483	3.4569	3.48452	3.42345
3.26	3.54107	3.56798	3.56067	3.46847	3.47883	3.41876
3.27	3.52956	3.57602	3.5495	3.47938	3.46896	3.41181
3.28	3.52402	3.57546	3.56748	3.46354	3.45932	3.42804
3.29	3.53339	3.58434	3.57071	3.46594	3.46553	3.42659
3.3	3.53556	3.58602	3.55844	3.46433	3.47025	3.42958
3.31	3.52393	3.5818	3.55892	3.45453	3.47826	3.43247
3.32	3.51985	3.57801	3.56296	3.44319	3.49002	3.42578
3.33	3.53173	3.57834	3.54161	3.43163	3.49557	3.44811
3.34	3.5329	3.58553	3.54702	3.44008	3.48681	3.44558
3.35	3.53619	3.58302	3.55786	3.45103	3.48461	3.43534
3.36	3.52781	3.59478	3.55944	3.45314	3.49534	3.43898
3.37	3.5189	3.59532	3.56711	3.41533	3.47769	3.44903
3.38	3.52026	3.59844	3.55448	3.42551	3.46916	3.43522
3.39	3.51187	3.6069	3.555	3.43184	3.47825	3.43672
3.4	3.52321	3.57947	3.53535	3.42582	3.49074	3.4254
3.41	3.52369	3.58638	3.5539	3.43295	3.49458	3.43264
3.42	3.50873	3.57952	3.53936	3.44016	3.49963	3.43313
3.43	3.52183	3.58574	3.52421	3.44321	3.49129	3.43376
3.44	3.51347	3.57858	3.51063	3.44248	3.49519	3.41991
3.45	3.5229	3.5761	3.50118	3.43832	3.48479	3.39916
3.46	3.5318	3.56593	3.50227	3.43621	3.4904	3.407
3.47	3.52722	3.56602	3.49261	3.4296	3.4791	3.4124
3.48	3.53367	3.58429	3.49771	3.43465	3.47888	3.41177
3.49	3.52636	3.59988	3.49777	3.44831	3.49746	3.41164
3.5	3.53239	3.59375	3.499	3.43531	3.48841	3.40345
3.51	3.53006	3.59142	3.50406	3.44977	3.48085	3.40498
3.52	3.52775	3.58155	3.4995	3.45688	3.48394	3.40032
3.53	3.51915	3.59647	3.49922	3.46054	3.49633	3.4046
3.54	3.51428	3.60115	3.48814	3.46181	3.49048	3.41425
3.55	3.52589	3.59965	3.50394	3.46167	3.48308	3.4025
3.56	3.52937	3.58857	3.51623	3.45273	3.49458	3.41001
3.57	3.52303	3.58595	3.5327	3.45986	3.49408	3.41643
3.58	3.50698	3.57109	3.51973	3.47675	3.48888	3.41714
3.59	3.5207	3.55366	3.51551	3.46788	3.5111	3.41225
3.6	3.52291	3.55163	3.51137	3.47545	3.50376	3.41754
3.61	3.53332	3.53303	3.52818	3.47258	3.51299	3.43815
3.62	3.50626	3.54444	3.52673	3.45954	3.51037	3.43022
3.63	3.50649	3.54307	3.52039	3.46523	3.50604	3.43126
3.64	3.52199	3.53575	3.52654	3.47192	3.50593	3.44047
3.65	3.5095	3.54865	3.52753	3.46049	3.5074	3.43985
3.66	3.52794	3.54969	3.52424	3.44345	3.50443	3.45264
3.67	3.5253	3.55514	3.51472	3.46359	3.50826	3.44816
3.68	3.5132	3.54947	3.53344	3.47221	3.51226	3.45474
3.69	3.51512	3.55702	3.51671	3.48348	3.50215	3.45994
3.7	3.51696	3.56036	3.50755	3.48014	3.51039	3.45483
3.71	3.50573	3.56022	3.52869	3.46711	3.4984	3.45904
3.72	3.50414	3.5801	3.53074	3.46195	3.49648	3.44899
3.73	3.49812	3.59751	3.50802	3.4591	3.4921	3.44307
3.74	3.51164	3.58751	3.50985	3.47945	3.49592	3.43019
3.75	3.50898	3.5918	3.50583	3.48424	3.49642	3.42425
3.76	3.51684	3.59169	3.49736	3.48881	3.48064	3.41381
3.77	3.51464	3.59156	3.51027	3.50334	3.48109	3.421
3.78	3.5101	3.57917	3.52464	3.48661	3.48223	3.41778
3.79	3.51376	3.58718	3.52575	3.48829	3.46969	3.42768
3.8	3.53216	3.58023	3.52665	3.48732	3.46039	3.43522
3.81	3.5194	3.59251	3.51766	3.48051	3.44392	3.44528
3.82	3.52082	3.60212	3.52122	3.4807	3.4504	3.44284
3.83	3.52145	3.61049	3.53176	3.48052	3.44516	3.4239
3.84	3.53499	3.59205	3.53157	3.47725	3.45748	3.43223
3.85	3.52818	3.61264	3.55773	3.47077	3.44805	3.43798
3.86	3.53573	3.62929	3.56738	3.46955	3.44081	3.43041
3.87	3.54808	3.63539	3.5725	3.47269	3.44529	3.44107
3.88	3.55403	3.62741	3.56272	3.47583	3.4461	3.4325
3.89	3.54885	3.62072	3.57171	3.47618	3.43844	3.43847
3.9	3.54584	3.61697	3.57728	3.47731	3.42873	3.43508
3.91	3.53617	3.60613	3.57871	3.48257	3.43152	3.43432
3.92	3.5331	3.59273	3.57971	3.48759	3.41674	3.41911
3.93	3.53382	3.57441	3.59269	3.47921	3.43292	3.41986
3.94	3.55234	3.57162	3.59022	3.4752	3.4248	3.41482
3.95	3.56385	3.55935	3.58564	3.46613	3.43641	3.40532
3.96	3.56314	3.57516	3.58176	3.47327	3.4312	3.40659
3.97	3.55832	3.58413	3.59206	3.47549	3.42969	3.40245
3.98	3.55303	3.5844	3.58981	3.49044	3.42771	3.3991
3.99	3.5245	3.56421	3.57973	3.47514	3.4292	3.39826
4	3.51859	3.55388	3.57395	3.48102	3.43262	3.41291
4.01	3.5387	3.56883	3.56342	3.4794	3.43699	3.4134
4.02	3.53164	3.56968	3.56428	3.46903	3.43488	3.41434
4.03	3.53811	3.57633	3.56207	3.47148	3.44968	3.42234
4.04	3.54182	3.55547	3.54949	3.47993	3.44406	3.42303
4.05	3.56159	3.54794	3.55213	3.49676	3.44631	3.42466
4.06	3.55281	3.5588	3.55508	3.50939	3.42931	3.42618
4.07	3.53088	3.5699	3.55194	3.51927	3.43818	3.44043
4.08	3.52843	3.55579	3.53631	3.51786	3.44207	3.43088
4.09	3.51669	3.56567	3.52934	3.51716	3.43637	3.44711
4.1	3.51723	3.56089	3.53273	3.49453	3.42529	3.44036
4.11	3.517	3.55701	3.52363	3.49049	3.41693	3.43378
4.12	3.51226	3.56561	3.53861	3.4899	3.42798	3.41239
4.13	3.50321	3.5811	3.5432	3.49135	3.41055	3.42362
4.14	3.52215	3.59023	3.53708	3.4906	3.41745	3.42111
4.15	3.53471	3.58373	3.54059	3.48478	3.42613	3.41921
4.16	3.5365	3.58374	3.52069	3.49741	3.42113	3.42176
4.17	3.52051	3.5776	3.50135	3.50255	3.43017	3.40856
4.18	3.51415	3.58106	3.51256	3.50058	3.42111	3.3967
4.19	3.50702	3.5905	3.49711	3.51193	3.43421	3.40666
4.2	3.52216	3.58945	3.51141	3.50694	3.44437	3.41205
4.21	3.5246	3.58775	3.52458	3.51859	3.45098	3.40634
4.22	3.52816	3.57833	3.51605	3.51068	3.46292	3.39668
4.23	3.54255	3.58717	3.51691	3.4999	3.45122	3.41515
4.24	3.55677	3.5931	3.52962	3.49255	3.43495	3.42921
4.25	3.56332	3.59001	3.53312	3.50304	3.43443	3.41832
4.26	3.53605	3.59052	3.54581	3.49475	3.44798	3.424
4.27	3.53552	3.57406	3.5497	3.49631	3.45988	3.41518
4.28	3.53457	3.57341	3.53311	3.49459	3.44124	3.40938
4.29	3.53052	3.58082	3.51793	3.50003	3.43813	3.40012
4.3	3.53343	3.58851	3.50611	3.49667	3.44352	3.39865
4.31	3.53304	3.57508	3.5036	3.49096	3.44603	3.38771
4.32	3.53248	3.56202	3.50778	3.50314	3.44431	3.39211
4.33	3.50794	3.56793	3.49765	3.50092	3.4412	3.39786
4.34	3.51017	3.56139	3.49647	3.51537	3.44392	3.39201
4.35	3.51926	3.57796	3.49893	3.50971	3.44646	3.38234
4.36	3.52468	3.59402	3.50099	3.50891	3.45736	3.38319
4.37	3.52213	3.60143	3.51315	3.49714	3.45937	3.379
4.38	3.51674	3.59925	3.5129	3.48885	3.46252	3.39639
4.39	3.51535	3.59669	3.50741	3.49319	3.45561	3.39013
4.4	3.51268	3.59373	3.50644	3.48401	3.45109	3.37938
4.41	3.5137	3.56702	3.51159	3.47541	3.44558	3.38456
4.42	3.52176	3.58912	3.51525	3.48757	3.42632	3.40386
4.43	3.51249	3.59349	3.51318	3.48511	3.44099	3.40615
4.44	3.49878	3.58505	3.50912	3.5035	3.42907	3.40825
4.45	3.50529	3.59238	3.50252	3.50203	3.42908	3.4151
4.46	3.50154	3.59385	3.50663	3.50034	3.43795	3.41858
4.47	3.5075	3.60718	3.4983	3.49933	3.44148	3.43079
4.48	3.50476	3.62358	3.50498	3.49938	3.45401	3.41189
4.49	3.51429	3.61814	3.49742	3.50235	3.43379	3.40652
4.5	3.51918	3.61664	3.50495	3.50749	3.44043	3.40437
4.51	3.52646	3.60742	3.49691	3.49685	3.44178	3.39796
4.52	3.53258	3.61917	3.50441	3.49238	3.45093	3.40074
4.53	3.52019	3.6148	3.50856	3.48798	3.44207	3.4108
4.54	3.51975	3.60438	3.50763	3.4665	3.45238	3.40813
4.55	3.52079	3.59725	3.50291	3.48713	3.45082	3.41278
4.56	3.50782	3.59751	3.50223	3.49124	3.45806	3.41711
4.57	3.50492	3.57469	3.51669	3.49371	3.46275	3.40663
4.58	3.501	3.58293	3.51819	3.48534	3.46968	3.40903
4.59	3.50317	3.57561	3.50719	3.47878	3.45791	3.41728
4.6	3.52141	3.57512	3.49456	3.48667	3.44823	3.41843
4.61	3.52646	3.56799	3.49821	3.50559	3.4415	3.41346
4.62	3.5256	3.5714	3.48961	3.48933	3.45121	3.41194
4.63	3.51375	3.56511	3.4969	3.47739	3.45921	3.407
4.64	3.50972	3.56976	3.5103	3.48014	3.46303	3.40608
4.65	3.50715	3.58357	3.50664	3.48598	3.47843	3.40454
4.66	3.51184	3.5891	3.51584	3.49135	3.46974	3.41047
4.67	3.51125	3.59842	3.52832	3.47924	3.45908	3.40671
4.68	3.50794	3.59553	3.51052	3.48224	3.46741	3.4104
4.69	3.49061	3.59051	3.51123	3.47888	3.46897	3.41544
4.7	3.49266	3.59185	3.50818	3.46828	3.45186	3.40811
4.71	3.48399	3.59237	3.50525	3.47697	3.45913	3.41681
4.72	3.49857	3.59952	3.49957	3.47347	3.46378	3.41286
4.73	3.48013	3.57543	3.49876	3.48263	3.45655	3.42128
4.74	3.48385	3.58542	3.50237	3.47861	3.44244	3.41842
4.75	3.49332	3.58458	3.4983	3.48327	3.44497	3.4095
4.76	3.48761	3.59746	3.50203	3.47308	3.4457	3.41351
4.77	3.49639	3.59413	3.51788	3.47336	3.44704	3.42669
4.78	3.49834	3.5929	3.52421	3.47973	3.45141	3.41207
4.79	3.49743	3.60431	3.5232	3.47598	3.45903	3.41855
4.8	3.49694	3.58551	3.52205	3.47527	3.44188	3.41399
4.81	3.47739	3.57848	3.5282	3.48771	3.42867	3.41313
4.82	3.46584	3.57992	3.54366	3.47798	3.41198	3.38947
4.83	3.48004	3.56793	3.55832	3.48685	3.42424	3.41393
4.84	3.47804	3.593	3.5451	3.49267	3.42712	3.42939
4.85	3.47964	3.59613	3.53019	3.50287	3.43497	3.42121
4.86	3.48804	3.59432	3.53984	3.51344	3.43581	3.42301
4.87	3.48121	3.59071	3.53227	3.52715	3.42472	3.42797
4.88	3.48361	3.58659	3.53405	3.51884	3.42588	3.42737
4.89	3.47938	3.5832	3.53281	3.53351	3.4389	3.41936
4.9	3.49105	3.57436	3.55145	3.52153	3.43697	3.43348
4.91	3.49553	3.57008	3.54831	3.52289	3.45502	3.43032
4.92	3.49089	3.56411	3.54106	3.51159	3.4493	3.42572
4.93	3.50452	3.58278	3.54751	3.50697	3.44906	3.42364
4.94	3.50209	3.58234	3.54454	3.51337	3.44903	3.42031
4.95	3.50923	3.57194	3.55064	3.5047	3.45504	3.41339
4.96	3.51334	3.5826	3.55723	3.4908	3.43824	3.41032
4.97	3.49343	3.57494	3.55052	3.49548	3.43304	3.40586
4.98	3.49695	3.57026	3.54234	3.48535	3.43271	3.39343
4.99	3.50574	3.58092	3.53634	3.48501	3.42791	3.38883
5	3.49945	3.57955	3.55082	3.48236	3.42861	3.39289
5.01	3.50196	3.58531	3.53914	3.49255	3.43033	3.38078
5.02	3.49822	3.58238	3.54168	3.48446	3.42903	3.39103
5.03	3.49132	3.58722	3.56118	3.48486	3.43748	3.39954
5.04	3.50132	3.57917	3.56779	3.47986	3.42936	3.4064
5.05	3.50227	3.58433	3.55689	3.48186	3.42153	3.39504
5.06	3.49824	3.57801	3.53392	3.48496	3.41823	3.4113
5.07	3.50083	3.57703	3.51487	3.50306	3.40863	3.38863
5.08	3.49721	3.5681	3.5204	3.4918	3.40159	3.38061
5.09	3.48414	3.55939	3.52529	3.49084	3.3925	3.39019
5.1	3.4962	3.56036	3.51712	3.49776	3.40528	3.38427
5.11	3.50164	3.55035	3.51152	3.48671	3.38782	3.39105
5.12	3.50169	3.55446	3.50512	3.49	3.38964	3.38022
5.13	3.52373	3.56288	3.50337	3.49129	3.39569	3.37969
5.14	3.52396	3.56026	3.49511	3.50145	3.38546	3.39646
5.15	3.51018	3.57112	3.50165	3.49417	3.37593	3.39746
5.16	3.51508	3.56905	3.50543	3.49251	3.38177	3.39864
5.17	3.5051	3.56312	3.50222	3.48366	3.39408	3.39035
5.18	3.5252	3.57458	3.51403	3.494	3.37238	3.3946
5.19	3.52034	3.57691	3.51307	3.48355	3.37489	3.39218
5.2	3.52941	3.56561	3.50181	3.49447	3.38058	3.40817
5.21	3.5383	3.56828	3.5008	3.4794	3.38892	3.4044
5.22	3.53794	3.56705	3.50608	3.50048	3.38885	3.41913
5.23	3.53832	3.55813	3.50046	3.49433	3.39607	3.42025
5.24	3.54063	3.56023	3.50639	3.49493	3.40022	3.40339
5.25	3.54591	3.55643	3.51116	3.49636	3.4088	3.40483
5.26	3.53826	3.54804	3.51146	3.4935	3.41583	3.39769
5.27	3.5403	3.56185	3.51501	3.49395	3.4029	3.40666
5.28	3.5388	3.5493	3.51848	3.50632	3.39232	3.397
5.29	3.53822	3.54549	3.54641	3.50226	3.40546	3.39779
5.3	3.54187	3.56104	3.54421	3.48839	3.40313	3.3918
5.31	3.53445	3.54778	3.53857	3.48042	3.39347	3.39503
5.32	3.52145	3.54106	3.54639	3.49796	3.38733	3.39501
5.33	3.53775	3.54478	3.53206	3.50383	3.38877	3.39247
5.34	3.52261	3.52282	3.53751	3.51267	3.39342	3.39433
5.35	3.51297	3.52727	3.53742	3.50825	3.41104	3.39963
5.36	3.52635	3.53479	3.52641	3.50527	3.41533	3.39349
5.37	3.51196	3.55149	3.53471	3.5079	3.41992	3.39629
5.38	3.52424	3.54484	3.53553	3.49729	3.39927	3.39154
5.39	3.50953	3.53624	3.54099	3.49319	3.39396	3.3977
5.4	3.53776	3.5264	3.53531	3.48724	3.3849	3.3995
5.41	3.53738	3.53232	3.54931	3.49348	3.39061	3.4096
5.42	3.53933	3.54381	3.55676	3.47957	3.39679	3.41206
5.43	3.52784	3.53172	3.55926	3.49644	3.39173	3.40835
5.44	3.51833	3.53149	3.55313	3.493	3.39732	3.39262
5.45	3.52167	3.54104	3.54298	3.504	3.39223	3.40434
5.46	3.54275	3.54278	3.54169	3.48548	3.40474	3.38793
5.47	3.53542	3.55831	3.52792	3.47898	3.40171	3.39916
5.48	3.54345	3.53713	3.53398	3.48929	3.41068	3.40021
5.49	3.543	3.52809	3.53224	3.49791	3.39897	3.38254
5.5	3.53065	3.53085	3.51149	3.50122	3.40326	3.39411
5.51	3.54514	3.53533	3.51335	3.5023	3.41462	3.38854
5.52	3.55504	3.54545	3.52043	3.51178	3.4097	3.38298
5.53	3.55278	3.54064	3.51456	3.50769	3.40908	3.38697
5.54	3.5595	3.54119	3.51795	3.50335	3.39803	3.38878
5.55	3.54729	3.53366	3.5125	3.50271	3.40935	3.40188
5.56	3.55378	3.53889	3.52989	3.50516	3.41669	3.3954
5.57	3.54523	3.54155	3.54018	3.51486	3.41526	3.37597
5.58	3.52928	3.53983	3.52019	3.50241	3.417	3.38061
5.59	3.52664	3.52683	3.51582	3.49895	3.41925	3.3754
5.6	3.52101	3.52514	3.51111	3.50413	3.41742	3.36308
5.61	3.51564	3.51895	3.50417	3.50239	3.40908	3.3731
5.62	3.50734	3.51022	3.50833	3.50017	3.40751	3.37784
5.63	3.51464	3.50803	3.50481	3.48686	3.42129	3.36945
5.64	3.51507	3.49883	3.51222	3.49906	3.40921	3.38339
5.65	3.5041	3.51411	3.5189	3.4968	3.39865	3.3718
5.66	3.51141	3.52543	3.50421	3.50962	3.40401	3.37631
5.67	3.50953	3.52767	3.50787	3.50962	3.40169	3.37843
5.68	3.51465	3.53552	3.52807	3.51326	3.40703	3.36716
5.69	3.51489	3.52897	3.5154	3.51736	3.40502	3.36112
5.7	3.50562	3.53759	3.53231	3.50912	3.41483	3.36352
5.71	3.51484	3.53503	3.52314	3.50247	3.41911	3.37284
5.72	3.51431	3.52763	3.52257	3.49923	3.43309	3.37603
5.73	3.52427	3.52597	3.52296	3.49653	3.42166	3.3879
5.74	3.51303	3.5307	3.50889	3.49882	3.41986	3.38818
5.75	3.51786	3.52726	3.50526	3.50967	3.41083	3.39418
5.76	3.5094	3.53625	3.50331	3.51134	3.40979	3.38807
5.77	3.51704	3.53192	3.48766	3.50185	3.40123	3.39574
5.78	3.53418	3.54337	3.49788	3.50401	3.401	3.39878
5.79	3.53835	3.53447	3.51012	3.5012	3.39295	3.39774
5.8	3.53803	3.53267	3.50135	3.48824	3.4057	3.39731
5.81	3.52843	3.52757	3.48567	3.49392	3.41515	3.39006
5.82	3.52006	3.53829	3.48698	3.48898	3.41168	3.39392
5.83	3.51728	3.52928	3.47259	3.48978	3.40889	3.39443
5.84	3.50965	3.51093	3.47584	3.49742	3.41531	3.4003
5.85	3.51547	3.49977	3.48518	3.50783	3.40729	3.39628
5.86	3.51854	3.49458	3.49071	3.52075	3.40724	3.40567
5.87	3.52212	3.48325	3.48672	3.50141	3.39435	3.41483
5.88	3.52472	3.48152	3.50152	3.5096	3.39896	3.40708
5.89	3.54088	3.48129	3.50619	3.50125	3.3986	3.41554
5.9	3.53235	3.50027	3.53383	3.50331	3.4051	3.40567
5.91	3.53829	3.50393	3.53923	3.51743	3.38999	3.40197
5.92	3.53889	3.5163	3.5336	3.52111	3.38869	3.39008
5.93	3.53508	3.51259	3.53555	3.52032	3.39408	3.39373
5.94	3.53794	3.53194	3.52801	3.4998	3.38248	3.39887
5.95	3.54612	3.5218	3.54519	3.50106	3.36996	3.40031
5.96	3.53903	3.52396	3.55686	3.50656	3.36745	3.41286
5.97	3.53746	3.52194	3.56002	3.52262	3.36245	3.40475
5.98	3.5323	3.52709	3.55608	3.51837	3.36686	3.4175
5.99	3.54111	3.52133	3.56222	3.50289	3.37042	3.41221
6	3.53573	3.50988	3.55129	3.50526	3.3737	3.41259
6.01	3.5337	3.50191	3.54649	3.51995	3.37721	3.39938
6.02	3.52735	3.51173	3.55781	3.4996	3.39135	3.40767
6.03	3.51743	3.50957	3.56588	3.50465	3.39172	3.40196
6.04	3.51241	3.50729	3.56566	3.51787	3.39259	3.39046
6.05	3.52583	3.49943	3.57347	3.48848	3.40042	3.39133
6.06	3.53694	3.50188	3.56493	3.48758	3.3919	3.39722
6.07	3.53199	3.49737	3.5525	3.49209	3.39557	3.38803
6.08	3.53869	3.51142	3.53992	3.48611	3.39441	3.3938
6.09	3.54246	3.50367	3.55116	3.48305	3.38233	3.38172
6.1	3.55438	3.50524	3.55762	3.47936	3.38939	3.37159
6.11	3.55467	3.50887	3.55465	3.47361	3.39829	3.38076
6.12	3.5575	3.50687	3.54997	3.46745	3.40262	3.37129
6.13	3.56713	3.50406	3.56696	3.47157	3.39721	3.38659
6.14	3.5705	3.49843	3.55783	3.49212	3.41461	3.39325
6.15	3.57473	3.51768	3.53973	3.48656	3.42082	3.38617
6.16	3.57839	3.51601	3.51817	3.4708	3.41727	3.38777
6.17	3.57602	3.51107	3.52462	3.47632	3.41571	3.38163
6.18	3.58555	3.50734	3.541	3.46714	3.42333	3.37999
6.19	3.58346	3.50206	3.55061	3.47243	3.42147	3.36263
6.2	3.59545	3.50335	3.55159	3.46955	3.42635	3.36826
6.21	3.58173	3.49398	3.55382	3.47338	3.43601	3.38724
6.22	3.57254	3.49845	3.56703	3.46287	3.4332	3.40033
6.23	3.57042	3.49127	3.56323	3.4604	3.413	3.40836
6.24	3.56435	3.49271	3.55054	3.46284	3.43262	3.41584
6.25	3.56704	3.475	3.55047	3.47418	3.44795	3.42115
6.26	3.55902	3.4754	3.52738	3.47276	3.44252	3.42175
6.27	3.55764	3.4696	3.54469	3.47796	3.44791	3.42163
6.28	3.56881	3.47003	3.55501	3.49725	3.43098	3.42621
6.29	3.57253	3.47435	3.53835	3.50196	3.44506	3.42552
6.3	3.56574	3.48171	3.53615	3.48004	3.43897	3.42668
6.31	3.58049	3.4775	3.53725	3.47896	3.43207	3.40769
6.32	3.56888	3.46958	3.52794	3.47837	3.41471	3.397
6.33	3.57058	3.45592	3.51955	3.48036	3.43594	3.39926
6.34	3.57318	3.45045	3.53503	3.46476	3.43431	3.42646
6.35	3.56776	3.43965	3.53245	3.45684	3.44232	3.40169
6.36	3.56768	3.44696	3.51221	3.46496	3.45345	3.39183
6.37	3.57598	3.44717	3.51251	3.4556	3.44026	3.39376
6.38	3.58737	3.45447	3.4977	3.4532	3.44913	3.38618
6.39	3.57922	3.4525	3.50523	3.45331	3.44777	3.37471
6.4	3.5671	3.44686	3.51653	3.45839	3.4447	3.35923
6.41	3.56729	3.44444	3.52197	3.46885	3.44033	3.36063
6.42	3.57548	3.44825	3.52138	3.45969	3.43853	3.3822
6.43	3.5857	3.447	3.52073	3.45218	3.43091	3.38421
6.44	3.58263	3.45224	3.50835	3.45528	3.43865	3.38359
6.45	3.58106	3.47265	3.51906	3.45046	3.41591	3.38402
6.46	3.57718	3.47097	3.51358	3.45181	3.41683	3.39336
6.47	3.58409	3.46724	3.5121	3.44109	3.41045	3.39319
6.48	3.5726	3.46619	3.49243	3.45094	3.41022	3.40258
6.49	3.58623	3.454	3.5004	3.45729	3.41634	3.3971
6.5	3.59992	3.44841	3.50384	3.44623	3.40156	3.40012
6.51	3.59981	3.4452	3.49098	3.45483	3.40045	3.39168
6.52	3.59187	3.4503	3.49049	3.45769	3.40913	3.39447
6.53	3.58728	3.45431	3.50532	3.45356	3.42179	3.38818
6.54	3.58071	3.45493	3.50116	3.44082	3.41595	3.39219
6.55	3.57392	3.4654	3.51334	3.44577	3.41929	3.39034
6.56	3.58124	3.47716	3.50508	3.44086	3.41144	3.3878
6.57	3.57789	3.48736	3.51012	3.42071	3.40388	3.38962
6.58	3.55873	3.48396	3.50929	3.41816	3.41566	3.39093
6.59	3.56933	3.47522	3.49752	3.41184	3.41488	3.40241
6.6	3.56854	3.45873	3.50517	3.41367	3.43151	3.39714
6.61	3.56587	3.45842	3.50478	3.41127	3.43891	3.39366
6.62	3.57548	3.46153	3.50139	3.42792	3.44335	3.40188
6.63	3.58288	3.46582	3.51009	3.41754	3.4433	3.40022
6.64	3.58934	3.46466	3.5152	3.42597	3.4501	3.3896
6.65	3.58002	3.46296	3.51692	3.43286	3.44568	3.38722
6.66	3.56942	3.46034	3.52199	3.43009	3.43016	3.38287
6.67	3.56405	3.47569	3.51882	3.42288	3.43497	3.37468
6.68	3.5732	3.47014	3.50986	3.42762	3.42586	3.37392
6.69	3.56345	3.46512	3.50714	3.43535	3.4246	3.37175
6.7	3.54219	3.45796	3.51865	3.43632	3.41923	3.37957
6.71	3.53957	3.46596	3.50886	3.43874	3.42518	3.38222
6.72	3.5456	3.46205	3.49816	3.4399	3.43231	3.38361
6.73	3.5466	3.45368	3.49982	3.44698	3.43198	3.39063
6.74	3.54924	3.47052	3.50972	3.44352	3.43789	3.39744
6.75	3.55408	3.48298	3.50878	3.44565	3.43472	3.39192
6.76	3.55994	3.4732	3.51231	3.44328	3.44121	3.38721
6.77	3.54557	3.48513	3.50881	3.44899	3.43453	3.38312
6.78	3.56189	3.47433	3.51558	3.44651	3.45138	3.39562
6.79	3.5558	3.46681	3.51689	3.44612	3.42893	3.39068
6.8	3.55273	3.47546	3.51532	3.45115	3.44191	3.38529
6.81	3.55	3.47939	3.51864	3.45892	3.45176	3.3977
6.82	3.54142	3.48674	3.52376	3.44561	3.4431	3.39008
6.83	3.54963	3.47612	3.52921	3.45928	3.43617	3.38198
6.84	3.54106	3.48612	3.5346	3.45032	3.44156	3.38386
6.85	3.55658	3.50695	3.53692	3.44907	3.43695	3.37689
6.86	3.55451	3.50138	3.52782	3.4575	3.44923	3.37084
6.87	3.54719	3.5055	3.53674	3.45421	3.45014	3.38683
6.88	3.54085	3.49807	3.51031	3.44894	3.43494	3.37537
6.89	3.53936	3.48764	3.51958	3.44816	3.43409	3.36358
6.9	3.54522	3.47009	3.5275	3.45117	3.42173	3.36584
6.91	3.54227	3.47934	3.51641	3.45554	3.43384	3.36349
6.92	3.55306	3.47454	3.53514	3.45123	3.42032	3.36059
6.93	3.54932	3.47653	3.53949	3.45201	3.42854	3.35874
6.94	3.56822	3.47291	3.53866	3.46342	3.43881	3.36412
6.95	3.55977	3.47509	3.54356	3.46358	3.43096	3.37386
6.96	3.56576	3.48675	3.53615	3.4765	3.45082	3.37263
6.97	3.54947	3.47926	3.52369	3.46973	3.45689	3.37166
6.98	3.56138	3.47993	3.52082	3.46272	3.4537	3.37562
6.99	3.56735	3.4887	3.5226	3.46219	3.45204	3.37169
7	3.56092	3.49093	3.51347	3.47144	3.45639	3.38882
7.01	3.55122	3.49157	3.50382	3.4619	3.44766	3.38189
7.02	3.54541	3.48852	3.49561	3.46331	3.43573	3.38447
7.03	3.55132	3.49655	3.50738	3.44943	3.44644	3.37197
7.04	3.55046	3.50728	3.5026	3.44716	3.4504	3.3779
7.05	3.56064	3.48933	3.50717	3.44847	3.4525	3.39057
7.06	3.57009	3.489	3.50858	3.44644	3.45015	3.38356
7.07	3.56823	3.48354	3.49741	3.44328	3.44528	3.38549
7.08	3.57284	3.49883	3.49614	3.44473	3.43996	3.37873
7.09	3.56314	3.49606	3.4994	3.43325	3.46015	3.37461
7.1	3.57508	3.49389	3.47761	3.44747	3.45228	3.38911
7.11	3.56934	3.49603	3.48816	3.43341	3.46617	3.38332
7.12	3.57127	3.48658	3.47739	3.41983	3.46252	3.37717
7.13	3.5577	3.48182	3.48658	3.42525	3.46073	3.36696
7.14	3.56366	3.49458	3.48664	3.42146	3.45758	3.36211
7.15	3.57489	3.50423	3.46896	3.41912	3.44408	3.36824
7.16	3.56705	3.50871	3.47637	3.43382	3.45636	3.36916
7.17	3.57909	3.50531	3.48331	3.43049	3.471	3.36938
7.18	3.58143	3.49727	3.49751	3.44258	3.47493	3.37791
7.19	3.57523	3.50295	3.49017	3.42773	3.47073	3.37609
7.2	3.58438	3.48427	3.48387	3.42463	3.45425	3.39056
7.21	3.56889	3.48553	3.47101	3.43438	3.45536	3.38526
7.22	3.59062	3.48289	3.47333	3.43606	3.45985	3.37841
7.23	3.58095	3.47503	3.48195	3.43991	3.44349	3.39038
7.24	3.57625	3.47835	3.48276	3.44297	3.42267	3.39791
7.25	3.55784	3.48132	3.48139	3.45087	3.44172	3.38878
7.26	3.56984	3.47211	3.46823	3.44578	3.43078	3.37357
7.27	3.56849	3.47057	3.47833	3.46542	3.43459	3.38051
7.28	3.57106	3.46848	3.4832	3.45779	3.43552	3.39796
7.29	3.57892	3.47544	3.47788	3.47009	3.44569	3.38828
7.3	3.58477	3.47714	3.48909	3.47546	3.44166	3.37549
7.31	3.57622	3.48644	3.49349	3.46622	3.44316	3.37429
7.32	3.57189	3.48594	3.49929	3.4706	3.4385	3.37234
7.33	3.58332	3.47854	3.51326	3.47654	3.45885	3.38038
7.34	3.58532	3.46757	3.5202	3.47966	3.45585	3.39112
7.35	3.58457	3.46302	3.51383	3.47327	3.46845	3.38921
7.36	3.58635	3.45929	3.50694	3.48409	3.47311	3.40587
7.37	3.58963	3.46546	3.50508	3.48167	3.46212	3.40311
7.38	3.58947	3.46693	3.50167	3.48185	3.4618	3.39526
7.39	3.57324	3.47265	3.4968	3.49561	3.46309	3.39687
7.4	3.57002	3.47045	3.48443	3.48881	3.46314	3.38777
7.41	3.5761	3.45962	3.50203	3.4971	3.45224	3.38906
7.42	3.54642	3.46176	3.49886	3.4917	3.44859	3.38892
7.43	3.55745	3.4778	3.5001	3.49056	3.43565	3.39096
7.44	3.56349	3.4709	3.49619	3.48823	3.44297	3.38574
7.45	3.54888	3.48213	3.48999	3.48042	3.44124	3.38734
7.46	3.56074	3.48845	3.48599	3.4868	3.43482	3.40082
7.47	3.55101	3.49756	3.47707	3.48914	3.44376	3.39536
7.48	3.55988	3.47903	3.49106	3.50371	3.4344	3.39668
7.49	3.55241	3.47821	3.50083	3.52246	3.42511	3.37965
7.5	3.56151	3.47049	3.51554	3.50065	3.44306	3.38361
7.51	3.55716	3.47472	3.5014	3.50333	3.44422	3.38058
7.52	3.55505	3.47248	3.50371	3.48735	3.44443	3.3734
7.53	3.55698	3.47109	3.51301	3.50325	3.4466	3.38522
7.54	3.54602	3.4769	3.52836	3.49982	3.44378	3.37417
7.55	3.54134	3.49725	3.52068	3.50492	3.44376	3.38341
7.56	3.54967	3.4995	3.53228	3.49935	3.43737	3.39026
7.57	3.53712	3.49225	3.52859	3.49384	3.42325	3.39112
7.58	3.53929	3.48196	3.52813	3.48419	3.43771	3.40609
7.59	3.53832	3.50495	3.52805	3.50155	3.44112	3.38819
7.6	3.53913	3.49957	3.52722	3.49075	3.43903	3.40177
7.61	3.53686	3.49266	3.5237	3.48637	3.46219	3.39969
7.62	3.54688	3.48903	3.53728	3.49931	3.45546	3.40617
7.63	3.53428	3.49038	3.54443	3.48839	3.44867	3.39968
7.64	3.54572	3.48674	3.53297	3.5054	3.45547	3.39992
7.65	3.54657	3.46518	3.52454	3.49238	3.4551	3.40794
7.66	3.54405	3.46323	3.53713	3.50007	3.44502	3.3936
7.67	3.54741	3.45464	3.53348	3.48187	3.4302	3.39996
7.68	3.55557	3.46173	3.537	3.47716	3.43861	3.40141
7.69	3.54596	3.45838	3.52109	3.47941	3.44241	3.40025
7.7	3.54951	3.45475	3.50324	3.468	3.43569	3.3884
7.71	3.55857	3.47203	3.51011	3.4763	3.44861	3.39241
7.72	3.54174	3.473	3.50407	3.46171	3.45893	3.39663
7.73	3.5505	3.45815	3.51214	3.47312	3.46968	3.38797
7.74	3.54981	3.46335	3.4919	3.47826	3.47224	3.39061
7.75	3.53175	3.45557	3.50276	3.48784	3.47723	3.39478
7.76	3.53789	3.45423	3.5066	3.48074	3.46672	3.39446
7.77	3.53338	3.44943	3.51838	3.46867	3.45933	3.40401
7.78	3.53963	3.44685	3.53168	3.47741	3.46623	3.39609
7.79	3.53386	3.44197	3.5376	3.47967	3.46947	3.39714
7.8	3.51969	3.4419	3.52626	3.46218	3.46649	3.39356
7.81	3.54433	3.43964	3.52937	3.45806	3.46266	3.39535
7.82	3.53315	3.44695	3.5166	3.4555	3.46212	3.40084
7.83	3.52638	3.45611	3.51897	3.4535	3.47097	3.38979
7.84	3.5257	3.45144	3.52342	3.45401	3.4739	3.3857
7.85	3.51919	3.46317	3.52508	3.44987	3.47061	3.38748
7.86	3.52046	3.45351	3.52784	3.46058	3.46455	3.38402
7.87	3.53399	3.44601	3.51631	3.47273	3.45574	3.37387
7.88	3.53119	3.45583	3.52165	3.45702	3.44755	3.38879
7.89	3.5455	3.45981	3.5193	3.46262	3.43757	3.36812
7.9	3.55093	3.46257	3.50692	3.46448	3.43398	3.38818
7.91	3.54855	3.45318	3.50863	3.46049	3.4369	3.36619
7.92	3.52788	3.46105	3.50714	3.4641	3.43073	3.36906
7.93	3.52795	3.46553	3.51812	3.47606	3.41499	3.37793
7.94	3.54182	3.45199	3.52258	3.46859	3.41583	3.39946
7.95	3.53844	3.47609	3.51055	3.46319	3.42655	3.40145
7.96	3.53248	3.46833	3.51429	3.46701	3.4351	3.38728
7.97	3.54115	3.46155	3.51865	3.45752	3.4225	3.39675
7.98	3.53721	3.47565	3.5221	3.4629	3.42003	3.40114
7.99	3.54402	3.50229	3.52488	3.46797	3.42828	3.39549
8	3.53136	3.48768	3.52404	3.47164	3.42178	3.37929
8.01	3.54256	3.50023	3.53342	3.48157	3.42361	3.38342
8.02	3.54057	3.49807	3.52846	3.46539	3.42408	3.37381
8.03	3.54387	3.50935	3.53239	3.47141	3.41345	3.37452
8.04	3.5393	3.50295	3.52744	3.4622	3.39983	3.38108
8.05	3.53069	3.51402	3.53159	3.46434	3.40533	3.38461
8.06	3.53365	3.51611	3.53285	3.45776	3.39456	3.38158
8.07	3.54547	3.50672	3.53114	3.47233	3.40641	3.38902
8.08	3.54892	3.51388	3.51729	3.48137	3.41053	3.38464
8.09	3.53098	3.49933	3.52941	3.47683	3.41157	3.37726
8.1	3.5272	3.49251	3.52727	3.47951	3.42683	3.38252
8.11	3.52536	3.50169	3.52561	3.47715	3.4233	3.37789
8.12	3.532	3.51555	3.51574	3.48489	3.40813	3.37068
8.13	3.55408	3.51522	3.53146	3.48137	3.41059	3.37828
8.14	3.55423	3.51418	3.51925	3.4916	3.42791	3.38561
8.15	3.5448	3.51251	3.5202	3.49067	3.42602	3.37299
8.16	3.54493	3.51864	3.52505	3.48734	3.4351	3.38965
8.17	3.55173	3.52297	3.53237	3.49225	3.43648	3.40068
8.18	3.56638	3.51355	3.53525	3.48479	3.4401	3.41305
8.19	3.55842	3.50796	3.53808	3.48987	3.43278	3.4123
8.2	3.5558	3.52617	3.53041	3.48848	3.44424	3.41888
8.21	3.56735	3.52232	3.53315	3.49607	3.4305	3.42025
8.22	3.56622	3.54076	3.53446	3.50602	3.43257	3.41776
8.23	3.55848	3.5384	3.52406	3.48199	3.42548	3.42604
8.24	3.52917	3.53947	3.52803	3.47339	3.42353	3.43308
8.25	3.53951	3.5393	3.53279	3.46997	3.42622	3.42026
8.26	3.53917	3.55233	3.51882	3.46395	3.42271	3.41465
8.27	3.52846	3.54331	3.52085	3.4581	3.42731	3.42527
8.28	3.53407	3.54572	3.51856	3.47049	3.42321	3.42291
8.29	3.53883	3.53757	3.52658	3.46526	3.40755	3.41506
8.3	3.55558	3.54833	3.52619	3.47749	3.42377	3.41505
8.31	3.56206	3.55149	3.51605	3.47201	3.40416	3.4184
8.32	3.56582	3.54127	3.52258	3.47317	3.41131	3.41681
8.33	3.57067	3.54338	3.53392	3.4739	3.42907	3.41149
8.34	3.56877	3.54118	3.53166	3.47899	3.42203	3.41497
8.35	3.57405	3.52559	3.54659	3.47582	3.42389	3.41643
8.36	3.55722	3.52426	3.54832	3.48539	3.42363	3.43009
8.37	3.55545	3.53656	3.55487	3.4862	3.42826	3.42315
8.38	3.55896	3.53229	3.54374	3.47296	3.43046	3.42049
8.39	3.56088	3.51886	3.52276	3.47216	3.44012	3.41822
8.4	3.55487	3.50878	3.53241	3.46263	3.43823	3.42085
8.41	3.53202	3.50469	3.53147	3.48025	3.42188	3.42197
8.42	3.52252	3.506	3.51192	3.48138	3.44038	3.41395
8.43	3.54205	3.50405	3.50479	3.47311	3.43785	3.42218
8.44	3.53621	3.51385	3.51082	3.48308	3.44148	3.41593
8.45	3.5489	3.50823	3.51591	3.49805	3.46081	3.41952
8.46	3.56499	3.50325	3.53033	3.50813	3.4498	3.40603
8.47	3.55709	3.5042	3.5296	3.50767	3.45508	3.40928
8.48	3.55697	3.4966	3.52472	3.4859	3.45518	3.39545
8.49	3.55402	3.49503	3.51186	3.47533	3.45046	3.39821
8.5	3.552	3.49924	3.52334	3.47095	3.45071	3.39227
8.51	3.555	3.48765	3.53696	3.46097	3.44814	3.38615
8.52	3.54643	3.48825	3.53758	3.46603	3.45543	3.38654
8.53	3.5655	3.49909	3.54392	3.45697	3.44509	3.39214
8.54	3.56081	3.49267	3.53637	3.47326	3.44847	3.393
8.55	3.5702	3.50039	3.54642	3.46659	3.45	3.39497
8.56	3.58277	3.49636	3.5431	3.46124	3.4598	3.3887
8.57	3.58809	3.48233	3.5292	3.43261	3.44748	3.39158
8.58	3.58433	3.47036	3.53854	3.44223	3.44748	3.3828
8.59	3.57498	3.48676	3.53421	3.4431	3.44505	3.39174
8.6	3.56628	3.47964	3.52896	3.44094	3.44623	3.39877
8.61	3.56632	3.47104	3.53084	3.43754	3.44801	3.40502
8.62	3.55855	3.48812	3.51547	3.43824	3.44741	3.38637
8.63	3.55678	3.49871	3.52822	3.43698	3.45719	3.39355
8.64	3.55071	3.49082	3.53489	3.44553	3.45433	3.38877
8.65	3.56289	3.48566	3.53513	3.4469	3.45692	3.40027
8.66	3.56488	3.4751	3.54031	3.45687	3.45605	3.3856
8.67	3.55854	3.46707	3.52057	3.44341	3.44688	3.38985
8.68	3.56014	3.48001	3.53215	3.46463	3.44542	3.38682
8.69	3.56061	3.47498	3.52843	3.45935	3.45328	3.38997
8.7	3.55578	3.468	3.51857	3.46412	3.45256	3.39739
8.71	3.55589	3.4735	3.51671	3.46798	3.4506	3.39593
8.72	3.5713	3.48075	3.50892	3.47586	3.44701	3.4025
8.73	3.55188	3.48351	3.51488	3.45723	3.47343	3.39841
8.74	3.56021	3.49759	3.52251	3.46513	3.46414	3.40473
8.75	3.56305	3.49508	3.50937	3.46421	3.47153	3.40117
8.76	3.54756	3.50274	3.5106	3.45748	3.44336	3.39551
8.77	3.54359	3.50427	3.51204	3.45929	3.4302	3.40299
8.78	3.5282	3.51658	3.51286	3.45338	3.434	3.41116
8.79	3.54951	3.51163	3.51735	3.46049	3.43898	3.39833
8.8	3.54712	3.50627	3.53913	3.45665	3.45427	3.40825
8.81	3.54814	3.51333	3.53912	3.47079	3.46955	3.39793
8.82	3.55593	3.49875	3.55349	3.46419	3.45565	3.39997
8.83	3.5429	3.50525	3.55024	3.46379	3.46547	3.40297
8.84	3.53983	3.50954	3.53166	3.4594	3.45836	3.4
8.85	3.52872	3.48542	3.54897	3.4462	3.46607	3.4027
8.86	3.52648	3.48644	3.52719	3.46059	3.46302	3.41278
8.87	3.51417	3.47541	3.53691	3.44313	3.46635	3.40088
8.88	3.5215	3.47478	3.53214	3.44196	3.46413	3.39373
8.89	3.51803	3.4619	3.53899	3.44474	3.47848	3.41035
8.9	3.52561	3.47024	3.54661	3.44205	3.48379	3.42137
8.91	3.51907	3.47836	3.55597	3.43217	3.48236	3.40675
8.92	3.51505	3.47034	3.54468	3.42838	3.48514	3.40418
8.93	3.52635	3.47024	3.54274	3.42604	3.47559	3.41548
8.94	3.53367	3.45523	3.55398	3.42197	3.47859	3.41427
8.95	3.51993	3.47305	3.54696	3.41872	3.50179	3.4081
8.96	3.53231	3.46859	3.55403	3.42166	3.50433	3.40914
8.97	3.52531	3.46788	3.56529	3.42225	3.49908	3.42974
8.98	3.53798	3.45748	3.55775	3.41407	3.49176	3.42116
8.99	3.53679	3.46808	3.54393	3.40069	3.49939	3.42611
9	3.53134	3.45535	3.54595	3.4018	3.48215	3.42998
9.01	3.54342	3.4556	3.52866	3.41691	3.48571	3.4413
9.02	3.53939	3.45811	3.53597	3.42162	3.48242	3.44319
9.03	3.52725	3.46486	3.52547	3.42393	3.4793	3.44282
9.04	3.5109	3.46011	3.52851	3.43216	3.48871	3.42922
9.05	3.53245	3.46424	3.52216	3.42656	3.47069	3.41827
9.06	3.529	3.47952	3.53839	3.42726	3.47737	3.42892
9.07	3.52108	3.48333	3.5231	3.41614	3.46399	3.43226
9.08	3.55009	3.48222	3.53945	3.41624	3.45428	3.42093
9.09	3.54107	3.48833	3.53078	3.41821	3.45996	3.43309
9.1	3.54437	3.48434	3.53417	3.41051	3.44554	3.422
9.11	3.54509	3.48763	3.54003	3.41828	3.42646	3.42112
9.12	3.54124	3.49315	3.54118	3.43194	3.43193	3.43235
9.13	3.547	3.4978	3.54465	3.42274	3.43718	3.42191
9.14	3.53326	3.503	3.54039	3.42647	3.43442	3.41662
9.15	3.54143	3.51744	3.54947	3.41865	3.43023	3.43163
9.16	3.54324	3.51019	3.55765	3.40929	3.4394	3.44138
9.17	3.55368	3.50053	3.5451	3.40611	3.44011	3.43936
9.18	3.56029	3.49797	3.55779	3.398	3.44421	3.43288
9.19	3.54797	3.49031	3.55659	3.4096	3.43735	3.44057
9.2	3.54441	3.49363	3.55885	3.41819	3.42477	3.43529
9.21	3.54049	3.47558	3.55952	3.4063	3.4283	3.42964
9.22	3.53157	3.47632	3.57479	3.40639	3.42642	3.41629
9.23	3.53866	3.46725	3.57141	3.40288	3.42875	3.42107
9.24	3.55081	3.46312	3.57452	3.3956	3.45154	3.41073
9.25	3.54417	3.48043	3.57111	3.40124	3.45134	3.41885
9.26	3.54591	3.49045	3.55517	3.40158	3.44745	3.40313
9.27	3.53676	3.48732	3.55816	3.38523	3.43389	3.4154
9.28	3.53149	3.4726	3.55181	3.38793	3.43423	3.40832
9.29	3.52169	3.48732	3.5464	3.38057	3.44436	3.41947
9.3	3.52336	3.48111	3.55023	3.39223	3.45134	3.4237
9.31	3.51844	3.48629	3.54794	3.38319	3.44285	3.42362
9.32	3.52353	3.49006	3.55049	3.38212	3.43678	3.41286
9.33	3.51855	3.47608	3.5339	3.39938	3.4484	3.41711
9.34	3.51554	3.48128	3.52208	3.40203	3.46427	3.42355
9.35	3.50446	3.48978	3.53078	3.41532	3.45608	3.44068
9.36	3.5234	3.49514	3.52331	3.41755	3.46622	3.44187
9.37	3.54124	3.49086	3.52301	3.41755	3.45531	3.4289
9.38	3.5399	3.48423	3.52234	3.42517	3.45407	3.44186
9.39	3.54791	3.48129	3.51246	3.41818	3.45726	3.44435
9.4	3.55919	3.48817	3.51074	3.41368	3.44899	3.44485
9.41	3.55694	3.48174	3.51179	3.41196	3.46652	3.44287
9.42	3.54979	3.48676	3.52361	3.40929	3.46703	3.44506
9.43	3.54244	3.46889	3.52431	3.40929	3.46184	3.4282
9.44	3.55114	3.47734	3.50691	3.40345	3.47462	3.43825
9.45	3.56073	3.46869	3.5183	3.41402	3.48144	3.44642
9.46	3.54345	3.46729	3.51416	3.4209	3.4884	3.43675
9.47	3.54669	3.44833	3.51662	3.42223	3.49305	3.44097
9.48	3.53614	3.45287	3.50783	3.43078	3.49428	3.43794
9.49	3.54608	3.45459	3.50808	3.44237	3.49218	3.43013
9.5	3.55062	3.45465	3.51265	3.43882	3.49256	3.42577
9.51	3.53417	3.44614	3.50477	3.42852	3.48244	3.41439
9.52	3.54885	3.44314	3.51099	3.42074	3.47352	3.40924
9.53	3.55399	3.44517	3.51306	3.42711	3.46688	3.41708
9.54	3.55059	3.45268	3.50837	3.42971	3.46495	3.42314
9.55	3.56086	3.45994	3.50324	3.44006	3.46261	3.41754
9.56	3.55836	3.44565	3.50311	3.4534	3.48252	3.42368
9.57	3.56652	3.43305	3.51609	3.44581	3.46999	3.43216
9.58	3.54935	3.43084	3.5255	3.43455	3.46991	3.41893
9.59	3.57287	3.43672	3.53128	3.42694	3.47229	3.42364
9.6	3.5637	3.44077	3.52382	3.42177	3.48971	3.41975
9.61	3.55813	3.45102	3.53809	3.42084	3.48477	3.41051
9.62	3.57077	3.45485	3.52759	3.42028	3.48295	3.4239
9.63	3.55834	3.45449	3.52867	3.43455	3.4771	3.41889
9.64	3.55996	3.44464	3.52616	3.42861	3.49044	3.40306
9.65	3.56414	3.44335	3.51238	3.42978	3.48133	3.40279
9.66	3.56673	3.45401	3.52134	3.42105	3.46278	3.39702
9.67	3.55155	3.44991	3.52801	3.42681	3.46491	3.39629
9.68	3.56345	3.45314	3.51298	3.42954	3.47033	3.3984
9.69	3.56274	3.43544	3.528	3.43635	3.46549	3.41442
9.7	3.55743	3.43506	3.51944	3.43235	3.48064	3.40719
9.71	3.53724	3.43367	3.52247	3.42458	3.46442	3.40057
9.72	3.55031	3.42845	3.50887	3.42777	3.46021	3.3992
9.73	3.54123	3.42577	3.51428	3.43025	3.45231	3.39185
9.74	3.53893	3.42596	3.50692	3.41513	3.46123	3.39046
9.75	3.5463	3.42809	3.51781	3.42408	3.45599	3.39208
9.76	3.52605	3.42636	3.5151	3.42727	3.44963	3.38573
9.77	3.53305	3.43341	3.49994	3.42012	3.45016	3.39222
9.78	3.54598	3.42456	3.50924	3.42086	3.4452	3.3971
9.79	3.5511	3.41773	3.51516	3.42796	3.45436	3.3887
9.8	3.54953	3.41578	3.50329	3.42077	3.45666	3.40103
9.81	3.54384	3.41139	3.50285	3.4162	3.45429	3.40329
9.82	3.56109	3.40551	3.5046	3.40969	3.46139	3.4104
9.83	3.54665	3.40421	3.50564	3.40619	3.46134	3.4068
9.84	3.55072	3.40827	3.51349	3.40544	3.46282	3.39942
9.85	3.56363	3.4355	3.51377	3.40015	3.45836	3.39663
9.86	3.56527	3.42967	3.5265	3.40349	3.45791	3.40903
9.87	3.55722	3.43871	3.5284	3.39644	3.45766	3.41216
9.88	3.56298	3.44719	3.53368	3.40253	3.46479	3.41643
9.89	3.5634	3.43605	3.53463	3.40607	3.45995	3.41591
9.9	3.5808	3.43968	3.52612	3.41385	3.46496	3.4152
9.91	3.56108	3.44987	3.52466	3.42006	3.46918	3.41675
9.92	3.56331	3.44594	3.5245	3.42021	3.45261	3.40886
9.93	3.56388	3.4408	3.51479	3.4084	3.45454	3.41611
9.94	3.55905	3.46024	3.50806	3.40566	3.46037	3.4103
9.95	3.55364	3.45261	3.52121	3.41336	3.45871	3.40855
9.96	3.55422	3.44887	3.53151	3.42019	3.46026	3.40849
9.97	3.55502	3.4235	3.53379	3.42749	3.45568	3.41036
9.98	3.55289	3.4207	3.53195	3.43141	3.45147	3.39982
9.99	3.55353	3.41571	3.5295	3.434	3.44066	3.3833
10	3.56761	3.42463	3.53017	3.43735	3.45908	3.39426
10.01	3.56452	3.41334	3.53487	3.4488	3.45525	3.40292
10.02	3.54579	3.4286	3.53725	3.44257	3.44861	3.38964
10.03	3.54044	3.4255	3.5404	3.4442	3.44836	3.40534
10.04	3.55278	3.44214	3.54133	3.4582	3.4515	3.41293
10.05	3.54715	3.43679	3.54465	3.44211	3.4487	3.43192
10.06	3.56071	3.43248	3.54156	3.44804	3.46449	3.43131
10.07	3.55364	3.43985	3.55213	3.45448	3.44992	3.43624
10.08	3.55286	3.45342	3.53928	3.43448	3.45157	3.43457
10.09	3.56189	3.45533	3.5467	3.43608	3.45765	3.43582
10.1	3.56645	3.44758	3.54579	3.45475	3.44194	3.42663
10.11	3.57844	3.43623	3.52394	3.43877	3.43182	3.42672
10.12	3.57872	3.4437	3.51966	3.43048	3.42507	3.42753
10.13	3.5829	3.44097	3.51789	3.43355	3.42519	3.4311
10.14	3.56838	3.42884	3.51773	3.43011	3.42105	3.42604
10.15	3.55162	3.41698	3.50773	3.43772	3.41967	3.4281
10.16	3.55338	3.43956	3.52703	3.43626	3.42802	3.41862
10.17	3.56263	3.437	3.54029	3.43353	3.41726	3.42704
10.18	3.576	3.43809	3.5221	3.43269	3.42192	3.4118
10.19	3.5742	3.43385	3.51478	3.44475	3.42245	3.40213
10.2	3.57209	3.4535	3.52247	3.4412	3.42283	3.41628
10.21	3.57857	3.43865	3.53117	3.45566	3.41553	3.4215
10.22	3.56545	3.44226	3.50588	3.44831	3.41352	3.42046
10.23	3.55804	3.44432	3.53038	3.4517	3.39579	3.42518
10.24	3.55806	3.43856	3.5261	3.44606	3.40815	3.41093
10.25	3.5696	3.42829	3.53938	3.43683	3.40127	3.41843
10.26	3.57051	3.416	3.5229	3.44348	3.38866	3.409
10.27	3.54029	3.41492	3.52001	3.43551	3.39878	3.4092
10.28	3.55729	3.41688	3.52994	3.4481	3.39778	3.39634
10.29	3.55844	3.4244	3.52749	3.45519	3.38053	3.40619
10.3	3.57764	3.4091	3.53997	3.43134	3.37734	3.3981
10.31	3.56856	3.42167	3.54652	3.44712	3.39204	3.3961
10.32	3.56423	3.44231	3.54052	3.44854	3.3992	3.40108
10.33	3.57284	3.44224	3.53749	3.45611	3.38935	3.40719
10.34	3.57125	3.44872	3.54006	3.44198	3.39441	3.39178
10.35	3.56092	3.44282	3.54228	3.44657	3.39595	3.40157
10.36	3.5583	3.43468	3.53414	3.44864	3.40614	3.39716
10.37	3.56458	3.4299	3.52938	3.44405	3.40682	3.39342
10.38	3.56534	3.42709	3.53656	3.46181	3.4012	3.39246
10.39	3.57967	3.42708	3.5314	3.46128	3.40402	3.38913
10.4	3.58093	3.4402	3.53128	3.47523	3.40362	3.40686
10.41	3.57822	3.4264	3.5052	3.47643	3.38843	3.40442
10.42	3.56725	3.42587	3.50665	3.48859	3.38022	3.39227
10.43	3.59016	3.43375	3.50804	3.47599	3.38058	3.40323
10.44	3.57561	3.42163	3.51221	3.48284	3.37624	3.39276
10.45	3.58409	3.43495	3.50257	3.48698	3.37463	3.39867
10.46	3.57778	3.42069	3.50905	3.48273	3.37852	3.40632
10.47	3.55835	3.41608	3.51808	3.49421	3.37929	3.41597
10.48	3.54734	3.42792	3.51486	3.47796	3.38597	3.40767
10.49	3.54951	3.42341	3.50534	3.48032	3.39424	3.40436
10.5	3.55165	3.42085	3.51322	3.46749	3.38242	3.39988
10.51	3.56341	3.4241	3.51629	3.46155	3.3754	3.3925
10.52	3.56011	3.42837	3.51727	3.46299	3.35973	3.39436
10.53	3.56068	3.42349	3.5257	3.468	3.36508	3.38053
10.54	3.55872	3.41428	3.52858	3.46449	3.36761	3.38077
10.55	3.55542	3.40754	3.52136	3.47548	3.37519	3.38146
10.56	3.55349	3.40086	3.51922	3.46787	3.37572	3.38528
10.57	3.54996	3.40517	3.51237	3.45679	3.37098	3.3971
10.58	3.55915	3.41276	3.52817	3.45683	3.36761	3.3982
10.59	3.5532	3.40458	3.521	3.44811	3.35484	3.39644
10.6	3.55029	3.40672	3.50363	3.44936	3.35952	3.39691
10.61	3.54314	3.40576	3.51461	3.45843	3.35538	3.39953
10.62	3.5379	3.39877	3.50561	3.45325	3.35444	3.40288
10.63	3.54526	3.39911	3.51229	3.45564	3.36517	3.39407
10.64	3.5382	3.38115	3.51359	3.44396	3.36637	3.39023
10.65	3.54829	3.39964	3.51455	3.44526	3.38242	3.38075
10.66	3.53695	3.40931	3.51043	3.44836	3.38894	3.39745
10.67	3.53895	3.39982	3.51096	3.45117	3.38273	3.39542
10.68	3.5509	3.39859	3.51074	3.45212	3.36891	3.39074
10.69	3.55311	3.3965	3.50669	3.4452	3.37618	3.37854
10.7	3.55077	3.41186	3.50696	3.44388	3.36422	3.37912
10.71	3.53501	3.40886	3.51453	3.455	3.3712	3.38984
10.72	3.53615	3.4156	3.52093	3.4399	3.36007	3.39637
10.73	3.52932	3.39242	3.52764	3.4605	3.362	3.40588
10.74	3.534	3.40197	3.54235	3.44441	3.36589	3.40996
10.75	3.52839	3.40621	3.52473	3.44193	3.3661	3.40483
10.76	3.5368	3.41738	3.51597	3.44955	3.37638	3.40429
10.77	3.53184	3.41521	3.5167	3.45	3.38084	3.40961
10.78	3.53546	3.42001	3.52468	3.45505	3.38142	3.4062
10.79	3.53644	3.41902	3.53199	3.44701	3.36298	3.40287
10.8	3.54113	3.41908	3.54046	3.45087	3.35406	3.4159
10.81	3.53362	3.42096	3.53328	3.44532	3.37007	3.41598
10.82	3.53935	3.43334	3.53736	3.45221	3.36555	3.41988
10.83	3.53379	3.43904	3.53251	3.44639	3.37448	3.42909
10.84	3.56599	3.43844	3.52914	3.43795	3.37705	3.40751
10.85	3.56873	3.42643	3.51226	3.44722	3.37899	3.41139
10.86	3.53941	3.42176	3.52202	3.43786	3.37038	3.40023
10.87	3.53988	3.42401	3.5324	3.43686	3.37147	3.39695
10.88	3.54796	3.41258	3.53441	3.43251	3.39428	3.39772
10.89	3.54743	3.42244	3.53427	3.41385	3.3844	3.3893
10.9	3.55568	3.41458	3.55429	3.42473	3.39234	3.39057
10.91	3.55824	3.42573	3.53689	3.42298	3.4008	3.37997
10.92	3.53611	3.43003	3.55024	3.42881	3.39414	3.40026
10.93	3.53221	3.41252	3.54663	3.4303	3.38737	3.3968
10.94	3.53677	3.41556	3.53734	3.42747	3.38851	3.40172
10.95	3.5421	3.40968	3.53295	3.40832	3.38604	3.409
10.96	3.55579	3.41313	3.5214	3.42173	3.38953	3.42456
10.97	3.55613	3.39718	3.51569	3.43422	3.39097	3.42003
10.98	3.55127	3.4058	3.53077	3.42505	3.40509	3.41293
10.99	3.54944	3.40935	3.52483	3.43087	3.39307	3.40962
11	3.55182	3.4056	3.52387	3.43444	3.38866	3.40462
11.01	3.5726	3.40842	3.5241	3.44921	3.38457	3.40485
11.02	3.56803	3.40568	3.52307	3.44556	3.37958	3.41089
11.03	3.56936	3.40744	3.50479	3.43883	3.37037	3.42525
11.04	3.56764	3.41951	3.52056	3.45025	3.36841	3.4222
11.05	3.56777	3.41743	3.50613	3.44119	3.38356	3.41135
11.06	3.57592	3.41419	3.49924	3.45284	3.38542	3.3996
11.07	3.57057	3.422	3.49362	3.45873	3.39303	3.40726
11.08	3.55863	3.41051	3.50721	3.44976	3.38526	3.39548
11.09	3.5819	3.42351	3.50424	3.45739	3.39781	3.39979
11.1	3.59539	3.43197	3.49843	3.44512	3.39972	3.3899
11.11	3.58337	3.41901	3.49875	3.4506	3.40203	3.3773
11.12	3.57234	3.4292	3.48458	3.44575	3.40583	3.37884
11.13	3.57521	3.42551	3.48912	3.45457	3.40629	3.37269
11.14	3.56249	3.41032	3.49688	3.45207	3.39874	3.37359
11.15	3.57089	3.42752	3.49364	3.45344	3.39496	3.37155
11.16	3.56768	3.42335	3.49694	3.44501	3.39996	3.38168
11.17	3.56681	3.42333	3.50322	3.44537	3.4033	3.38558
11.18	3.57185	3.42501	3.50326	3.44128	3.40969	3.389
11.19	3.56864	3.42612	3.51102	3.43829	3.40497	3.38409
11.2	3.56314	3.40617	3.50981	3.44819	3.38697	3.4036
11.21	3.55786	3.38902	3.51058	3.44916	3.39054	3.40258
11.22	3.56609	3.38807	3.51754	3.44261	3.37928	3.39616
11.23	3.55568	3.39335	3.50647	3.44412	3.3847	3.38325
11.24	3.5572	3.39857	3.50719	3.43862	3.40898	3.40015
11.25	3.56238	3.4028	3.52301	3.4519	3.38994	3.40232
11.26	3.55244	3.40623	3.51674	3.45543	3.38253	3.39466
11.27	3.54763	3.39179	3.50678	3.44167	3.39794	3.38493
11.28	3.53205	3.40191	3.5128	3.45422	3.39143	3.38976
11.29	3.53874	3.42034	3.5088	3.4635	3.40538	3.39603
11.3	3.52933	3.41953	3.51106	3.44777	3.41857	3.38809
11.31	3.52944	3.42224	3.51011	3.45654	3.4039	3.3948
11.32	3.51609	3.42383	3.50885	3.46729	3.4019	3.39275
11.33	3.52244	3.40793	3.50954	3.47417	3.3961	3.39591
11.34	3.50839	3.41048	3.51217	3.45531	3.40052	3.37895
11.35	3.51694	3.42077	3.50663	3.4499	3.39681	3.39513
11.36	3.51376	3.41733	3.51351	3.44978	3.40174	3.39022
11.37	3.5275	3.42293	3.51467	3.45511	3.40681	3.37369
11.38	3.53111	3.42121	3.50587	3.44323	3.41773	3.38351
11.39	3.54756	3.41129	3.52519	3.43893	3.41709	3.37949
11.4	3.54166	3.42498	3.51381	3.44832	3.40616	3.37168
11.41	3.54159	3.42112	3.50268	3.45379	3.40659	3.37379
11.42	3.53341	3.40248	3.51421	3.43674	3.39207	3.37617
11.43	3.52402	3.41778	3.52045	3.4317	3.39549	3.38765
11.44	3.53226	3.4106	3.51925	3.42827	3.38161	3.37903
11.45	3.55038	3.4131	3.53651	3.43733	3.38639	3.37596
11.46	3.54498	3.39751	3.53985	3.4425	3.37809	3.37431
11.47	3.5248	3.40954	3.53841	3.43418	3.37677	3.37589
11.48	3.51684	3.40883	3.52255	3.44089	3.38874	3.38599
11.49	3.51697	3.41562	3.54171	3.4374	3.39513	3.37441
11.5	3.53936	3.42611	3.53742	3.44258	3.38618	3.40417
11.51	3.53395	3.43891	3.54415	3.43611	3.3932	3.37708
11.52	3.52893	3.43907	3.53859	3.45187	3.39973	3.38802
11.53	3.53278	3.44614	3.53324	3.46239	3.39754	3.37695
11.54	3.53662	3.44247	3.5346	3.46197	3.39277	3.3871
11.55	3.52284	3.44496	3.53809	3.44416	3.40422	3.38669
11.56	3.52828	3.43746	3.53437	3.44978	3.41111	3.38358
11.57	3.5383	3.43383	3.54337	3.4411	3.40963	3.38093
11.58	3.52523	3.44037	3.53887	3.44767	3.40676	3.36512
11.59	3.54743	3.4486	3.53509	3.44032	3.4006	3.37507
11.6	3.56124	3.4499	3.53877	3.44592	3.38878	3.36786
11.61	3.55821	3.44362	3.55845	3.44491	3.3913	3.36379
11.62	3.56072	3.4536	3.55827	3.44498	3.40152	3.36236
11.63	3.55091	3.43382	3.55824	3.45509	3.40468	3.36447
11.64	3.55572	3.44731	3.56639	3.45155	3.41357	3.37049
11.65	3.55868	3.4431	3.5662	3.44688	3.41874	3.36727
11.66	3.56747	3.44291	3.57416	3.45476	3.41327	3.36431
11.67	3.56892	3.42375	3.57053	3.47839	3.40542	3.36886
11.68	3.58232	3.42888	3.55942	3.46871	3.39417	3.3604
11.69	3.5806	3.43657	3.56602	3.46657	3.40911	3.366
11.7	3.57181	3.42528	3.56576	3.47582	3.41121	3.38438
11.71	3.58155	3.42597	3.55628	3.49167	3.41985	3.36915
11.72	3.57711	3.42692	3.55676	3.46183	3.42332	3.3762
11.73	3.575	3.42891	3.57064	3.45528	3.42439	3.36757
11.74	3.57751	3.41863	3.56585	3.46005	3.42591	3.37023
11.75	3.57578	3.41879	3.56175	3.45241	3.42695	3.37829
11.76	3.5667	3.41442	3.55255	3.45841	3.43173	3.37684
11.77	3.55981	3.41694	3.5552	3.46239	3.42593	3.38416
11.78	3.55825	3.41129	3.5548	3.45507	3.42582	3.36614
11.79	3.56094	3.43109	3.55003	3.44502	3.42715	3.38732
11.8	3.55329	3.44043	3.54439	3.4294	3.42952	3.39612
11.81	3.55362	3.44046	3.56452	3.44318	3.42956	3.40207
11.82	3.5412	3.43692	3.55882	3.44864	3.41115	3.4008
11.83	3.54341	3.44587	3.54712	3.45544	3.39793	3.40547
11.84	3.5605	3.45258	3.54364	3.45697	3.40502	3.42687
11.85	3.57095	3.43647	3.53777	3.45515	3.40566	3.42279
11.86	3.56784	3.43028	3.52064	3.43303	3.39279	3.40741
11.87	3.56988	3.43558	3.52732	3.43323	3.41197	3.40207
11.88	3.56127	3.42723	3.52781	3.42799	3.41281	3.387
11.89	3.56416	3.42546	3.52527	3.42131	3.42013	3.37626
11.9	3.54769	3.42433	3.54691	3.42221	3.41569	3.37773
11.91	3.5466	3.44352	3.5502	3.43678	3.4125	3.38162
11.92	3.54551	3.45323	3.55448	3.43676	3.41608	3.37768
11.93	3.54137	3.45766	3.54865	3.41942	3.41731	3.36535
11.94	3.54054	3.45044	3.55888	3.43723	3.4384	3.37219
11.95	3.51603	3.4344	3.5632	3.43563	3.43622	3.35523
11.96	3.51605	3.45144	3.56217	3.43923	3.44605	3.36465
11.97	3.51632	3.4304	3.56517	3.43973	3.4492	3.36086
11.98	3.51604	3.43331	3.56863	3.45247	3.41952	3.35874
11.99	3.52556	3.43673	3.56585	3.44865	3.41781	3.36708
12	3.53947	3.43353	3.56866	3.45701	3.40867	3.37576
12.01	3.52952	3.44341	3.56306	3.46427	3.40569	3.37759
12.02	3.52385	3.45399	3.56875	3.45821	3.42388	3.38644
12.03	3.52774	3.44336	3.57079	3.46726	3.43039	3.39635
12.04	3.53509	3.43871	3.56084	3.46847	3.42602	3.39229
12.05	3.52967	3.43551	3.54554	3.47205	3.42787	3.38302
12.06	3.52121	3.43272	3.54039	3.47562	3.44012	3.38438
12.07	3.52415	3.43302	3.54401	3.47784	3.43235	3.38568
12.08	3.52023	3.43702	3.53254	3.47517	3.415	3.38459
12.09	3.51848	3.42786	3.51883	3.47652	3.40327	3.37894
12.1	3.5166	3.42882	3.52779	3.47645	3.41596	3.39734
12.11	3.51628	3.43226	3.53152	3.4716	3.41253	3.39764
12.12	3.5233	3.42912	3.53204	3.47714	3.41949	3.41011
12.13	3.51948	3.42606	3.53273	3.47465	3.40897	3.40566
12.14	3.50821	3.43216	3.5412	3.46089	3.39647	3.39922
12.15	3.5051	3.4242	3.54411	3.47457	3.40263	3.41018
12.16	3.50634	3.43387	3.52894	3.46132	3.39425	3.41529
12.17	3.51318	3.44341	3.51735	3.46957	3.40405	3.4252
12.18	3.50283	3.445	3.5227	3.4555	3.39743	3.40596
12.19	3.50474	3.44055	3.52802	3.48013	3.38035	3.39723
12.2	3.48743	3.43372	3.53953	3.46165	3.38806	3.38274
12.21	3.48643	3.42733	3.53951	3.47166	3.37929	3.38234
12.22	3.48693	3.42822	3.53978	3.46911	3.37708	3.38163
12.23	3.50032	3.43997	3.52946	3.46004	3.37915	3.37389
12.24	3.50277	3.44836	3.53688	3.46791	3.38734	3.3809
12.25	3.50755	3.43133	3.53191	3.46537	3.3988	3.37067
12.26	3.50652	3.42378	3.54766	3.45384	3.40537	3.36535
12.27	3.49064	3.4199	3.54003	3.45305	3.38795	3.37209
12.28	3.47854	3.43771	3.52903	3.45043	3.38484	3.37391
12.29	3.47631	3.43288	3.53538	3.46914	3.38676	3.3777
12.3	3.47982	3.44208	3.54026	3.46604	3.38568	3.36573
12.31	3.48012	3.43216	3.54421	3.45998	3.37644	3.36096
12.32	3.49276	3.4413	3.54464	3.4548	3.40637	3.36909
12.33	3.50365	3.44368	3.52947	3.45392	3.397	3.38058
12.34	3.50425	3.43864	3.50851	3.45281	3.40373	3.36972
12.35	3.51261	3.44354	3.50562	3.46384	3.41218	3.37777
12.36	3.50933	3.44914	3.50697	3.47329	3.40575	3.3775
12.37	3.51242	3.46427	3.50445	3.47866	3.41353	3.37064
12.38	3.53177	3.44565	3.50149	3.46738	3.40984	3.36657
12.39	3.52368	3.44826	3.49724	3.46842	3.41155	3.36782
12.4	3.54148	3.44904	3.50627	3.45954	3.41128	3.36707
12.41	3.55169	3.4532	3.5181	3.44686	3.4049	3.3725
12.42	3.53196	3.42937	3.52446	3.44524	3.40472	3.39022
12.43	3.54208	3.44223	3.50724	3.44261	3.40698	3.37415
12.44	3.53253	3.44923	3.50978	3.44365	3.40787	3.39797
12.45	3.52086	3.44497	3.5114	3.43498	3.39362	3.39897
12.46	3.5019	3.44967	3.50297	3.44154	3.3899	3.4004
12.47	3.4973	3.45132	3.4979	3.45234	3.40463	3.40724
12.48	3.50615	3.45504	3.50257	3.44301	3.40714	3.39637
12.49	3.52291	3.45467	3.50528	3.45843	3.39392	3.40665
12.5	3.51868	3.4569	3.50742	3.43621	3.40648	3.40141
12.51	3.53465	3.44318	3.51873	3.44292	3.41328	3.38848
12.52	3.53408	3.45197	3.50902	3.44588	3.41263	3.39629
12.53	3.52851	3.44763	3.5254	3.46041	3.41262	3.39277
12.54	3.51907	3.46067	3.52065	3.45558	3.41246	3.4017
12.55	3.52323	3.45465	3.52894	3.46523	3.40347	3.39774
12.56	3.51874	3.45028	3.53362	3.46045	3.40759	3.39309
12.57	3.53013	3.4435	3.53214	3.45802	3.41672	3.38283
12.58	3.53519	3.44569	3.52975	3.46063	3.41578	3.39249
12.59	3.53215	3.43205	3.52934	3.45765	3.41714	3.39003
12.6	3.52689	3.44638	3.52241	3.44084	3.4153	3.39367
12.61	3.52152	3.43391	3.52935	3.44607	3.41211	3.37969
12.62	3.5186	3.43924	3.53724	3.45731	3.40047	3.3814
12.63	3.5299	3.43027	3.55888	3.46498	3.39464	3.38785
12.64	3.54409	3.4542	3.56168	3.46776	3.40016	3.39408
12.65	3.5294	3.46015	3.57352	3.46481	3.40202	3.39709
12.66	3.53864	3.46546	3.56705	3.46	3.40182	3.39093
12.67	3.52164	3.45874	3.55641	3.45669	3.41614	3.37791
12.68	3.50775	3.47101	3.56098	3.46455	3.43196	3.38485
12.69	3.50458	3.45675	3.5665	3.45813	3.43624	3.38422
12.7	3.50732	3.47538	3.55215	3.46195	3.44453	3.38827
12.71	3.51403	3.463	3.5579	3.46992	3.43762	3.38188
12.72	3.50496	3.47185	3.5558	3.46416	3.43584	3.38148
12.73	3.50581	3.47573	3.55322	3.4644	3.42198	3.35948
12.74	3.52133	3.47777	3.54305	3.46227	3.42355	3.38878
12.75	3.49788	3.46609	3.52887	3.45924	3.41707	3.39185
12.76	3.49343	3.45849	3.53977	3.45926	3.42801	3.39393
12.77	3.50827	3.45081	3.5453	3.46142	3.44272	3.39511
12.78	3.50493	3.45229	3.5343	3.46407	3.42265	3.39056
12.79	3.51617	3.45811	3.53478	3.45919	3.44239	3.40123
12.8	3.51847	3.46023	3.53166	3.4514	3.45269	3.40503
12.81	3.52059	3.46875	3.53964	3.43978	3.4531	3.41192
12.82	3.51507	3.47509	3.52831	3.4342	3.44982	3.41171
12.83	3.51524	3.47397	3.53792	3.44334	3.4564	3.40259
12.84	3.51438	3.47181	3.52973	3.43416	3.43958	3.4051
12.85	3.5241	3.47387	3.54997	3.44415	3.45394	3.40591
12.86	3.52352	3.46632	3.53957	3.42836	3.45095	3.4034
12.87	3.51839	3.48058	3.53757	3.44495	3.43817	3.40031
12.88	3.51303	3.47478	3.53272	3.43718	3.43217	3.38983
12.89	3.51771	3.47412	3.53388	3.42723	3.42512	3.39522
12.9	3.53179	3.48081	3.53683	3.42722	3.41544	3.39589
12.91	3.53933	3.48172	3.52723	3.41487	3.41881	3.39808
12.92	3.52842	3.47293	3.54056	3.42893	3.41164	3.38861
12.93	3.52333	3.47373	3.5413	3.43147	3.40617	3.38834
12.94	3.51538	3.47243	3.52804	3.44622	3.41416	3.38215
12.95	3.50257	3.46343	3.52848	3.44051	3.41511	3.3863
12.96	3.51539	3.45407	3.53442	3.44157	3.40284	3.37932
12.97	3.51511	3.4616	3.54794	3.43346	3.41445	3.38564
12.98	3.50813	3.46369	3.5555	3.43694	3.42515	3.38112
12.99	3.52592	3.47403	3.5521	3.4445	3.42019	3.38557
13	3.52824	3.46597	3.54582	3.4573	3.42227	3.39406
13.01	3.53988	3.46446	3.53892	3.44421	3.43515	3.40173
13.02	3.53292	3.45479	3.53139	3.45421	3.4194	3.4007
13.03	3.5329	3.47618	3.52856	3.44769	3.41603	3.38844
13.04	3.54272	3.48363	3.52642	3.45222	3.42847	3.39873
13.05	3.54492	3.47613	3.53835	3.45432	3.43581	3.40397
13.06	3.53636	3.4741	3.53953	3.44289	3.43274	3.40973
13.07	3.55325	3.45488	3.53199	3.43939	3.42768	3.38954
13.08	3.54908	3.46937	3.5215	3.44179	3.41753	3.40284
13.09	3.53983	3.45998	3.51917	3.43981	3.42155	3.41304
13.1	3.53095	3.46977	3.54431	3.44187	3.42788	3.40431
13.11	3.51486	3.46844	3.56327	3.44449	3.43212	3.39986
13.12	3.51578	3.4764	3.55127	3.43521	3.41095	3.39522
13.13	3.52989	3.48037	3.54377	3.42745	3.41962	3.39328
13.14	3.51272	3.47082	3.53673	3.4338	3.40913	3.39993
13.15	3.514	3.46355	3.5497	3.43036	3.41678	3.40031
13.16	3.51887	3.47289	3.54028	3.41928	3.41141	3.40206
13.17	3.51573	3.45614	3.52326	3.42276	3.39888	3.3899
13.18	3.50323	3.46944	3.5243	3.4259	3.40045	3.38614
13.19	3.51635	3.48074	3.52892	3.41957	3.40851	3.38937
13.2	3.50128	3.47844	3.52299	3.4296	3.41611	3.38323
13.21	3.51742	3.46706	3.51803	3.4261	3.39839	3.38982
13.22	3.53733	3.46805	3.51502	3.43725	3.40629	3.39006
13.23	3.52944	3.45885	3.52384	3.42945	3.41756	3.38865
13.24	3.54014	3.45463	3.52169	3.42214	3.41635	3.40195
13.25	3.53612	3.4442	3.52286	3.41274	3.41654	3.38817
13.26	3.52791	3.4489	3.527	3.40704	3.41886	3.37182
13.27	3.53662	3.4392	3.52889	3.39923	3.422	3.37345
13.28	3.52021	3.43519	3.51305	3.39529	3.41103	3.36958
13.29	3.52692	3.43085	3.53235	3.39494	3.40797	3.37021
13.3	3.5268	3.43203	3.5336	3.39444	3.40979	3.37785
13.31	3.53096	3.42719	3.51558	3.40965	3.39614	3.36721
13.32	3.54972	3.43753	3.51101	3.41457	3.39844	3.37567
13.33	3.55153	3.44231	3.53147	3.42211	3.39415	3.36695
13.34	3.54676	3.44392	3.52885	3.42148	3.39142	3.36637
13.35	3.53318	3.45804	3.52543	3.41655	3.39183	3.35935
13.36	3.54802	3.46041	3.52933	3.42079	3.40258	3.36821
13.37	3.53772	3.45051	3.52631	3.42597	3.40338	3.36144
13.38	3.53116	3.45582	3.51476	3.43488	3.40741	3.36314
13.39	3.54246	3.44664	3.53016	3.42578	3.3973	3.37295
13.4	3.55904	3.45635	3.51135	3.42579	3.4023	3.36363
13.41	3.53814	3.45383	3.51433	3.43445	3.40649	3.37836
13.42	3.54235	3.45219	3.5125	3.42976	3.40297	3.369
13.43	3.54315	3.43954	3.50716	3.41659	3.41497	3.37189
13.44	3.54008	3.45139	3.50921	3.43591	3.42425	3.37876
13.45	3.54121	3.44695	3.49469	3.42912	3.41345	3.38589
13.46	3.56368	3.43936	3.49872	3.42815	3.41669	3.38885
13.47	3.55206	3.44344	3.52789	3.43815	3.4284	3.37446
13.48	3.54884	3.43492	3.5271	3.42921	3.42521	3.37525
13.49	3.54373	3.43311	3.52079	3.4418	3.43148	3.3858
13.5	3.5369	3.43487	3.52105	3.44772	3.41125	3.40315
13.51	3.52567	3.44524	3.52864	3.44874	3.42571	3.40549
13.52	3.53878	3.45626	3.52265	3.44581	3.43612	3.41789
13.53	3.54686	3.44852	3.53367	3.43232	3.43398	3.41116
13.54	3.5385	3.46349	3.55417	3.43904	3.42968	3.41793
13.55	3.54151	3.46849	3.55349	3.42451	3.4374	3.42546
13.56	3.53461	3.47747	3.53693	3.43014	3.43969	3.41154
13.57	3.54004	3.48302	3.53173	3.44111	3.43212	3.41016
13.58	3.53735	3.464	3.53736	3.43476	3.43077	3.40275
13.59	3.5388	3.4701	3.53733	3.42409	3.42018	3.39427
13.6	3.52581	3.4737	3.52011	3.43745	3.41636	3.3822
13.61	3.51393	3.46992	3.53062	3.4428	3.41854	3.38205
13.62	3.5018	3.45755	3.53062	3.44756	3.42884	3.38127
13.63	3.50503	3.46222	3.53146	3.43898	3.43068	3.38276
13.64	3.5105	3.46838	3.5255	3.43687	3.4358	3.39125
13.65	3.50143	3.46121	3.54954	3.44414	3.42853	3.38147
13.66	3.50568	3.47247	3.54972	3.43696	3.44003	3.36992
13.67	3.50375	3.47981	3.53699	3.42272	3.44236	3.37591
13.68	3.49171	3.46011	3.55885	3.42499	3.43142	3.39362
13.69	3.51311	3.46595	3.55488	3.42846	3.44071	3.39409
13.7	3.51227	3.45598	3.54254	3.43483	3.43224	3.38087
13.71	3.52104	3.43741	3.54858	3.43269	3.43389	3.38847
13.72	3.54481	3.43723	3.5458	3.43026	3.44324	3.38754
13.73	3.53194	3.44083	3.5248	3.42949	3.44761	3.38356
13.74	3.52187	3.45581	3.51343	3.42619	3.43988	3.3943
13.75	3.52482	3.4482	3.52219	3.43107	3.43463	3.4026
13.76	3.53166	3.43841	3.51931	3.43648	3.42434	3.42622
13.77	3.52348	3.44927	3.52017	3.43442	3.43364	3.41192
13.78	3.52584	3.45117	3.53486	3.43329	3.44051	3.39437
13.79	3.51316	3.44461	3.52685	3.44133	3.44797	3.38873
13.8	3.50748	3.44946	3.51318	3.45052	3.43808	3.3991
13.81	3.52494	3.46185	3.51888	3.44547	3.43837	3.38651
13.82	3.51076	3.45082	3.52788	3.44103	3.43144	3.3866
13.83	3.51776	3.45165	3.51376	3.46232	3.43719	3.38611
13.84	3.52082	3.44627	3.51448	3.45771	3.43709	3.38733
13.85	3.53141	3.44104	3.52112	3.45718	3.43621	3.40145
13.86	3.53984	3.4382	3.51424	3.45799	3.42795	3.39926
13.87	3.53063	3.42355	3.51986	3.45476	3.42979	3.38011
13.88	3.53625	3.41485	3.52865	3.44988	3.43359	3.3934
13.89	3.53446	3.41906	3.53805	3.44295	3.431	3.39256
13.9	3.53132	3.43853	3.53274	3.4398	3.44366	3.37956
13.91	3.53596	3.43017	3.53407	3.44442	3.43033	3.37942
13.92	3.53091	3.41765	3.54535	3.44348	3.44044	3.38028
13.93	3.52213	3.42301	3.53093	3.45485	3.45113	3.37829
13.94	3.52378	3.411	3.53295	3.44796	3.44292	3.38267
13.95	3.54205	3.42193	3.53205	3.44961	3.44794	3.39243
13.96	3.54572	3.42774	3.5285	3.45353	3.43528	3.39037
13.97	3.5287	3.43837	3.52944	3.45189	3.41965	3.40195
13.98	3.5457	3.43163	3.52359	3.46412	3.40556	3.39542
13.99	3.553	3.41625	3.53023	3.45397	3.42403	3.39911
14	3.55904	3.41554	3.54007	3.46141	3.42435	3.40369
14.01	3.54869	3.42169	3.53797	3.44775	3.42431	3.41173
14.02	3.55609	3.43518	3.53065	3.44316	3.42594	3.40042
14.03	3.54579	3.45271	3.52967	3.44497	3.42974	3.40356
14.04	3.56086	3.44236	3.51664	3.45926	3.42379	3.40911
14.05	3.54349	3.45758	3.53615	3.45406	3.4293	3.43466
14.06	3.53917	3.44266	3.52858	3.4546	3.42045	3.41247
14.07	3.54762	3.44503	3.53209	3.45801	3.43153	3.40971
14.08	3.53855	3.45461	3.53443	3.45218	3.43267	3.39602
14.09	3.53193	3.45319	3.53774	3.45285	3.42997	3.40812
14.1	3.54434	3.46211	3.53735	3.43964	3.42733	3.40652
14.11	3.54253	3.46747	3.53171	3.44524	3.44377	3.41356
14.12	3.53522	3.45608	3.53105	3.44013	3.44457	3.4077
14.13	3.53798	3.45513	3.53534	3.44158	3.43926	3.39659
14.14	3.5301	3.46143	3.53768	3.43648	3.4407	3.39314
14.15	3.53285	3.45609	3.53161	3.43461	3.42733	3.41443
14.16	3.53423	3.44663	3.53644	3.45099	3.43449	3.41765
14.17	3.53659	3.46379	3.54501	3.4454	3.44272	3.40373
14.18	3.53423	3.46154	3.5387	3.43719	3.44597	3.40646
14.19	3.5577	3.46294	3.53203	3.43528	3.45644	3.38988
14.2	3.53138	3.45486	3.53904	3.44506	3.45554	3.37593
14.21	3.53277	3.44868	3.53173	3.44517	3.44984	3.38039
14.22	3.5437	3.46235	3.53036	3.43789	3.45919	3.38283
14.23	3.52949	3.47201	3.53892	3.43883	3.45281	3.38126
14.24	3.53307	3.45837	3.53982	3.43247	3.44918	3.38288
14.25	3.54039	3.4573	3.53877	3.44229	3.45828	3.38681
14.26	3.53634	3.46263	3.53732	3.44031	3.46734	3.35754
14.27	3.54459	3.45843	3.53531	3.43917	3.46559	3.36178
14.28	3.5324	3.46414	3.53388	3.45412	3.45506	3.37545
14.29	3.52962	3.46291	3.5133	3.45037	3.44862	3.38265
14.3	3.54343	3.46744	3.52192	3.45105	3.46454	3.38725
14.31	3.54059	3.4591	3.52208	3.44675	3.45159	3.38317
14.32	3.53911	3.45041	3.52008	3.43709	3.4563	3.3825
14.33	3.53959	3.43856	3.53499	3.43273	3.45929	3.37302
14.34	3.54556	3.45064	3.51585	3.42823	3.45949	3.36984
14.35	3.52923	3.45088	3.52678	3.42418	3.45279	3.36351
14.36	3.51714	3.44215	3.53765	3.41727	3.44365	3.37044
14.37	3.53371	3.44147	3.53472	3.42076	3.43675	3.3811
14.38	3.52518	3.4398	3.53399	3.42918	3.4275	3.36709
14.39	3.52401	3.45749	3.535	3.43912	3.42259	3.38268
14.4	3.54068	3.43165	3.54483	3.43816	3.44611	3.38305
14.41	3.52818	3.43271	3.54136	3.43953	3.44225	3.39408
14.42	3.54327	3.42414	3.53132	3.44829	3.44457	3.39111
14.43	3.54931	3.41182	3.54759	3.45039	3.44877	3.39274
14.44	3.54069	3.4173	3.54461	3.43615	3.43926	3.4068
14.45	3.54286	3.42783	3.54459	3.4484	3.41866	3.40305
14.46	3.54086	3.43461	3.51572	3.45039	3.42063	3.40976
14.47	3.5575	3.43678	3.54158	3.44451	3.41858	3.40467
14.48	3.5564	3.42599	3.53506	3.4449	3.41626	3.38862
14.49	3.55359	3.43614	3.51752	3.43386	3.40616	3.39823
14.5	3.54729	3.4429	3.52566	3.43337	3.41649	3.4091
14.51	3.53588	3.43989	3.52192	3.45099	3.41762	3.40354
14.52	3.54791	3.43513	3.52503	3.44764	3.40604	3.39565
14.53	3.55745	3.42381	3.54051	3.44272	3.40255	3.4025
14.54	3.55783	3.43072	3.53679	3.44297	3.39167	3.40164
14.55	3.55108	3.43964	3.54375	3.45344	3.39466	3.40332
14.56	3.54899	3.43089	3.52994	3.44385	3.39057	3.39118
14.57	3.54636	3.44165	3.52891	3.45161	3.39535	3.3919
14.58	3.54518	3.46287	3.52715	3.43913	3.37792	3.39427
14.59	3.54831	3.46462	3.52457	3.42735	3.39502	3.40374
14.6	3.54981	3.45635	3.52122	3.43752	3.39352	3.39849
14.61	3.54385	3.45257	3.53118	3.43738	3.41103	3.38156
14.62	3.53701	3.45095	3.54539	3.43515	3.39625	3.36803
14.63	3.55119	3.4488	3.55588	3.44083	3.39161	3.36688
14.64	3.55035	3.45372	3.54693	3.43253	3.38074	3.37542
14.65	3.55369	3.45984	3.54945	3.44382	3.37345	3.3846
14.66	3.55318	3.46366	3.54869	3.45311	3.38302	3.37541
14.67	3.55001	3.44586	3.54807	3.44529	3.38375	3.37464
14.68	3.54742	3.45286	3.53907	3.43558	3.37836	3.37687
14.69	3.53751	3.44238	3.53522	3.42929	3.39011	3.37891
14.7	3.53382	3.44308	3.52643	3.42134	3.38644	3.38642
14.71	3.54014	3.4439	3.53669	3.42134	3.36851	3.38923
14.72	3.53754	3.43526	3.54365	3.42333	3.37486	3.37605
14.73	3.53556	3.45032	3.54818	3.41843	3.37753	3.3897
14.74	3.52798	3.45886	3.54633	3.40588	3.38825	3.37306
14.75	3.53295	3.46264	3.53747	3.40444	3.38631	3.38187
14.76	3.53542	3.45461	3.54686	3.41821	3.38997	3.39131
14.77	3.54569	3.46765	3.5505	3.42494	3.37643	3.38583
14.78	3.53312	3.46675	3.5562	3.43037	3.37999	3.39443
14.79	3.53794	3.45696	3.54582	3.44075	3.37714	3.40116
14.8	3.5371	3.46312	3.55089	3.43385	3.37298	3.4
14.81	3.55227	3.45551	3.55671	3.44266	3.3624	3.39035
14.82	3.5398	3.44795	3.55171	3.44439	3.36839	3.39227
14.83	3.53337	3.44332	3.54674	3.45193	3.36632	3.40502
14.84	3.53223	3.464	3.53813	3.44201	3.35711	3.39888
14.85	3.52051	3.46375	3.55102	3.44576	3.34964	3.39222
14.86	3.51878	3.45804	3.56794	3.43513	3.35793	3.40246
14.87	3.53037	3.4506	3.55528	3.43855	3.35957	3.3968
14.88	3.53415	3.44908	3.53853	3.44785	3.3688	3.38724
14.89	3.51877	3.45807	3.53403	3.443	3.37117	3.39541
14.9	3.50667	3.46267	3.54837	3.4519	3.37258	3.39373
14.91	3.50792	3.45402	3.5487	3.44377	3.38254	3.39744
14.92	3.50675	3.44581	3.53998	3.4435	3.37233	3.39903
14.93	3.50384	3.43324	3.53248	3.44226	3.38208	3.38218
14.94	3.50344	3.41805	3.54332	3.44999	3.38033	3.38071
14.95	3.4979	3.43845	3.53854	3.4451	3.3756	3.38625
14.96	3.51565	3.43804	3.53275	3.45003	3.39034	3.37257
14.97	3.5187	3.44283	3.54257	3.45538	3.38389	3.3842
14.98	3.51994	3.43711	3.53672	3.44151	3.37596	3.37724
14.99	3.52381	3.4492	3.53521	3.45408	3.39165	3.399
15	3.52302	3.44858	3.53778	3.45195	3.39673	3.38356
15.01	3.51608	3.45951	3.53301	3.46285	3.3886	3.38087
15.02	3.53181	3.44509	3.52963	3.46075	3.39433	3.38367
15.03	3.53843	3.44266	3.54132	3.4672	3.40837	3.37991
15.04	3.53728	3.45368	3.53981	3.46328	3.39876	3.37411
15.05	3.5307	3.43936	3.54243	3.46357	3.3999	3.36917
15.06	3.5107	3.44244	3.53622	3.46497	3.39041	3.37123
15.07	3.51297	3.43916	3.5457	3.48119	3.4011	3.38532
15.08	3.50999	3.44222	3.54945	3.47055	3.40714	3.38947
15.09	3.51464	3.44254	3.53854	3.47606	3.38515	3.37323
15.1	3.53261	3.45155	3.53257	3.48055	3.40358	3.37013
15.11	3.51727	3.44335	3.52454	3.46752	3.40238	3.35759
15.12	3.51708	3.43894	3.53744	3.48236	3.4018	3.35253
15.13	3.51941	3.42678	3.5352	3.45939	3.40456	3.3535
15.14	3.528	3.43315	3.54412	3.46833	3.39943	3.35274
15.15	3.53616	3.43533	3.52528	3.46907	3.41611	3.36303
15.16	3.52825	3.43341	3.51399	3.48431	3.39665	3.35124
15.17	3.52207	3.41113	3.52029	3.48571	3.3976	3.36155
15.18	3.5135	3.41411	3.53337	3.47837	3.3935	3.34467
15.19	3.5133	3.41919	3.52509	3.47573	3.39661	3.34623
15.2	3.50431	3.43554	3.52134	3.49067	3.4002	3.35418
15.21	3.50852	3.43305	3.54569	3.48702	3.40424	3.36059
15.22	3.5231	3.43044	3.54608	3.47603	3.4038	3.35803
15.23	3.51458	3.43209	3.54016	3.47473	3.41145	3.35725
15.24	3.51827	3.44343	3.53481	3.47377	3.41453	3.34341
15.25	3.49364	3.44515	3.51987	3.46491	3.41832	3.35175
15.26	3.49933	3.43385	3.51421	3.47707	3.39409	3.35781
15.27	3.50784	3.44787	3.50548	3.47675	3.41198	3.36626
15.28	3.50962	3.44851	3.52347	3.47366	3.40088	3.36408
15.29	3.50891	3.44997	3.52256	3.4661	3.4023	3.35798
15.3	3.52239	3.44722	3.52656	3.47303	3.42578	3.35871
15.31	3.52087	3.43918	3.5222	3.47676	3.44352	3.37437
15.32	3.50741	3.44917	3.52856	3.46063	3.4472	3.38025
15.33	3.50908	3.44584	3.53281	3.47194	3.4305	3.37799
15.34	3.50915	3.45148	3.54831	3.46455	3.44714	3.38067
15.35	3.52514	3.44914	3.54328	3.46461	3.42728	3.38262
15.36	3.50993	3.44826	3.52238	3.47229	3.41877	3.36783
15.37	3.52527	3.44879	3.53963	3.46609	3.41435	3.35414
15.38	3.51571	3.43737	3.53019	3.47897	3.41192	3.35515
15.39	3.5111	3.46029	3.52847	3.47382	3.40223	3.33753
15.4	3.50628	3.44893	3.52818	3.45821	3.3972	3.34052
15.41	3.51223	3.44028	3.54214	3.45676	3.40075	3.35142
15.42	3.51742	3.43971	3.53619	3.45119	3.40684	3.35687
15.43	3.50166	3.43483	3.53229	3.45023	3.41597	3.359
15.44	3.51574	3.43577	3.53759	3.44764	3.39872	3.36426
15.45	3.50951	3.44945	3.54131	3.44223	3.41159	3.37244
15.46	3.52223	3.44457	3.54812	3.45397	3.41804	3.37349
15.47	3.52098	3.43372	3.55251	3.44865	3.41974	3.36567
15.48	3.52194	3.43192	3.55378	3.44974	3.39138	3.36642
15.49	3.52751	3.4491	3.55209	3.44389	3.40021	3.37923
15.5	3.52571	3.4459	3.55537	3.4661	3.40939	3.37332
15.51	3.51942	3.44714	3.56437	3.47186	3.42652	3.36474
15.52	3.51972	3.43387	3.57318	3.46683	3.43172	3.37286
15.53	3.50721	3.43687	3.5601	3.46918	3.43329	3.36013
15.54	3.51974	3.4289	3.57585	3.46569	3.41894	3.36274
15.55	3.51721	3.4303	3.56498	3.46396	3.41476	3.38244
15.56	3.52056	3.41832	3.56851	3.46445	3.40432	3.37178
15.57	3.52056	3.42715	3.5596	3.47515	3.41435	3.37632
15.58	3.51978	3.42826	3.53052	3.46399	3.40511	3.37334
15.59	3.51789	3.44188	3.55184	3.46571	3.41368	3.36844
15.6	3.51851	3.42311	3.56732	3.46551	3.41107	3.36559
15.61	3.52018	3.41642	3.56465	3.46432	3.42526	3.36694
15.62	3.5275	3.42498	3.5531	3.47233	3.42192	3.36299
15.63	3.52557	3.42217	3.55193	3.46088	3.42543	3.37507
15.64	3.5164	3.41734	3.54998	3.46237	3.42281	3.38623
15.65	3.51456	3.42934	3.53589	3.46574	3.40415	3.40007
15.66	3.50826	3.40953	3.52834	3.46125	3.40316	3.39671
15.67	3.52246	3.41238	3.53983	3.46217	3.40829	3.39465
15.68	3.52015	3.42001	3.55547	3.45889	3.42002	3.39184
15.69	3.50693	3.42228	3.5669	3.47277	3.41036	3.40886
15.7	3.51474	3.42638	3.55993	3.45538	3.40566	3.41241
15.71	3.51009	3.42842	3.57225	3.45155	3.40519	3.39914
15.72	3.5115	3.4251	3.56899	3.46299	3.40586	3.40081
15.73	3.51227	3.42833	3.5552	3.46853	3.41694	3.40485
15.74	3.50394	3.42383	3.56017	3.47512	3.41372	3.39208
15.75	3.50643	3.42909	3.569	3.46681	3.42363	3.38581
15.76	3.51258	3.44011	3.57688	3.46477	3.41626	3.38294
15.77	3.49456	3.43208	3.57221	3.46854	3.41066	3.39126
15.78	3.48734	3.43725	3.55945	3.4542	3.41446	3.39034
15.79	3.46713	3.43719	3.54404	3.44078	3.41452	3.39687
15.8	3.481	3.4427	3.52275	3.44499	3.40922	3.39954
15.81	3.49988	3.44149	3.53453	3.43803	3.42072	3.40364
15.82	3.50123	3.45117	3.53441	3.43962	3.41414	3.38133
15.83	3.49643	3.44196	3.54443	3.45243	3.41003	3.38762
15.84	3.4902	3.44506	3.54529	3.4535	3.41494	3.38336
15.85	3.49249	3.4396	3.54234	3.44823	3.4037	3.38576
15.86	3.48895	3.43772	3.54625	3.41861	3.40661	3.40136
15.87	3.49546	3.43029	3.53723	3.41351	3.4157	3.38254
15.88	3.49885	3.43107	3.53458	3.42694	3.40747	3.38026
15.89	3.49012	3.44665	3.53567	3.42537	3.43418	3.37502
15.9	3.49921	3.45145	3.53389	3.42399	3.43029	3.38202
15.91	3.5067	3.45191	3.53865	3.41637	3.42398	3.37539
15.92	3.5117	3.45375	3.53802	3.41737	3.42185	3.37183
15.93	3.51165	3.44564	3.52357	3.41846	3.41403	3.36777
15.94	3.50749	3.46024	3.51224	3.42476	3.41708	3.3659
15.95	3.51451	3.45463	3.52006	3.42938	3.41028	3.36795
15.96	3.53046	3.45392	3.51076	3.43869	3.42359	3.3787
15.97	3.52817	3.45247	3.52256	3.45114	3.42423	3.37939
15.98	3.52282	3.44431	3.54873	3.44309	3.40916	3.37133
15.99	3.51104	3.44567	3.54671	3.45766	3.4	3.37567
16	3.50607	3.44376	3.53819	3.44724	3.40551	3.37526
16.01	3.49708	3.43709	3.5479	3.45099	3.40644	3.38509
16.02	3.49851	3.43717	3.56059	3.45431	3.42093	3.38149
16.03	3.50103	3.44035	3.56633	3.45502	3.41659	3.36419
16.04	3.4924	3.4356	3.55021	3.45183	3.41836	3.36575
16.05	3.50307	3.43811	3.55726	3.46198	3.41182	3.36642
16.06	3.50535	3.4543	3.5507	3.463	3.40341	3.37866
16.07	3.48517	3.43329	3.53713	3.44483	3.40285	3.37207
16.08	3.48542	3.43742	3.52821	3.45646	3.39631	3.37172
16.09	3.48799	3.4388	3.53674	3.44921	3.40342	3.37354
16.1	3.46521	3.43798	3.54889	3.44585	3.40293	3.37046
16.11	3.47235	3.43752	3.54984	3.43853	3.39005	3.36221
16.12	3.48364	3.41903	3.55694	3.45011	3.39745	3.36402
16.13	3.47736	3.42703	3.5577	3.45369	3.40672	3.37054
16.14	3.48317	3.44782	3.54756	3.44679	3.41211	3.36688
16.15	3.49697	3.43891	3.53555	3.43839	3.40903	3.37667
16.16	3.49855	3.45212	3.54142	3.43757	3.39434	3.36727
16.17	3.50038	3.43489	3.53824	3.44829	3.40828	3.37139
16.18	3.49822	3.43576	3.53815	3.44411	3.41654	3.36486
16.19	3.48209	3.4246	3.5321	3.43333	3.41968	3.37344
16.2	3.49619	3.43405	3.52218	3.43757	3.41514	3.37108
16.21	3.49586	3.44888	3.52393	3.44379	3.4047	3.36437
16.22	3.50763	3.43735	3.53441	3.4233	3.39691	3.37014
16.23	3.51101	3.43997	3.54385	3.44017	3.40701	3.38216
16.24	3.49997	3.43701	3.55707	3.45316	3.40503	3.36846
16.25	3.47733	3.43522	3.54419	3.44546	3.40834	3.35039
16.26	3.49737	3.44391	3.53769	3.44159	3.39656	3.35965
16.27	3.51235	3.44706	3.52826	3.44539	3.3887	3.3537
16.28	3.51184	3.42299	3.5375	3.45168	3.39712	3.35896
16.29	3.51186	3.42164	3.53021	3.44806	3.39319	3.37295
16.3	3.51271	3.41649	3.52739	3.45423	3.39774	3.36903
16.31	3.51162	3.42739	3.53909	3.44842	3.38572	3.36711
16.32	3.49776	3.43058	3.53201	3.4442	3.38075	3.37398
16.33	3.52326	3.43073	3.52811	3.45906	3.38314	3.39131
16.34	3.52698	3.44342	3.52301	3.45715	3.39168	3.39411
16.35	3.53248	3.43749	3.52874	3.45723	3.39754	3.39333
16.36	3.53623	3.44299	3.52874	3.45425	3.40108	3.3815
16.37	3.53148	3.45106	3.52275	3.45579	3.39459	3.37863
16.38	3.51333	3.45062	3.52549	3.44311	3.38195	3.36737
16.39	3.50711	3.43459	3.52415	3.42859	3.38397	3.36334
16.4	3.50156	3.43498	3.53723	3.44145	3.38944	3.35829
16.41	3.50349	3.42218	3.53285	3.47291	3.39178	3.36625
16.42	3.51431	3.42025	3.54163	3.45784	3.38218	3.36279
16.43	3.51381	3.4212	3.54478	3.44462	3.37566	3.36792
16.44	3.50255	3.42816	3.53083	3.45931	3.37995	3.38066
16.45	3.51039	3.43448	3.54519	3.45127	3.37519	3.37965
16.46	3.51541	3.42677	3.53927	3.45745	3.36281	3.3834
16.47	3.50858	3.4268	3.52633	3.44752	3.36931	3.37932
16.48	3.50664	3.4411	3.52491	3.43702	3.38303	3.38107
16.49	3.5006	3.43977	3.52859	3.44065	3.38951	3.3814
16.5	3.50314	3.44024	3.53152	3.43739	3.39535	3.39279
16.51	3.50308	3.44716	3.54997	3.43923	3.38955	3.38963
16.52	3.52602	3.43376	3.53244	3.45287	3.38796	3.36732
16.53	3.52212	3.44271	3.53984	3.45692	3.38783	3.36904
16.54	3.52992	3.43542	3.54277	3.45276	3.38964	3.36563
16.55	3.52046	3.4393	3.5432	3.4654	3.38167	3.36506
16.56	3.52197	3.46241	3.53602	3.4594	3.38032	3.3684
16.57	3.51548	3.4348	3.53584	3.45895	3.3832	3.36487
16.58	3.53177	3.4381	3.55335	3.46021	3.38188	3.36893
16.59	3.51702	3.43374	3.55285	3.45087	3.37331	3.37764
16.6	3.51771	3.44791	3.55494	3.4512	3.38632	3.37449
16.61	3.52571	3.42754	3.54995	3.45713	3.38728	3.37276
16.62	3.52532	3.44021	3.55839	3.45291	3.3859	3.36796
16.63	3.53342	3.43564	3.56134	3.45924	3.39134	3.36618
16.64	3.54381	3.41461	3.56293	3.45115	3.39267	3.3539
16.65	3.53359	3.40938	3.57048	3.43448	3.40374	3.35322
16.66	3.53993	3.40888	3.576	3.43783	3.40584	3.34863
16.67	3.56357	3.40568	3.58333	3.45341	3.40811	3.34261
16.68	3.549	3.41451	3.57701	3.44261	3.40157	3.34494
16.69	3.53476	3.42082	3.5941	3.45505	3.39892	3.35185
16.7	3.53197	3.41489	3.58315	3.45903	3.40187	3.33867
16.71	3.53927	3.40959	3.56988	3.44504	3.40587	3.33969
16.72	3.53014	3.41926	3.55579	3.46326	3.40993	3.33724
16.73	3.5236	3.42564	3.5545	3.47607	3.40992	3.34894
16.74	3.52451	3.4489	3.54225	3.4668	3.43192	3.35347
16.75	3.52256	3.45051	3.54625	3.46646	3.4225	3.35867
16.76	3.53417	3.44654	3.54271	3.46929	3.41289	3.35501
16.77	3.52079	3.45569	3.53753	3.4733	3.4174	3.35359
16.78	3.52404	3.46847	3.53419	3.47912	3.41885	3.3711
16.79	3.51935	3.45832	3.53602	3.47047	3.41151	3.35835
16.8	3.52572	3.46236	3.53204	3.47702	3.39761	3.37559
16.81	3.5191	3.47063	3.53472	3.47292	3.41236	3.36414
16.82	3.52482	3.4774	3.53509	3.46767	3.39966	3.36863
16.83	3.51437	3.46715	3.52746	3.46968	3.39956	3.37264
16.84	3.52846	3.45824	3.54042	3.46019	3.39195	3.36999
16.85	3.51693	3.46433	3.53485	3.46684	3.39264	3.37744
16.86	3.52021	3.46246	3.54657	3.48816	3.39393	3.37368
16.87	3.5241	3.46929	3.54387	3.46677	3.38438	3.36628
16.88	3.50594	3.47122	3.5343	3.47391	3.36758	3.36864
16.89	3.52377	3.46849	3.53587	3.47026	3.37594	3.37355
16.9	3.52732	3.47341	3.53748	3.47512	3.38334	3.3682
16.91	3.52188	3.47774	3.53399	3.47182	3.37338	3.37073
16.92	3.52623	3.47377	3.52432	3.46641	3.36744	3.37867
16.93	3.52391	3.46555	3.52641	3.46285	3.36446	3.38768
16.94	3.51122	3.46639	3.51596	3.46007	3.35318	3.38701
16.95	3.51843	3.47171	3.51353	3.46416	3.36455	3.3942
16.96	3.53032	3.4741	3.53084	3.45409	3.36673	3.39969
16.97	3.53115	3.47432	3.51831	3.46846	3.37805	3.40203
16.98	3.53066	3.4721	3.51639	3.44839	3.34927	3.39265
16.99	3.53881	3.46567	3.51452	3.44804	3.35623	3.3862
17	3.54816	3.45969	3.50294	3.44777	3.35966	3.37314
17.01	3.54102	3.45229	3.51117	3.45959	3.36153	3.36288
17.02	3.5215	3.44725	3.50931	3.4512	3.36861	3.35236
17.03	3.52198	3.45313	3.5077	3.45634	3.37111	3.36849
17.04	3.52154	3.44327	3.50455	3.43539	3.37155	3.37082
17.05	3.51736	3.42549	3.51155	3.44163	3.37305	3.36507
17.06	3.5028	3.41582	3.52234	3.43824	3.37345	3.35828
17.07	3.49642	3.42705	3.52126	3.45041	3.37473	3.36493
17.08	3.4824	3.41567	3.51152	3.45179	3.37152	3.36115
17.09	3.49821	3.41154	3.51214	3.44343	3.36452	3.3543
17.1	3.49273	3.42251	3.51127	3.46339	3.36496	3.36576
17.11	3.49494	3.42644	3.51381	3.46398	3.37018	3.37613
17.12	3.50213	3.44011	3.4948	3.456	3.36777	3.36974
17.13	3.51295	3.42265	3.50491	3.46143	3.36417	3.3753
17.14	3.51537	3.43312	3.50245	3.46342	3.36618	3.3805
17.15	3.51942	3.43049	3.50065	3.45358	3.37914	3.37804
17.16	3.52427	3.44256	3.49841	3.4667	3.38542	3.38074
17.17	3.53345	3.44303	3.5001	3.45431	3.37183	3.38645
17.18	3.52572	3.4416	3.50523	3.44457	3.36952	3.39207
17.19	3.50868	3.4373	3.49569	3.43451	3.36923	3.40098
17.2	3.50739	3.43452	3.51026	3.43354	3.38206	3.38523
17.21	3.52287	3.43197	3.50627	3.42478	3.38319	3.37034
17.22	3.5196	3.42989	3.51685	3.42023	3.38621	3.37706
17.23	3.51034	3.43473	3.51948	3.43282	3.39051	3.38832
17.24	3.51107	3.43786	3.50568	3.43974	3.38134	3.38152
17.25	3.51849	3.42511	3.50736	3.45383	3.38131	3.37742
17.26	3.52106	3.42675	3.51427	3.4481	3.37645	3.38302
17.27	3.52664	3.42546	3.51124	3.45194	3.3837	3.38526
17.28	3.52157	3.43649	3.49586	3.46474	3.38607	3.37778
17.29	3.5122	3.43509	3.51149	3.47084	3.36508	3.37847
17.3	3.51605	3.42731	3.50425	3.46993	3.37256	3.36462
17.31	3.517	3.42671	3.5011	3.4694	3.37572	3.37006
17.32	3.50347	3.42598	3.49285	3.45578	3.38261	3.35169
17.33	3.50714	3.42965	3.50039	3.45758	3.37177	3.35331
17.34	3.50153	3.43558	3.51301	3.45176	3.38991	3.35933
17.35	3.50505	3.43267	3.50057	3.45288	3.39729	3.34909
17.36	3.49254	3.42705	3.49594	3.44899	3.39432	3.36146
17.37	3.49508	3.45159	3.49442	3.43865	3.38506	3.35056
17.38	3.48984	3.45077	3.49371	3.44296	3.39112	3.35536
17.39	3.49813	3.44268	3.51629	3.44114	3.39055	3.35704
17.4	3.49058	3.43548	3.50701	3.43995	3.39159	3.36458
17.41	3.49297	3.44975	3.521	3.45247	3.39763	3.37562
17.42	3.49175	3.43503	3.51263	3.4566	3.40788	3.3981
17.43	3.49436	3.43727	3.50951	3.45787	3.40006	3.39163
17.44	3.49914	3.43793	3.50561	3.46098	3.4037	3.38581
17.45	3.49235	3.43588	3.50397	3.46274	3.3965	3.38216
17.46	3.49674	3.44703	3.49949	3.46543	3.39991	3.38066
17.47	3.48576	3.44749	3.51213	3.47663	3.4062	3.39816
17.48	3.49559	3.45106	3.51226	3.47251	3.40841	3.38487
17.49	3.49916	3.43687	3.50883	3.4733	3.40711	3.38502
17.5	3.49086	3.44324	3.49857	3.45629	3.40954	3.39084
17.51	3.48437	3.44228	3.50454	3.46313	3.41775	3.39556
17.52	3.49585	3.45285	3.51395	3.4626	3.40987	3.39381
17.53	3.49633	3.4465	3.53231	3.44939	3.41637	3.40378
17.54	3.50593	3.45584	3.52931	3.44548	3.4195	3.4035
17.55	3.50461	3.45068	3.5245	3.45507	3.42798	3.39451
17.56	3.5258	3.44234	3.51333	3.45403	3.41333	3.3736
17.57	3.52162	3.45466	3.50914	3.44201	3.40455	3.38686
17.58	3.52976	3.45313	3.50434	3.44549	3.421	3.37373
17.59	3.52945	3.43368	3.51285	3.43504	3.43071	3.38421
17.6	3.51502	3.44624	3.50819	3.44648	3.44061	3.38818
17.61	3.51992	3.43544	3.51328	3.45057	3.44261	3.39628
17.62	3.52221	3.43499	3.51168	3.43764	3.44817	3.37707
17.63	3.51934	3.44661	3.50574	3.44176	3.42503	3.36989
17.64	3.52672	3.43027	3.50778	3.44388	3.41804	3.37954
17.65	3.52329	3.44481	3.49979	3.45398	3.41172	3.3767
17.66	3.53047	3.43521	3.50911	3.45524	3.41688	3.3838
17.67	3.52467	3.43108	3.51437	3.44679	3.41481	3.39201
17.68	3.51474	3.41644	3.5141	3.43782	3.4198	3.39661
17.69	3.51862	3.42904	3.52068	3.4357	3.42901	3.39151
17.7	3.51931	3.4458	3.52204	3.44662	3.43972	3.37982
17.71	3.5312	3.44293	3.51413	3.44909	3.43511	3.37433
17.72	3.52897	3.46333	3.51438	3.45262	3.43227	3.3949
17.73	3.52373	3.46753	3.5092	3.45855	3.42391	3.39021
17.74	3.52998	3.46372	3.52241	3.46006	3.42991	3.39476
17.75	3.52353	3.43908	3.52151	3.4708	3.43197	3.3922
17.76	3.53838	3.44303	3.50089	3.46659	3.42358	3.39846
17.77	3.5252	3.45337	3.50333	3.4552	3.42256	3.37981
17.78	3.51555	3.4561	3.50208	3.45983	3.41955	3.37203
17.79	3.51352	3.4517	3.50946	3.46415	3.41611	3.36313
17.8	3.52284	3.46092	3.49929	3.46123	3.41304	3.36961
17.81	3.52658	3.45305	3.51079	3.467	3.41611	3.37393
17.82	3.52758	3.44786	3.50668	3.46389	3.41687	3.3766
17.83	3.53064	3.45916	3.50781	3.45502	3.41562	3.38214
17.84	3.53141	3.46992	3.49923	3.45732	3.40632	3.37587
17.85	3.51799	3.46907	3.50913	3.46761	3.39725	3.37494
17.86	3.51522	3.45573	3.49953	3.45179	3.40577	3.39646
17.87	3.50303	3.44425	3.52974	3.45138	3.39297	3.39055
17.88	3.50715	3.45991	3.54027	3.44613	3.39163	3.39522
17.89	3.50314	3.47673	3.54142	3.46454	3.39727	3.39505
17.9	3.50997	3.47927	3.51863	3.475	3.40712	3.40179
17.91	3.50574	3.47801	3.52611	3.46672	3.4061	3.39587
17.92	3.51001	3.47992	3.52845	3.46367	3.41479	3.40215
17.93	3.50863	3.46849	3.51714	3.47059	3.43411	3.41704
17.94	3.50726	3.46682	3.53753	3.46093	3.40741	3.41124
17.95	3.52142	3.45575	3.53974	3.47648	3.41491	3.41563
17.96	3.5037	3.45625	3.53965	3.47317	3.41655	3.4153
17.97	3.5091	3.45504	3.54379	3.4739	3.41832	3.39999
17.98	3.50245	3.4442	3.53874	3.46206	3.43651	3.38882
17.99	3.50366	3.45028	3.53832	3.46562	3.42006	3.40176
18	3.5	3.44661	3.54575	3.47163	3.42082	3.38482
18.01	3.49064	3.45326	3.54309	3.46157	3.42159	3.3891
18.02	3.49359	3.44782	3.54161	3.46206	3.42242	3.36943
18.03	3.51526	3.45239	3.54581	3.45864	3.415	3.38076
18.04	3.50904	3.44708	3.55226	3.46135	3.42745	3.37873
18.05	3.51593	3.44058	3.52948	3.44668	3.40448	3.37822
18.06	3.5295	3.45698	3.52101	3.45047	3.42446	3.36893
18.07	3.52164	3.46064	3.52135	3.45634	3.42369	3.37134
18.08	3.51584	3.47296	3.52012	3.45426	3.43255	3.38037
18.09	3.51894	3.47851	3.53116	3.46676	3.43199	3.39115
18.1	3.51584	3.47413	3.53628	3.47551	3.42132	3.39482
18.11	3.51109	3.48066	3.55029	3.47474	3.44313	3.37694
18.12	3.51622	3.48788	3.54177	3.46262	3.43766	3.38051
18.13	3.51802	3.49032	3.52766	3.4732	3.43398	3.37585
18.14	3.51932	3.48601	3.54554	3.46654	3.44518	3.37518
18.15	3.52599	3.49412	3.54298	3.46465	3.4503	3.3761
18.16	3.52024	3.48289	3.54433	3.46404	3.42988	3.37255
18.17	3.51518	3.48744	3.55517	3.45979	3.43545	3.38036
18.18	3.51316	3.4908	3.55747	3.45384	3.43324	3.38373
18.19	3.51763	3.4854	3.55106	3.4606	3.42596	3.39509
18.2	3.50829	3.4879	3.5369	3.47453	3.44538	3.38548
18.21	3.50881	3.48089	3.52784	3.48717	3.44132	3.38145
18.22	3.51076	3.48381	3.53294	3.4798	3.44328	3.38794
18.23	3.50498	3.46628	3.52202	3.48886	3.44499	3.39012
18.24	3.49619	3.45975	3.51352	3.48533	3.43465	3.3844
18.25	3.51489	3.45741	3.52606	3.49316	3.43188	3.3767
18.26	3.5099	3.45957	3.52248	3.48103	3.43635	3.37646
18.27	3.51156	3.4766	3.52437	3.48658	3.43169	3.37623
18.28	3.51499	3.47432	3.52808	3.48806	3.427	3.38035
18.29	3.50987	3.46668	3.52755	3.48125	3.4277	3.38462
18.3	3.51825	3.47568	3.5214	3.49241	3.40952	3.39458
18.31	3.51088	3.47089	3.52276	3.47715	3.4194	3.38234
18.32	3.50803	3.47098	3.52171	3.47562	3.41421	3.38234
18.33	3.50043	3.46956	3.51985	3.48287	3.43703	3.39802
18.34	3.49009	3.4743	3.51483	3.48465	3.43834	3.38576
18.35	3.48936	3.4791	3.51429	3.48428	3.42437	3.38188
18.36	3.49434	3.46152	3.52984	3.4859	3.41944	3.39519
18.37	3.49285	3.46819	3.53509	3.47551	3.39771	3.39881
18.38	3.49545	3.46537	3.54093	3.48196	3.41638	3.39081
18.39	3.48223	3.44812	3.53232	3.46782	3.41966	3.38082
18.4	3.48786	3.45085	3.54524	3.47056	3.42531	3.38527
18.41	3.49749	3.43649	3.5298	3.4709	3.42703	3.40333
18.42	3.50834	3.43099	3.51978	3.4738	3.42836	3.39326
18.43	3.50909	3.42397	3.50685	3.46852	3.43944	3.39291
18.44	3.51234	3.43367	3.51407	3.46602	3.41946	3.40054
18.45	3.49703	3.43317	3.52279	3.46399	3.41897	3.39207
18.46	3.50928	3.44477	3.50948	3.47382	3.42496	3.39934
18.47	3.49515	3.44696	3.5101	3.47186	3.43646	3.4046
18.48	3.48561	3.44431	3.50165	3.47537	3.42844	3.40148
18.49	3.47647	3.44314	3.50045	3.47167	3.4341	3.41537
18.5	3.48349	3.44185	3.5014	3.4766	3.435	3.38416
18.51	3.48525	3.43792	3.50502	3.49521	3.43883	3.38802
18.52	3.49026	3.43681	3.49561	3.48265	3.44437	3.39219
18.53	3.50083	3.43621	3.50099	3.47618	3.43512	3.40029
18.54	3.50546	3.44437	3.50719	3.48724	3.42785	3.40473
18.55	3.49313	3.44107	3.5103	3.48468	3.41665	3.40733
18.56	3.49494	3.44051	3.49902	3.48	3.41666	3.4121
18.57	3.5047	3.44888	3.48541	3.47761	3.42073	3.4027
18.58	3.5023	3.4415	3.48763	3.49926	3.42508	3.40489
18.59	3.49496	3.44281	3.49516	3.50006	3.4337	3.40669
18.6	3.49399	3.4445	3.49952	3.49889	3.42433	3.40273
18.61	3.483	3.43142	3.4901	3.49095	3.41116	3.39913
18.62	3.49409	3.43744	3.49258	3.49017	3.4051	3.39983
18.63	3.48138	3.43611	3.48873	3.48876	3.40705	3.40363
18.64	3.48738	3.42701	3.48781	3.49722	3.40893	3.38989
18.65	3.49235	3.42523	3.48349	3.50056	3.41645	3.40745
18.66	3.49136	3.40448	3.48045	3.5025	3.42169	3.38928
18.67	3.51345	3.41889	3.47953	3.49688	3.41686	3.38653
18.68	3.50229	3.41646	3.48415	3.49026	3.42097	3.3752
18.69	3.48853	3.42316	3.48023	3.49896	3.41929	3.37282
18.7	3.48519	3.41557	3.4899	3.48944	3.41691	3.38297
18.71	3.47856	3.42713	3.49003	3.48786	3.41521	3.37797
18.72	3.4795	3.4263	3.49568	3.48464	3.40397	3.3646
18.73	3.47655	3.43005	3.4967	3.49191	3.41379	3.38003
18.74	3.47775	3.42566	3.48576	3.47599	3.40959	3.37626
18.75	3.49068	3.43991	3.49454	3.48439	3.414	3.37435
18.76	3.51335	3.43147	3.47988	3.49639	3.40263	3.36193
18.77	3.50669	3.43987	3.47064	3.49448	3.41006	3.35179
18.78	3.50962	3.4267	3.48882	3.49347	3.40424	3.35598
18.79	3.50928	3.44733	3.46806	3.48693	3.39624	3.36129
18.8	3.50316	3.42668	3.48182	3.48165	3.40887	3.36685
18.81	3.50274	3.42362	3.47951	3.48117	3.41045	3.3809
18.82	3.51037	3.43046	3.48044	3.48875	3.40654	3.37959
18.83	3.50979	3.43567	3.4935	3.4828	3.40452	3.37703
18.84	3.5033	3.42981	3.48527	3.48099	3.40271	3.3729
18.85	3.50396	3.44505	3.50018	3.47284	3.40749	3.37116
18.86	3.51521	3.44279	3.51412	3.47495	3.4027	3.37894
18.87	3.5198	3.4352	3.51634	3.47539	3.40863	3.37683
18.88	3.51397	3.44275	3.52212	3.46404	3.4024	3.38109
18.89	3.50668	3.44474	3.51557	3.47158	3.42701	3.37466
18.9	3.53101	3.42955	3.51152	3.46394	3.4277	3.37715
18.91	3.51911	3.42755	3.49639	3.46851	3.41121	3.37554
18.92	3.5116	3.43818	3.51145	3.4564	3.42	3.38676
18.93	3.53124	3.44407	3.48458	3.45485	3.41044	3.37753
18.94	3.52905	3.44727	3.50115	3.45152	3.40788	3.36684
18.95	3.52431	3.43842	3.49174	3.46691	3.41114	3.36923
18.96	3.52383	3.44905	3.489	3.45841	3.40317	3.3621
18.97	3.5251	3.43547	3.50182	3.44945	3.41628	3.35389
18.98	3.51727	3.4346	3.50552	3.46028	3.41407	3.38167
18.99	3.50979	3.43869	3.498	3.45133	3.4138	3.38007
19	3.50789	3.43405	3.50121	3.45597	3.4025	3.39022
19.01	3.50892	3.42511	3.49414	3.45184	3.39702	3.39134
19.02	3.51657	3.43927	3.48978	3.45248	3.3957	3.40793
19.03	3.49523	3.43765	3.50428	3.44737	3.41452	3.41676
19.04	3.49802	3.44083	3.49883	3.44851	3.39048	3.39258
19.05	3.51067	3.4497	3.50514	3.45679	3.39424	3.40215
19.06	3.49611	3.44648	3.49808	3.45022	3.39635	3.39661
19.07	3.49045	3.44427	3.49336	3.45093	3.38895	3.37405
19.08	3.49567	3.44182	3.48831	3.44492	3.40076	3.38452
19.09	3.50221	3.44509	3.50542	3.47236	3.3983	3.38068
19.1	3.50403	3.46265	3.47867	3.45868	3.40104	3.38997
19.11	3.50172	3.44988	3.49306	3.46404	3.40367	3.38812
19.12	3.50036	3.44704	3.49328	3.45393	3.41	3.39056
19.13	3.50718	3.44811	3.48999	3.45028	3.40827	3.39606
19.14	3.4941	3.45395	3.49187	3.45498	3.41063	3.39696
19.15	3.50702	3.44693	3.49295	3.45553	3.41682	3.38847
19.16	3.50124	3.42953	3.49748	3.45143	3.4079	3.37961
19.17	3.49942	3.43717	3.50234	3.44605	3.41424	3.38915
19.18	3.50832	3.43926	3.4921	3.45454	3.40909	3.38555
19.19	3.50196	3.43901	3.48112	3.44259	3.39687	3.3739
19.2	3.49445	3.4319	3.48502	3.44385	3.3891	3.37364
19.21	3.49635	3.43226	3.48779	3.44321	3.3856	3.36219
19.22	3.49034	3.42699	3.47144	3.44117	3.39067	3.37428
19.23	3.50306	3.41879	3.47689	3.42911	3.39024	3.37233
19.24	3.48876	3.43048	3.47762	3.44423	3.38618	3.36518
19.25	3.48776	3.42249	3.48019	3.44012	3.39397	3.37131
19.26	3.48799	3.42301	3.47859	3.45134	3.3905	3.36854
19.27	3.49268	3.44541	3.48836	3.44799	3.39525	3.38786
19.28	3.50073	3.43162	3.49103	3.42986	3.39527	3.3916
19.29	3.51081	3.42848	3.4713	3.43802	3.39459	3.38353
19.3	3.50543	3.4109	3.48146	3.44361	3.3897	3.37249
19.31	3.49825	3.40997	3.47784	3.44883	3.38916	3.36477
19.32	3.51603	3.41363	3.45927	3.44744	3.39694	3.36177
19.33	3.49973	3.42874	3.45783	3.44981	3.40496	3.37177
19.34	3.49839	3.42754	3.44977	3.45731	3.40285	3.37253
19.35	3.48517	3.44201	3.44052	3.45575	3.39437	3.38199
19.36	3.48211	3.43278	3.4491	3.44294	3.38816	3.35874
19.37	3.48771	3.44196	3.44011	3.44948	3.38721	3.36044
19.38	3.49376	3.44645	3.43738	3.46256	3.3987	3.36302
19.39	3.50547	3.43108	3.44818	3.45036	3.40699	3.34717
19.4	3.50119	3.43379	3.44237	3.45936	3.40757	3.34937
19.41	3.50533	3.43255	3.447	3.45309	3.41506	3.35006
19.42	3.5061	3.428	3.46404	3.45706	3.42987	3.35205
19.43	3.50695	3.42864	3.46091	3.45875	3.43085	3.34695
19.44	3.50049	3.42511	3.44942	3.45733	3.42159	3.3621
19.45	3.49853	3.42359	3.45673	3.45046	3.42187	3.35911
19.46	3.50119	3.42088	3.45408	3.45146	3.41739	3.36263
19.47	3.49913	3.41933	3.46069	3.46631	3.41152	3.3595
19.48	3.48898	3.42326	3.45837	3.44595	3.41113	3.37109
19.49	3.49029	3.41042	3.46146	3.44999	3.41499	3.37293
19.5	3.50544	3.41229	3.46923	3.43987	3.40759	3.37191
19.51	3.48577	3.41194	3.45559	3.43996	3.40405	3.35844
19.52	3.50014	3.42175	3.47564	3.43757	3.39646	3.35062
19.53	3.494	3.4211	3.47321	3.44818	3.39791	3.34578
19.54	3.4932	3.4181	3.48048	3.45709	3.38808	3.35189
19.55	3.48984	3.42679	3.48094	3.42731	3.40037	3.35481
19.56	3.48001	3.42931	3.46544	3.43446	3.40734	3.36606
19.57	3.48573	3.43409	3.46512	3.44771	3.40039	3.36773
19.58	3.48243	3.42789	3.45992	3.43755	3.40662	3.36749
19.59	3.48687	3.41887	3.45523	3.46351	3.39862	3.36502
19.6	3.48894	3.4222	3.46219	3.45689	3.4116	3.37446
19.61	3.49722	3.41097	3.46502	3.4536	3.41062	3.36457
19.62	3.49698	3.41699	3.46366	3.4401	3.40894	3.36186
19.63	3.49991	3.40555	3.45427	3.4429	3.41388	3.37203
19.64	3.50257	3.41537	3.44946	3.44933	3.42537	3.35649
19.65	3.49915	3.41048	3.45371	3.43375	3.42165	3.36728
19.66	3.51097	3.41637	3.45882	3.43413	3.4228	3.36139
19.67	3.51097	3.4129	3.44874	3.44139	3.42122	3.37238
19.68	3.52031	3.39504	3.45569	3.43201	3.41825	3.34862
19.69	3.52564	3.39544	3.45261	3.43106	3.41199	3.36215
19.7	3.52065	3.3989	3.45428	3.43692	3.41887	3.37822
19.71	3.52112	3.3976	3.45519	3.43208	3.41199	3.36609
19.72	3.51813	3.39175	3.46647	3.43379	3.40708	3.3703
19.73	3.51751	3.40713	3.46554	3.42761	3.40402	3.35878
19.74	3.51474	3.41211	3.45283	3.44651	3.40508	3.36474
19.75	3.50183	3.42493	3.46056	3.45268	3.40534	3.36813
19.76	3.49992	3.42239	3.46135	3.45667	3.40137	3.35584
19.77	3.49689	3.41794	3.45617	3.4561	3.39501	3.36498
19.78	3.50106	3.43547	3.4481	3.4569	3.40552	3.37091
19.79	3.48638	3.42499	3.45879	3.45695	3.41304	3.35845
19.8	3.50089	3.42189	3.44274	3.45277	3.40816	3.35966
19.81	3.48595	3.42208	3.45545	3.44649	3.41875	3.36656
19.82	3.48943	3.41876	3.4545	3.42633	3.41205	3.36885
19.83	3.49644	3.42498	3.44916	3.42811	3.42527	3.35963
19.84	3.47291	3.4289	3.44815	3.43361	3.43079	3.35373
19.85	3.47435	3.42641	3.44825	3.43672	3.43879	3.34783
19.86	3.48203	3.43189	3.45846	3.44269	3.44359	3.361
19.87	3.47582	3.42337	3.45398	3.45097	3.42361	3.36003
19.88	3.48455	3.42693	3.4584	3.44751	3.43034	3.37399
19.89	3.46622	3.42526	3.4689	3.43963	3.44291	3.37854
19.9	3.45387	3.42165	3.47832	3.43259	3.4491	3.38739
19.91	3.46884	3.42692	3.47954	3.42712	3.43007	3.38035
19.92	3.47482	3.43185	3.47277	3.42064	3.43269	3.3795
19.93	3.47649	3.41643	3.48236	3.41964	3.4205	3.36594
19.94	3.48545	3.42734	3.49741	3.4143	3.42214	3.36377
19.95	3.49002	3.42216	3.50104	3.42262	3.40935	3.35749
19.96	3.48827	3.43722	3.4745	3.41944	3.43012	3.37024
19.97	3.48938	3.42808	3.47019	3.4377	3.43139	3.36564
19.98	3.49164	3.44137	3.45973	3.4282	3.41512	3.3631
[truncated: 38,002 more rows]

## Sheet: SASA
Time_ns	TGEV Purdue / pAPN	TGEV 133 / pAPN	TGEV 133 mutated / pAPN	TGEV Purdue / hAPN	TGEV 133 / hAPN	TGEV 133 mutated / hAPN
0	449.131	449.344	449.9	452.845	454.432	451.295
0.01	462.887	463.481	462.788	474.073	467.736	471.249
0.02	466.531	466.764	462.924	471.573	465.006	468.031
0.03	465.209	462.808	467.676	473.193	468.727	471.061
0.04	468.67	464.02	466.177	475.208	468.269	480.857
0.05	465.868	461.932	468.862	478.307	475.003	473.746
0.06	466.638	464.865	467.652	478.91	471.018	478.234
0.07	465.542	460.835	465.629	482.525	473.653	474.084
0.08	469.272	459.383	468.137	477.217	472.146	472.88
0.09	469.747	464.68	470.042	478.791	469.967	477.429
0.1	466.216	460.067	471.062	477.073	471.078	474.484
0.11	469.411	462.004	471.136	478.982	475.209	479.177
0.12	471.225	473.078	470.888	476.638	469.776	476.355
0.13	467.321	467.319	464.632	475.237	473.98	479.564
0.14	467.653	472.413	468.686	476.615	472.879	483.787
0.15	468.661	463.338	467.148	476.055	470.374	479.68
0.16	467.58	468.964	470.868	476.05	466.936	475.964
0.17	469.653	467.709	473.617	476.241	471.225	476.539
0.18	464.92	462.794	471.723	482.532	472.818	476.129
0.19	468.491	465.267	476.04	476.857	471.757	480.567
0.2	475.242	471.229	475.562	481.02	468.898	476.705
0.21	472.062	468.098	473.285	484.36	475.861	480.26
0.22	474.661	470.502	475.226	482.823	474.137	482.806
0.23	468.411	466.211	469.247	479.033	474.354	482.088
0.24	471.623	466.795	473.405	488.43	476.95	481.118
0.25	468.58	469.117	473.892	481.391	473.933	478.653
0.26	470.516	465.284	468.226	484.396	467.21	478.951
0.27	465.682	467.037	467.023	484.296	475.348	478.224
0.28	470.104	467.817	475.291	483.68	473.574	483.361
0.29	472.229	469.584	472.506	484.638	474.589	481.915
0.3	471.937	468.673	469.703	483.424	466.466	482.025
0.31	474.873	468.659	470.692	485.296	468.59	482.532
0.32	474.381	468.908	469.224	482.296	470.935	478.495
0.33	478.322	471.657	470.637	485.814	471.995	483.162
0.34	474.868	470.376	467.439	488.644	468.738	485.629
0.35	468.616	466.121	464.375	486.305	475.822	481.079
0.36	473.486	476.136	468.211	485.761	472.871	480.531
0.37	472.134	472.248	466.561	481.029	472.286	473.274
0.38	470.672	467.585	469.011	486.503	464.916	478.131
0.39	469.336	475.571	471.095	485.6	467.408	482.826
0.4	475.253	470.592	468.59	481.195	472.321	483.644
0.41	468.978	468.654	467.762	487.213	473.747	479.724
0.42	472.795	470.744	468.666	481.174	471.825	478.425
0.43	472.6	476.018	468.485	482.095	473.348	483.458
0.44	475.822	470.543	471.326	486.495	472.095	478.746
0.45	468.825	474.018	474.504	480.905	469.872	480.379
0.46	472.092	475.95	473.079	480.901	474.609	471.115
0.47	472.514	473.677	467.314	476.562	472.747	482.626
0.48	466.432	469.657	470.595	482.3	469.589	479.242
0.49	473.942	473.516	471.186	479.08	473.98	482.788
0.5	472.129	467.972	471.882	478.734	467.074	473.769
0.51	468.865	473.53	472.358	483.835	470.038	474.805
0.52	468.298	468.597	472.006	484.529	469.209	481.06
0.53	466.215	468.132	474.735	484.36	469.339	477.6
0.54	469.923	469.888	472.2	482.657	469.106	480.126
0.55	463.196	475.251	467.633	481.539	467.618	483.563
0.56	470.426	473.612	474.031	484.76	471.106	486.157
0.57	469.55	469.491	476.042	484.264	473.05	484.282
0.58	467.833	468.295	476.084	484.499	476.268	483.736
0.59	465.689	468.518	472.225	483.958	474.227	482.29
0.6	470.356	476.506	465.722	482.808	467.689	475.148
0.61	465.22	475.753	471.783	479.656	473.946	479.229
0.62	467.097	469.476	471.402	480.533	462.846	482.543
0.63	467.751	470.337	472.675	480.172	469.403	474.767
0.64	469.955	475.683	471.661	477.9	468.129	484.036
0.65	465.776	468.857	476.787	480.854	475.331	481.436
0.66	471.131	471.526	475.009	477.569	476.038	480.111
0.67	465.382	472.672	478.367	483.697	473.255	477.061
0.68	468.887	466.656	475.055	484.09	469.87	471.636
0.69	470.378	470.77	473.608	477.379	474.385	478.545
0.7	468.675	469.607	475.462	482.033	479.496	486.118
0.71	466.171	469.407	474.09	481.938	474.714	481.041
0.72	464.991	470.513	468.548	481.591	475.48	483.23
0.73	462.945	471.416	471.929	482.352	474.522	478.117
0.74	468.915	467.747	471.044	484.214	474.358	475.029
0.75	466.902	473.193	470.421	478.029	471.468	473.956
0.76	470.326	471.766	467.537	480.685	472.897	471.795
0.77	467.282	468.241	469.717	475.305	471.276	472.291
0.78	467.911	463.207	467.614	477.031	471.755	474.61
0.79	464.895	465.3	471.806	475.862	472.297	474.893
0.8	464.6	469.033	473.646	477.748	472.874	476.968
0.81	462.354	473.213	474.668	474.564	471.5	472.731
0.82	463.892	471.179	472.514	475.108	469.19	475.466
0.83	465.013	467.473	471.168	475.36	475.139	476.479
0.84	464.197	469.585	472.83	471.567	467.854	477.339
0.85	466.435	463.413	475.094	475.097	469.043	472.751
0.86	463.764	467.831	470.812	477.083	473.876	477.367
0.87	463.067	467.659	474.055	477.403	471.902	472.787
0.88	467.38	463.663	475.672	477.932	468.764	467.816
0.89	465.221	465.37	471.769	478.271	474.681	472.788
0.9	465.995	464.688	471.903	478.158	473.654	479.483
0.91	472.034	464.281	467.644	479.565	477.302	473.885
0.92	466.352	465.14	472.809	478.263	471.553	477.285
0.93	472.413	464.416	469.403	475.566	473.596	474.724
0.94	469.391	468.795	468.493	474.611	471.723	473.692
0.95	474.241	466.022	471.402	471.868	474.138	476.176
0.96	471.23	463.032	475.915	480.593	470.506	476.909
0.97	469.155	467.253	473.169	481.046	469.832	474.687
0.98	466.349	465.165	470.759	473.198	473.208	473.198
0.99	464.073	462.028	469.822	474.718	472.44	475.683
1	472.145	464.011	466.854	471.847	471.807	475.556
1.01	467.723	463.199	468.287	475.171	469.377	475.039
1.02	468.872	459.067	468.587	477.461	471.8	470.611
1.03	473.797	469.252	470.105	471.334	471.928	475.869
1.04	466.766	460.386	472.68	474.747	470.429	473.342
1.05	472.884	461.032	472.396	477.437	470.164	474.607
1.06	471.768	463.682	470.318	478.114	472.348	470.305
1.07	470.041	465.327	467.636	479.923	466.278	473.1
1.08	466.201	462.172	468.3	477.412	472.581	474.982
1.09	469.463	462.549	472.43	471.546	473.351	474.052
1.1	471.799	460.979	469.34	473.467	471.435	471.258
1.11	466.555	459.912	469.545	477.022	472.199	472.739
1.12	463.41	464.81	469.791	479.581	466.916	472.355
1.13	467.836	462.339	467.844	478.223	471.647	468.815
1.14	465.766	462.414	466.934	476.122	474.714	475.293
1.15	465.739	467.579	469.262	474.956	473.337	471.22
1.16	468.793	466.232	471.863	478.666	472.871	469.799
1.17	467.64	465.136	468.426	477.444	474.841	467.766
1.18	467.534	464.239	470.36	474.614	478.09	472.894
1.19	465.136	465.807	470.305	475.13	472.314	470.076
1.2	466.909	465.73	470.943	475.781	473.559	470.811
1.21	470.261	464.618	473.026	475.663	473.376	468.618
1.22	466.642	463.955	473.678	476.429	473.835	468.722
1.23	464.877	459.851	475.382	476.895	474.888	469.644
1.24	469.243	463.675	468.767	478.263	474.331	465.848
1.25	465.508	461.591	469.783	476.457	471.249	466.35
1.26	458.151	460.221	469.296	478.568	474.305	469.647
1.27	468.235	464.433	471.77	484.329	471.492	471.098
1.28	466.871	461.887	470.709	481.115	468.709	477.934
1.29	469.763	461.242	467.425	479.534	466.265	474.503
1.3	465.484	460.077	468.586	477.307	474.464	474.746
1.31	467.731	463.931	477.93	478.031	472.371	469.341
1.32	469.153	464.314	470.263	481.008	476.504	474.63
1.33	473.309	456.589	477	475.431	474.857	473.729
1.34	466.021	456.455	472.471	477.042	473.531	472.205
1.35	467.95	457.955	472.298	474.983	470.571	472.117
1.36	464.138	458.896	468.556	476.487	465.156	470.929
1.37	465.925	460.518	464.399	472.477	469.71	474.635
1.38	470.738	458.966	469.369	480.421	471.572	469.012
1.39	463.089	454.934	461.875	475.957	472.275	470.449
1.4	465.502	459.591	467.57	482.293	474.839	474.894
1.41	463.334	465.175	470.646	482.457	473.577	476.412
1.42	466.546	464.986	475.673	479.765	471.138	474.691
1.43	469.284	459.143	474.491	478.715	474.789	466.763
1.44	470.001	460.371	468.885	478.968	475.41	471.553
1.45	470.751	462.65	470.342	476.163	473.171	477.765
1.46	465.814	466.797	466.648	478.091	473.088	472.43
1.47	465.997	463.562	467.542	476.824	472.558	474.06
1.48	472.508	464.72	470.92	475.465	474.374	472.513
1.49	469.751	461.081	464.737	478.185	474.05	469.682
1.5	471.882	462.041	468.57	479.695	475.044	470.954
1.51	471.319	460.36	468.42	485.673	474.038	472.853
1.52	471.133	461.885	468.978	484.399	470.883	474.3
1.53	472.087	459.251	466.767	483.09	469.494	473.779
1.54	469.592	460.143	467.787	476.671	471.026	469.153
1.55	464.451	463.488	462.794	480.179	470.493	466.915
1.56	465.229	462.461	469.858	476.182	471.919	471.116
1.57	467.775	464.385	467.999	481.357	470.985	475.715
1.58	469.429	461.691	468.29	481.637	470.629	472.936
1.59	468.394	460.815	467.065	476.382	472.226	474.871
1.6	466.233	461.198	474.807	476.749	470.5	470.456
1.61	470.092	460.505	467.744	475.63	473.324	476.096
1.62	470.427	459.815	467.35	475.998	469.111	472.856
1.63	469.748	458.444	460.415	476.385	472.807	473.822
1.64	468.661	462.738	465.46	474.874	471.82	475.25
1.65	467.288	460.262	465.38	480.221	473.015	470.3
1.66	469.603	461.109	466.908	478.7	472.772	474.014
1.67	470.264	461.036	467.67	479.772	468.843	473.168
1.68	471.932	453.65	467.488	479.863	473.223	471.975
1.69	468.76	458.13	466.792	483.046	472.727	468.379
1.7	469.268	461.356	465.626	477.349	473.808	470.321
1.71	473.337	457.26	467.304	479.256	471.851	464.07
1.72	469.9	459.213	472.347	482.377	470.331	466.047
1.73	470.605	460.406	469.884	476.276	471.2	468.31
1.74	473.093	465.729	473.177	476.854	464.774	474.054
1.75	471.532	460.406	471.095	473.746	472.631	474.158
1.76	469.535	462.966	476.683	479.351	470.421	473.784
1.77	469.204	461.522	471.221	479.68	468.637	470.604
1.78	469.044	462.783	463.941	472.257	463.372	469.769
1.79	469.481	461.336	467.727	477.119	466.694	469.011
1.8	475.609	457.337	470.646	475.883	466.744	471.376
1.81	474.653	455.284	473.716	478.236	463.459	466.668
1.82	470.055	460.042	472.174	476.509	464.199	470.862
1.83	471.225	455.178	473.028	480.653	466.354	474.172
1.84	474.781	455.476	469.489	477.586	469.797	473.756
1.85	469.988	464.829	472.065	476.167	469.211	473.947
1.86	475.113	465.769	476.297	479.891	468.546	474.338
1.87	473.948	461.466	471.139	474.69	465.364	472.387
1.88	467.591	461.713	476.068	470.843	468.99	475.267
1.89	474.16	462.602	471.769	470.931	468.631	467.135
1.9	473.036	466.812	474.12	471.337	465.29	471.373
1.91	465.551	468.432	476.388	472.818	465.245	472.078
1.92	469.484	467.015	476.238	476.514	468.353	474.06
1.93	469.48	463.649	477.501	472.281	469.6	471.417
1.94	467.171	465.934	480.748	476.922	467.815	471.689
1.95	470.221	462.087	475.372	475.228	469.05	470.102
1.96	473.879	466.272	478.293	478.8	473.606	470.605
1.97	468.898	463.723	476.091	470.611	472.865	472.869
1.98	470.461	465.896	474.421	478.641	469.988	470.411
1.99	468.145	467.56	477.84	477.556	471.481	469.427
2	468.321	462.033	477.193	475.185	472.359	477.783
2.01	467.786	464.335	476.313	478.774	468.279	468.868
2.02	465.253	470.144	470.16	474.307	470.005	470.62
2.03	469.605	465.436	473.1	474.058	469.667	473.186
2.04	466.876	469.145	474.502	477.728	471.073	477.439
2.05	468.891	469.12	474.308	475.809	466.491	478.202
2.06	468.922	473.98	472.399	473.924	472.124	470.642
2.07	462.869	466.074	469.234	474.883	469.26	473.177
2.08	465.356	468.233	471.219	472.87	472.395	469.619
2.09	466.309	465.462	475.552	474.974	466.601	472.691
2.1	473.374	466.221	472.116	475.799	472.617	472.916
2.11	468.326	468.884	473.208	479.936	470.151	474.197
2.12	467.354	473.174	470.855	474.397	468.517	471.479
2.13	467.384	467.899	466.084	475.638	469.894	470.555
2.14	469.933	468.561	468.368	470.069	473.657	477.265
2.15	472.012	465.669	468.366	471.872	473.973	472.896
2.16	468.412	468.169	464.121	477.061	470.731	471.338
2.17	471.871	469.513	466.965	474.036	471.504	472.039
2.18	466.008	473.474	469.245	472.048	477.202	466.113
2.19	466.132	474.803	470.957	476.109	472.034	470.278
2.2	472.243	470.563	471.782	471.454	467.666	470.909
2.21	473.25	462.526	467.151	468.945	472.583	468.706
2.22	473.121	464.112	466.163	476.419	474.635	476.087
2.23	465.496	470.553	468.619	480.443	470.066	468.83
2.24	468.619	465.892	470.325	477.769	469.924	470.173
2.25	471.248	468.667	466.752	484.503	471.505	474.297
2.26	464.682	465.472	464.225	481.73	469.476	475.075
2.27	465.835	464.941	465.63	480.405	470.095	475.826
2.28	464.408	469.213	470.945	479.717	470.325	473.224
2.29	469.647	466.622	467.303	475.715	469.734	472.034
2.3	468.283	471.989	462.131	479.25	472.725	477.33
2.31	465.318	467.624	465.554	476.924	472.803	475.205
2.32	470.722	466.914	466.202	481.963	472.1	473.336
2.33	463.707	468.779	468.285	478.112	470.363	473.566
2.34	464.384	465.827	471.009	481.025	474.131	479.241
2.35	464.94	466.462	466.123	484.871	471.994	474.182
2.36	467.197	465.5	467.005	486.139	472.143	477.082
2.37	468.733	468.857	469.26	481.344	468.226	473.683
2.38	463.296	467.873	467.613	478.476	466.266	471.563
2.39	464.466	466.731	468.937	480.509	466.728	473.211
2.4	465.966	462.818	469.84	484.154	470.344	470.05
2.41	462.41	466.607	468.145	478.165	465.51	472.087
2.42	466.965	467.634	467.45	477.559	472.952	472.303
2.43	464.596	467.633	479.366	474.173	473.039	469.603
2.44	459.543	466.042	473.69	475.174	467.709	470.806
2.45	458.85	469.571	470.155	472.096	470.582	475.916
2.46	463.836	470.599	472.547	473.161	470.545	471.866
2.47	463.819	464.763	471.728	475.488	474.164	470.941
2.48	468.465	465.148	473.749	473.55	471.678	474.142
2.49	469.346	465.089	470.241	472.144	473.272	478.784
2.5	468.187	467.998	469.028	476.487	466.465	471.53
2.51	465.461	468.025	467.566	478.494	470.864	471.285
2.52	470.875	467.641	460.771	480.233	468.973	472.295
2.53	466.139	468.722	469.719	474.081	472.384	468.88
2.54	462.416	469.644	468.382	477.319	474.251	470.496
2.55	463.184	464.786	466.696	479.389	474.687	473.195
2.56	467.68	471.251	466.627	468.964	472.184	472.791
2.57	469.732	467.161	473.382	476.984	472.292	472.899
2.58	465.192	463.271	470.524	473.109	471.659	470.046
2.59	473.241	465.899	468.33	478.59	473.911	470.882
2.6	466.073	468.275	473.594	474.765	474.178	474.581
2.61	469.382	467.158	470.023	477.701	470.595	467.876
2.62	467.931	462.098	468.777	480.541	467.516	472.077
2.63	470.237	470.334	467.849	475.695	465.157	471.53
2.64	468.026	465.5	467.541	481.034	470.912	469.516
2.65	471.001	471.966	469.542	477.738	471.707	473.678
2.66	462.923	469.972	462.797	478.754	469.383	473.176
2.67	469.605	470.18	468.622	479.422	473.16	470.425
2.68	467.654	470.639	464.722	482.706	467.548	478.579
2.69	469.501	464.786	467.517	482.953	466.891	477.276
2.7	467.443	468.574	468.191	475.361	472.29	469.475
2.71	466.558	469.681	465.981	475.556	472.086	474.881
2.72	466.206	472.193	466.76	474.97	470.362	476.522
2.73	470.85	466.362	470.089	478.405	468.917	473.649
2.74	469.175	465.452	465.225	474.137	470.946	477.874
2.75	465.075	472.713	465.607	473.375	474.322	477.428
2.76	471.297	467.884	468.833	476.897	467.842	477.362
2.77	469.754	464.774	469.941	484.05	471.515	476.324
2.78	470.133	470.853	469.27	476.424	478.844	479.742
2.79	466.715	465.802	465.022	476.557	475.055	479.738
2.8	464.89	470.271	471.441	478.181	474.514	472.488
2.81	466.161	465.423	466.282	475.672	471.125	478.244
2.82	471.45	469.36	469.866	477.178	476.045	474.931
2.83	472.26	465.869	470.229	477.766	475.516	473.243
2.84	472.938	469.477	470.9	473.853	468.709	478.075
2.85	469.221	469.744	471.93	471.318	469.747	472.497
2.86	474.263	468.209	469.843	473.202	470.224	470.321
2.87	468.483	465.958	471.503	476.034	470.527	473.061
2.88	471.681	468.077	467.801	480.934	475.193	475.914
2.89	474.001	472.37	472.562	473.5	468.782	472.61
2.9	474.183	463.687	469.01	473.619	470.655	477.932
2.91	474.604	471.447	470.895	477.267	474.219	472.023
2.92	471.588	468.812	468.94	482.044	470.8	473.604
2.93	472.54	470.069	471.505	479.935	470.183	476.171
2.94	468.642	470.367	469.693	484.238	470.08	471.279
2.95	470.253	468.347	469.902	477.17	474.018	471.112
2.96	476.53	466.371	474.158	480.414	472.667	472.801
2.97	469.289	468.061	469.633	481.751	474.995	477.287
2.98	473.194	465.591	473.248	480.707	474.15	476.534
2.99	469.049	466.648	467.945	481.153	470.278	475.738
3	471.039	470.618	470.644	477.653	470.927	478.538
3.01	466.283	466.069	469.418	481.906	467.436	476.64
3.02	468.434	471.363	474.512	480.406	469.018	477.588
3.03	469.127	470.779	469.528	477.002	472.435	476.021
3.04	467.925	469.451	471.158	474.729	469.917	476.34
3.05	468.757	474.518	468.212	478.733	469.92	475.762
3.06	466.833	470.493	470.268	482.667	470.081	472.745
3.07	466.029	472.086	472.669	482.656	471.157	475.97
3.08	467.344	470.65	470.838	482.867	470.847	470.58
3.09	466.648	468.141	469.335	482.024	473.557	470.685
3.1	465.198	470.947	470.53	479.041	476.781	471.355
3.11	468.528	464.725	469.775	479.115	473.423	472.463
3.12	470.413	472.644	469.975	472.601	469.049	472.619
3.13	469.676	467.843	471.579	475.451	469.688	470.445
3.14	470.163	464.976	472.705	474.583	463.405	473.112
3.15	469.644	468.075	470.697	480.065	470.118	472.325
3.16	471.6	474.072	475.373	485.718	471.321	470.64
3.17	475.212	472.747	471.279	482.254	470.934	472.902
3.18	476.216	467.654	469.941	478.21	468.053	472.32
3.19	469.915	470.441	472.04	471.748	466.545	470.412
3.2	473.689	472.897	475.466	474.106	471.144	469.354
3.21	478.009	467.898	470.624	471.779	469.972	473.746
3.22	472.171	471.352	475.439	481.245	465.022	475.765
3.23	471.44	475.129	471.371	476.215	469.771	477.661
3.24	471.174	474.02	466.56	478.361	469.931	475.55
3.25	469.238	472.954	472.92	478.163	471.284	474.862
3.26	477.737	477.99	475.795	473.397	476.663	470.624
3.27	474.576	479.456	473.564	476.291	472.119	472.238
3.28	470.872	478.195	473.218	470.69	470.106	469.454
3.29	470.676	475.98	475.44	473.148	471.469	470.226
3.3	468.884	475.856	468.414	472.749	474.801	475.813
3.31	474.177	475.03	474.156	467.562	468.259	471.877
3.32	471.811	472.773	472.331	473.068	474.839	468.496
3.33	474.466	472.02	466.484	472.906	473.203	472.337
3.34	471.072	469.715	468.523	471.054	470.004	473.201
3.35	472.641	473.476	465.176	472.65	469.289	464.958
3.36	473.662	473.488	465.986	471.635	471.991	466.935
3.37	474.103	471.471	471.345	469.316	464.965	472.167
3.38	474.005	466.832	475.166	478.152	469.17	468.87
3.39	474.195	469.458	472.343	476.642	472.354	470.001
3.4	476.49	468.412	468.425	473.591	471.011	467.949
3.41	476.814	469.505	466.891	476.223	469.767	468.493
3.42	474.712	468.109	468.889	477.104	467.633	466.85
3.43	479.459	471.076	469.896	480.739	466.419	471.222
3.44	475.786	473.299	472.622	481.444	472.479	467.227
3.45	473.22	471.182	468.837	480.008	472.303	471.251
3.46	480.65	468.665	470.539	478.031	471.173	465.679
3.47	475.595	467.768	474.936	478.402	471.977	471.264
3.48	478.559	466.117	476.147	475.647	472.145	468.183
3.49	473.498	470.806	473.961	484.129	465.471	470.433
3.5	477.106	469.321	472.061	482.926	471.551	469.903
3.51	474.193	469.331	470.634	476.392	470.984	467.615
3.52	474.53	465.355	473.928	480.819	471.484	467.241
3.53	475.811	470.484	472.958	474.347	468.838	464.345
3.54	475.112	465.531	472.713	482.591	469.907	470.811
3.55	478.053	470.156	476.435	483.783	471.172	467.039
3.56	474.907	471.462	475.074	483.92	474.687	465.835
3.57	474.81	467.985	469.712	480.51	472.696	468.132
3.58	471.425	467.884	470.689	478.969	471.698	469.211
3.59	471.068	468.521	473.333	479.958	472.455	466.895
3.6	474.054	468.952	473.187	488.283	467.296	472.205
3.61	472.533	471.757	468.311	482.882	471.98	471.561
3.62	467.124	467.903	471.301	483.844	472.167	469.424
3.63	470.848	472.132	470.826	483.667	473.035	470.819
3.64	468.379	467.24	473.879	480.648	475.373	472.317
3.65	475.834	472.237	467.652	484.241	465.678	472.981
3.66	474.94	470.344	471.267	481.754	469.313	471.197
3.67	469.41	470.541	470.242	482.924	474.845	474.753
3.68	467.574	473.853	475.119	473.695	472.348	473.621
3.69	469.074	467.109	475.233	480.775	474.29	467.723
3.7	472.774	466.936	473.33	482.646	473.907	466.707
3.71	471.734	475.052	472.115	476.961	473.429	471.964
3.72	469.42	473.395	472.984	480.555	474.8	472.251
3.73	471.97	473.406	472.679	483.891	476.281	470.297
3.74	474.815	475.925	471.586	484.226	472.606	474.848
3.75	472.004	472.681	467.28	482.728	476.001	479.515
3.76	469.407	478.288	467.242	480.791	475.096	472.479
3.77	471.207	476.85	470.039	485.159	477.594	475.456
3.78	469.35	477.123	473.031	480.235	471.966	473.01
3.79	468.458	475.433	468.811	481.482	472.697	470.291
3.8	470.777	472.971	469.029	481.939	473.009	480.508
3.81	474.089	472.081	471.009	479.456	467.639	475.573
3.82	473.543	475.852	471.289	479.849	472.288	475.235
3.83	472.752	473.786	468.989	478.348	470.376	476.116
3.84	469.895	469.887	467.616	482.032	473.563	478.137
3.85	472.183	471.972	469.173	482.348	470.558	473.357
3.86	471.396	473.254	473.247	483.427	472.348	472.498
3.87	472.31	476.324	475.296	481.566	473.162	470.62
3.88	473.744	471.14	469.203	485.53	470.261	475.574
3.89	472.405	470.268	465.412	484.257	466.987	476.952
3.9	470.2	470.349	463.58	480.936	468.603	476.174
3.91	471.907	467.394	470.661	481.123	474.611	475.226
3.92	469.059	468.638	471.276	479.747	468.897	472.812
3.93	468.985	471.335	467.766	477.277	471.852	476.988
3.94	464.905	470.863	466.722	479.214	465.18	474.285
3.95	469.299	472.867	467.109	474.849	470.831	472.547
3.96	470.527	469.892	468.728	474.975	471.009	475.344
3.97	473.272	471.265	468.003	477.523	469.685	473.741
3.98	468.868	471.635	462.858	480.533	471.555	474.815
3.99	465.854	470.297	464.104	479.498	478.31	473.39
4	465.155	473.222	466.744	481.805	475.518	474.083
4.01	467.76	472.122	466.047	474.339	476.349	470.384
4.02	472.875	475.663	465.298	475.54	475.372	475.76
4.03	464.084	473.888	464.026	476.985	475.712	472.05
4.04	462.842	474.16	460.962	481.185	475.099	468.966
4.05	466.468	475.697	462.407	480.116	472.76	469.363
4.06	468.391	472.036	465.534	479.876	471.21	469.225
4.07	464.822	475.444	468.507	478.644	468.786	470.822
4.08	464.237	473.607	464.548	477.289	473.038	466.166
4.09	462.641	468.985	467.11	480.302	475.419	470.515
4.1	461.601	470.351	475.236	475.502	470.987	468.074
4.11	463.896	470.294	466.661	476.558	472.49	473.287
4.12	462.008	472.278	469.522	483.498	473.042	470.156
4.13	460.594	469.844	465.168	479.189	470.15	472.025
4.14	464.415	471.893	467.643	478.618	470.656	471.125
4.15	469.299	475.357	466.718	478.911	469.233	470.773
4.16	466.146	474.271	464.24	483.085	468.221	465.096
4.17	464.42	473.116	463.639	480.752	473.477	466.537
4.18	471.282	471.374	468.457	479.03	466.164	467.985
4.19	462.766	471.519	469.192	482.44	473.044	470.86
4.2	466.263	476.123	466.691	484.229	468.77	469.883
4.21	467.074	474.223	467.361	484.401	468.085	471.92
4.22	465.286	468.708	472.915	482.573	473.595	470.074
4.23	463.521	470.886	472.73	482.722	473.355	475.438
4.24	468.049	472.008	469.142	484.262	472.291	473.396
4.25	470.997	471.876	468.003	480.43	471.628	472.984
4.26	467.357	468.545	466.266	478.072	470.17	473.974
4.27	465.77	471.434	466.419	475.342	477.248	470.906
4.28	464.58	472.927	473.432	476.684	467.7	471.251
4.29	468.202	471.871	468.904	481.609	473.773	470.351
4.3	468	470.385	466.871	480.514	472.448	470.093
4.31	469.405	465.177	471.297	479.943	468.59	466.867
4.32	470.193	470.464	472.908	482.881	467.467	470.644
4.33	469.435	469.443	466.815	480.816	468.038	473.592
4.34	466.796	467.32	470.379	484.914	471.862	467.216
4.35	472.833	470.848	470.727	482.538	471.71	468.2
4.36	464.624	475.255	469.858	487.175	477.942	470.726
4.37	458.92	467.842	473.143	478.854	469.744	471.561
4.38	466.401	467.306	470.813	483.057	475.456	473.723
4.39	466.011	471.177	473.131	482.569	476.886	470.533
4.4	467.185	471.082	475.238	488.588	475.533	468.84
4.41	469.346	467.743	474.268	485.236	475.194	469.781
4.42	468.175	464.992	468.55	488.605	471.441	465.409
4.43	465.815	471.175	465.844	484.444	473.784	473.275
4.44	471.131	472.735	465.784	480.954	474.931	470.689
4.45	469.467	472.26	463.831	483.573	478.74	471.844
4.46	471.62	472.433	465.496	482.956	468.825	475.362
4.47	472.386	472.385	464.996	483.052	472.109	472.423
4.48	470.607	475.337	463.076	486.007	470.274	471.456
4.49	469.376	471.355	470.185	480.554	474.053	466.5
4.5	471.184	474.286	468.979	480.508	474.031	472.207
4.51	468.054	472.106	467.479	481.609	476.19	467.218
4.52	471.392	470.901	464.482	480.221	475.158	467.257
4.53	475.203	471.781	467.136	484.829	473.478	470.077
4.54	474.649	471.364	466.769	479.894	474.175	472.121
4.55	472.876	470.599	465.264	479.81	473.721	471.544
4.56	471.657	469.692	465.094	481.54	475.846	470.023
4.57	471.182	466.17	469.428	480.065	473.443	469.085
4.58	468.37	469.442	470.911	483.356	474.17	471.52
4.59	464.172	466.988	465.051	479.819	476.397	472.047
4.6	467.259	472.974	469.424	479.487	475.792	479.329
4.61	468.891	470.497	468.258	482.456	476.311	475.508
4.62	467.762	467.323	465.644	485.898	474.06	474.052
4.63	467.58	470.419	467.117	478.799	474.479	473.041
4.64	469.556	467.828	467.245	478.783	475.113	472.543
4.65	470.751	472.097	468.625	483.121	477.081	474.358
4.66	474.025	469.871	466.732	478.434	475.134	478.734
4.67	471.265	470.837	470.681	478.815	475.318	478.897
4.68	467.144	468.258	469.752	479.074	479.705	475.983
4.69	471.787	467.214	468.65	478.277	480.169	479.487
4.7	466.808	473.218	465.224	480.696	470.228	476.237
4.71	467.876	470.558	462.021	477.042	475.91	474.511
4.72	473.2	472.008	462.642	483.264	478.37	470.89
4.73	470.712	466.776	462.637	481.407	477.988	471.782
4.74	466.414	471.174	467.424	484.862	476.949	471.279
4.75	470.268	469.664	464.223	481.602	472.551	473.55
4.76	466.725	466.059	462.772	482.211	468.75	472.32
4.77	462.872	471.577	468.663	483.423	474.828	476.662
4.78	466.947	474.218	466.784	482.862	476.143	470.095
4.79	467.564	479.659	464.615	475.828	471.424	476.092
4.8	466.018	473.728	469.401	482.377	474.68	473.174
4.81	468.188	471.119	467.251	481.588	474.886	470.438
4.82	471.171	470.062	470.575	478.049	477.447	469.793
4.83	470.261	470.502	467.578	479.993	471.069	476.626
4.84	471.179	472.824	465.401	479.085	477.531	482.891
4.85	469.455	468.082	465.153	477.536	470.985	475.644
4.86	469.271	470.154	465.828	481.334	474.914	472.244
4.87	469.012	468.364	463.199	481.209	471.543	473.747
4.88	471.926	472.494	469.22	481.336	471.773	472.716
4.89	468.598	472.288	468.69	478.01	474.423	472.06
4.9	469.542	470.754	468.876	476.212	468.775	472.772
4.91	473.013	471.472	468.059	479.945	472.474	471.709
4.92	462.982	473.875	463.382	478.593	473.19	471.734
4.93	464.107	470.792	466.093	480.224	472.869	475.065
4.94	474.765	464.925	466.502	476.734	469.541	470.581
4.95	470.03	470.982	465.958	480.162	482.246	471.609
4.96	471.938	471.9	465.875	474.498	476.113	474.103
4.97	468.383	473.53	470.154	479.898	469.725	471.46
4.98	471.746	475.904	467.892	479.676	471.683	465.349
4.99	470.262	479.109	464.584	485.443	470.095	467.897
5	473.038	473.974	465.637	482.794	471.652	467.141
5.01	475.514	480.352	467.674	486.223	472.845	466.455
5.02	474.094	470.794	470.642	483.717	468.125	469.246
5.03	475.423	474.535	469.565	483.68	469.675	465.12
5.04	473.595	477.487	474.453	482.911	470.829	470.824
5.05	470.611	468.815	470.826	480.495	469.245	466.701
5.06	473.46	471.637	470.298	484.242	470.35	465.949
5.07	472.944	470.853	472.454	476.192	467.445	468.278
5.08	472.942	471.2	472.162	482.009	471.194	468.935
5.09	472.371	471.095	472.18	479.217	471.776	469.653
5.1	470.247	468.286	468.082	477.972	466.549	472.383
5.11	466.164	469.009	467.307	481.789	464.766	472.71
5.12	467.268	471.345	472.227	477.792	466.467	476.835
5.13	472.832	470.15	467.665	478.511	468.269	473.614
5.14	470.146	474.211	465.79	482.26	467.704	473.692
5.15	470.697	470.329	473.08	480.081	466.429	469.561
5.16	465.654	467.319	471.481	483.344	465.89	470.432
5.17	470.232	469.406	469.643	481.96	465.522	472.317
5.18	466.338	470.516	471.345	484.034	462.425	473.727
5.19	466.381	475.006	470.228	487.668	464.857	469.27
5.2	465.766	472.704	473.289	482.167	466.332	468.539
5.21	470.636	474.216	468.679	481.531	469.739	467.689
5.22	468.859	472.072	464.87	484.952	469.36	472.198
5.23	468.565	470.48	464.818	482.974	469.111	471.961
5.24	469.133	468.37	466.522	487.239	470.689	470.517
5.25	466.533	470.12	469.11	485.672	467.891	469.614
5.26	468.646	470.297	470.412	484.076	467.855	469.163
5.27	470.016	475.704	469.263	482.819	466.985	470.163
5.28	461.353	476.472	469.648	479.958	463.626	470.787
5.29	466.267	473.076	470.35	484.576	467.649	472.535
5.3	465.152	473.699	473.422	481.123	465.167	469.729
5.31	467.958	473.922	468.866	484.928	469.433	468.242
5.32	467.68	467.998	468.399	482.466	466.685	466.695
5.33	466.3	478.011	467.1	490.034	465.216	463.05
5.34	467.469	468.807	467.483	488.698	470.477	468.244
5.35	467.102	468.294	470.266	488.803	471.106	463.475
5.36	469.098	471.722	468.27	489.614	467.097	466.876
5.37	467.81	476.533	464.036	491.874	471.561	469.106
5.38	471.572	476.429	468.825	486.549	469.579	467.645
5.39	470.969	476.014	470.559	487.569	470.134	470.312
5.4	468.799	475.844	469.887	485.766	465.36	470.384
5.41	471.487	474.449	472.654	485.904	465.429	468.832
5.42	473.495	473.862	473.597	487	463.004	470.888
5.43	462.102	472.318	472.231	482.692	461.863	467.007
5.44	469.834	470.326	473.216	484.184	474.06	463.015
5.45	466.307	474.466	466.821	480.341	463.074	464.622
5.46	469.427	473.034	469.531	481.698	468.8	465.595
5.47	464.043	478.569	468.029	484.988	465.103	465.615
5.48	466.967	472.799	470.277	485.694	467.68	465.826
5.49	465.306	470.384	469.418	483.981	467.343	467.291
5.5	458.429	475.465	468.305	481.258	470.569	464.842
5.51	470.953	474.181	467.103	479.88	470.863	472.974
5.52	469.149	472.761	468.082	483.52	466.803	470.079
5.53	470.458	473.474	472.225	476.196	469.536	469.694
5.54	468.53	473.183	466.906	474.407	469.525	469.858
5.55	470.021	469.04	464.057	475.592	470.126	474.03
5.56	465.163	470.592	466.105	478.935	474.014	472.48
5.57	467.97	470.119	471.762	483.651	474.387	464.965
5.58	467.27	469.57	466.887	476.974	474.135	463.79
5.59	470.781	467.261	465.437	477.242	475.044	470.662
5.6	470.36	465.877	468.8	484.157	471.88	463.353
5.61	466.412	471.603	466.342	479.383	471.649	466.914
5.62	464.759	472.905	463.152	480.706	471.07	473.074
5.63	468.707	469.328	466.933	482.717	470.781	469.232
5.64	470.6	475.402	469.473	483.138	473.178	470.477
5.65	465.552	472.804	464.763	483.381	470.264	472.905
5.66	467.595	468.759	466.863	482.651	466.474	471.234
5.67	465.54	469.084	467.273	477.489	472.113	470.508
5.68	461.672	473.198	467.856	472.946	472.432	464.826
5.69	466.714	469.914	461.043	479.702	472.785	468.189
5.7	461.338	468.568	463.562	476.385	471.643	466.345
5.71	457.595	467.191	465.461	473.918	473.235	468.149
5.72	464.882	476.934	466.198	473.312	475.151	464.955
5.73	464.401	470.772	467.894	476.49	476.072	466.484
5.74	458.948	470.486	470.099	479.109	467.111	467.652
5.75	463.684	470.877	466.388	480.626	466.225	470.943
5.76	460.196	469.546	468.482	481.088	470.662	471.856
5.77	461.656	472.781	466.563	482.125	470.972	470.551
5.78	464.516	472.69	470.548	481.381	467.774	468.587
5.79	462.024	470.223	473.676	478.616	466.125	472.462
5.8	457.871	468.565	472.428	477.571	469.257	471.911
5.81	460.494	470.152	467.827	477.52	470.074	464.735
5.82	462.544	467.125	476.692	475.958	468.633	466.497
5.83	461.565	465.815	475.368	479.444	473.895	465.12
5.84	462.47	469.021	465.766	479.139	470.774	467.734
5.85	462.567	467.933	467.695	483.846	470.136	466.815
5.86	464.004	466.357	466.764	478.98	468.74	463.211
5.87	465.796	464.516	469.541	478.613	470.545	468.225
5.88	465.528	468.005	466.469	484.088	470.9	465.089
5.89	462.552	464.227	466.616	475.664	472.319	467.563
5.9	462.627	463.791	469.829	481.931	473.205	468.029
5.91	468.802	468.476	473.048	480.279	466.638	464.699
5.92	469.862	464.871	466.654	483.562	468.647	464.364
5.93	463.442	467.611	468.326	480.258	469.39	465.619
5.94	462.495	469.724	463.32	478.467	466.308	464.142
5.95	468.798	467.964	465.791	480.96	470.59	467.495
5.96	466.002	473.297	467.413	482.662	466.515	469.528
5.97	470.151	470.03	466.89	483.221	464.501	466.629
5.98	469.285	466.413	465.128	482.527	466.271	470.113
5.99	467.458	473.069	475.608	484.122	466.829	464.996
6	468.227	469.836	470.582	486.08	469.05	468.863
6.01	466.808	467.916	467.432	485.184	471.889	465.108
6.02	464.605	469.158	467.657	488.93	467.402	465.853
6.03	468.521	468.455	464.931	483.981	463.132	466.089
6.04	465.047	472.251	467.709	489.982	463.801	466.967
6.05	464.941	471.846	467.95	485.585	466.659	458.372
6.06	464.84	471.705	468.117	485.389	463.737	462.985
6.07	465.986	466.717	471.038	486.156	470.457	463.606
6.08	460.466	471.574	467.416	485.106	467.588	467.674
6.09	464.095	469.564	466.131	488.823	462.576	463.371
6.1	466.648	473.064	467.315	485.759	468.801	462.103
6.11	462.08	468.392	464.6	487.051	466.39	461.117
6.12	463.715	466.533	468.366	485.031	464.271	466.606
6.13	467.071	465.182	466.45	485.127	467.969	463.689
6.14	467.217	468.616	466.31	487.755	460.955	468.989
6.15	466.052	469.4	469.073	486.132	461.906	465.782
6.16	468.844	466.752	466.421	486.344	467.628	466.526
6.17	464.666	469.11	469.591	485.128	467.164	466.52
6.18	465.107	469.099	472.856	489.545	464.319	468.801
6.19	466.837	465.856	471.17	484.648	466.624	465.08
6.2	468.116	469.552	469.094	484.069	464.428	464.991
6.21	463.159	469.185	471.07	488.36	471.85	467.812
6.22	468.08	473.283	472.343	489.279	466.268	463.444
6.23	464.643	473.632	471.342	481.638	461.702	469.521
6.24	462.332	469.911	471.202	484.713	463.643	467.827
6.25	467.965	469.264	469.709	483.565	465.74	470.687
6.26	467.171	470.514	469.594	486.698	465.975	469.46
6.27	468.443	470.687	470.663	484.394	470.656	471.862
6.28	466.856	470.987	468.838	484.358	469.637	472.279
6.29	465.836	467.832	467.413	483.646	462.349	471.004
6.3	468.701	466.44	469.519	482.544	468.486	468.043
6.31	469.033	469.085	472.431	488.871	471.35	465.493
6.32	472.97	468.051	465.818	489.49	468.272	471.133
6.33	466.172	467.165	470.862	486.249	473.46	466.072
6.34	468.156	471.501	466.219	486.88	468.135	471.664
6.35	468.051	463.034	466.306	483.442	465.632	467.787
6.36	465.752	469.162	467.185	476.522	468.883	468.765
6.37	460.623	467.189	460.113	481.592	470.286	465.266
6.38	470.949	466.156	464.905	479.257	472.931	472.494
6.39	468.019	466.279	466.778	479.257	470.989	467.081
6.4	467.272	464.113	463.814	478.16	472.126	467.321
6.41	468.73	465.88	465.48	482.222	469.928	465.585
6.42	465.692	464.075	463.948	481.263	469.025	466.432
6.43	466.505	464.299	468.612	480.113	469.096	464.281
6.44	459.582	466.327	467.497	481.708	472.048	461.1
6.45	464.993	471.765	465.306	479.885	468.84	459.031
6.46	461.775	468.212	465.07	480.908	467.3	459.722
6.47	465.743	471.91	462.984	477.275	469.838	461.499
6.48	465.549	471.655	463.193	481.579	470.224	459.892
6.49	460.206	475.071	461.429	483.932	465.538	469.212
6.5	464.982	470.079	464.907	481.794	462.884	460.87
6.51	462.21	469.342	467.445	478.843	464.586	464.501
6.52	462.021	468.189	461.087	478.82	461.831	465.009
6.53	461.2	467.605	469.474	487.004	463.758	466.722
6.54	462.597	471.317	465.93	474.359	464.45	463.408
6.55	470.011	469.347	463.087	476.033	463.907	464.713
6.56	462.191	477.417	466.047	480.456	467.26	462.929
6.57	466.768	477.057	464.154	481.477	464.253	461.905
6.58	462.626	471.879	467.174	479.756	469.629	467.567
6.59	464.126	473.177	463.969	479.281	467.118	466.794
6.6	459.62	471.978	464.078	477.271	472.451	465.004
6.61	462.971	473.427	460.913	481.562	466.181	467.492
6.62	465.789	470.691	462.873	480.483	475.585	466.268
6.63	465.121	470.766	462.77	479.897	466.635	467.513
6.64	469.474	475.333	468.186	477.483	472.694	469.452
6.65	465.376	473.086	463.074	480.85	471.174	470.179
6.66	466.419	475.227	462.388	477.713	472.416	472.816
6.67	468.356	476.026	468.781	482.268	467.971	463.529
6.68	472.431	471.767	468.483	477.737	468.936	461.333
6.69	474.113	475.661	464.463	481.402	469.261	464.13
6.7	469.557	472.089	466.858	479.527	465.837	463.993
6.71	469.212	475.647	459.357	480.16	467.625	466.232
6.72	468.552	473.402	466.346	483.182	472.828	463.469
6.73	467.506	472.647	465.842	482.925	468.024	466.512
6.74	471.017	471.422	468.934	480.872	469.127	470.562
6.75	465.638	471.716	466.209	479.896	470.226	464.708
6.76	467.402	473.73	467.139	481.571	469.059	467.462
6.77	467.698	474.267	470.515	476.706	463.102	468.304
6.78	465.836	470.634	464.758	482.029	466.937	466.449
6.79	465.266	470.913	463.192	477.591	464.887	466.733
6.8	468.339	473.111	463.891	481.015	465.104	464.808
6.81	466.275	473.555	465.932	482.612	469.338	472.628
6.82	472.245	473.153	462.825	481.073	464.303	463.847
6.83	469.855	472.416	465.276	487.508	470.232	466.142
6.84	466.213	475.863	466.393	482.353	475.771	462.852
6.85	469.514	473.882	469.375	482.566	475.414	467.45
6.86	472.617	473.734	462.831	482.782	474.67	461.629
6.87	468.103	474.566	466.588	477.637	476.23	463.886
6.88	473.29	476.966	463.744	478.027	469.733	470.432
6.89	467.087	472.359	467.201	485.228	465.247	463.524
6.9	470.533	471.821	469.387	485.441	471.992	461.36
6.91	469.791	476.141	460.963	484.52	471.416	460.903
6.92	469.802	473.438	467.713	487.601	472.287	463.215
6.93	466.953	476.896	471.98	480.266	470.749	460.412
6.94	471.504	472.024	470.469	485.975	467.084	461.513
6.95	466.404	475.325	475.753	490.76	474.576	462.008
6.96	470.987	467.257	470.408	484.172	472.089	465.344
6.97	469.993	471.036	474.65	486.886	469.71	464.848
6.98	466.727	468.422	470.678	483.795	471.069	465.604
6.99	467.177	470.836	467.846	486.228	471.798	466.155
7	461.02	471.473	471.306	483.563	467.467	466.166
7.01	465.98	468.569	471.713	486.032	466.473	462.786
7.02	471.896	466.173	466.729	488.818	466.097	461.658
7.03	469.836	470.695	466.935	486.385	470.539	463.385
7.04	462.498	471.65	463.493	486.663	473.763	470.213
7.05	468.127	464.967	463.958	487.129	471.697	464.337
7.06	465.095	466.374	464.006	486.342	467.825	465.318
7.07	465.227	472.35	465.673	477.591	461.297	463.983
7.08	470.678	474.02	466.516	486.167	466.631	463.943
7.09	464.933	470.502	464.572	481.888	473.321	465.465
7.1	468.561	472.717	462.817	484.033	463.889	467.007
7.11	466.213	473.462	461.751	483.862	469.301	468.18
7.12	467.769	472.34	459.753	482.336	473.734	467.481
7.13	463.568	471.52	465.021	481.006	467.353	466.094
7.14	470.755	470.746	464.508	482.996	468.661	464.691
7.15	462.344	470.903	465.414	481.295	465.665	463.747
7.16	466.837	471.132	467.67	486.426	475.099	461.948
7.17	468.048	464	466.313	480.278	473.633	467.143
7.18	466.322	465.266	471.094	484.701	468.07	466.168
7.19	470.814	472.18	467.557	480.033	472.807	468.378
7.2	465.353	470.573	465.825	482.048	473.447	470.394
7.21	462.591	469.486	467.257	481.056	469.247	466.696
7.22	467.653	470.451	467.712	481.393	466.939	462.758
7.23	465.707	468.342	468.806	488.466	469.293	465.049
7.24	462.576	470.405	464.201	486.509	466.298	465.031
7.25	461.074	471.75	469.914	484.005	469.131	460.785
7.26	465.426	466.435	468.981	483.519	470.089	464.158
7.27	462.563	470.861	465.98	488.275	469.545	462.215
7.28	465.179	469.513	471.642	480.018	469.768	469.258
7.29	462.527	468.83	466.656	481.345	470.327	464.081
7.3	467.218	476.482	461.865	480.643	469.358	461.994
7.31	464.182	476.064	461.862	481.009	466.285	462.453
7.32	462.086	473.206	460.944	481.308	469.259	461.156
7.33	468.359	477.176	463.899	482.997	468.665	463.868
7.34	463.168	475.308	466.923	481.752	468.988	464.03
7.35	459.642	476.413	463.929	482.329	470.401	468.172
7.36	468.927	475.272	464.927	483.924	473.55	465.732
7.37	463.778	474.469	465.963	475.768	469.227	465.738
7.38	462.141	472.877	458.831	483.631	475.672	462.777
7.39	465.548	474.733	464.456	485.117	470.75	466.443
7.4	463.335	476.961	464.122	478.862	471	461.778
7.41	465.468	478.024	468.396	484.836	476.492	463.619
7.42	464.292	478.469	464.835	484.414	475.499	464.441
7.43	469.016	479.471	459.257	481.49	471.969	464.038
7.44	462.802	484.43	465.409	485.815	474.668	462.98
7.45	461.105	476.877	459.776	481.301	472.655	465.001
7.46	468.148	481.352	459.798	479.679	469.962	466.444
7.47	468.473	480.277	461.619	481.475	470.759	465.908
7.48	464.092	476.143	458.065	486.743	470.321	468.343
7.49	469.538	476.405	460.767	487.802	471.455	462.754
7.5	468.194	470.697	465.549	486.672	473.836	461.541
7.51	466.429	476.288	465.37	487.837	473.243	460.882
7.52	464.891	475.117	465.684	486.784	470.486	463.479
7.53	464.138	476.401	461.337	485.818	470.587	468.801
7.54	467.742	475.571	463.529	481.244	469.892	459.115
7.55	463.434	477.506	463.282	481.833	473.211	460.983
7.56	468.283	474.705	465.005	481.24	468.942	466.442
7.57	468.595	477.694	462.617	482.69	468.078	467.101
7.58	467.524	478.043	466.16	482.396	470.1	463.662
7.59	469.161	473.548	468.917	486.819	475.686	463.453
7.6	465.569	476.139	466.802	488.155	470.736	466.117
7.61	469.341	475.309	461.754	487.231	470.126	469.741
7.62	470.014	470.572	461.614	491.915	476.009	470.68
7.63	466.589	477.666	465.143	485.636	473.091	467.044
7.64	467.685	474.822	466.089	488.92	471.169	465.563
7.65	468.06	473.001	460.903	488.087	471.07	468.79
7.66	464.736	473.128	460.844	487.178	470.833	467.888
7.67	467.14	473.996	465.224	483.168	470.406	466.326
7.68	466.823	469.122	461.567	489.24	477.816	464.034
7.69	464.685	473.447	464.966	480.944	466.996	466.327
7.7	463.95	466.377	458.242	483.372	467.01	461.456
7.71	469.288	469.103	464.869	484.966	465.264	456.443
7.72	466.255	475.106	463.834	481.132	467.422	468.732
7.73	466.431	469.965	464.361	482.633	471.158	463.221
7.74	473.164	468.432	457.263	482.3	468.125	466.124
7.75	466.633	471.213	459.491	484.316	466.378	464.463
7.76	472.071	472.456	460.826	477.036	466.549	463.546
7.77	467.346	470.774	459.67	481.267	468.89	460.422
7.78	470.857	475.19	460.876	481.404	470.212	461.396
7.79	465.032	471.148	466.204	482.861	471.521	458.738
7.8	464.671	470.229	465.093	481.066	466.251	461.593
7.81	460.719	471.789	466.078	482.738	467.194	460.428
7.82	466.31	472.747	467.097	479.668	467.584	463.467
7.83	463.187	470.131	467.372	479.959	471.762	465.622
7.84	462.521	470.599	470.194	482.371	469.719	467.487
7.85	463.7	479.002	465.077	483.549	471.58	464.585
7.86	463.046	478.595	468.374	485.97	471.399	461.534
7.87	466.544	473.89	462.982	478.878	473.142	461.349
7.88	465.735	473.696	469.013	486.033	470.57	470.566
7.89	463.736	470.986	467.906	490.697	466.437	465.235
7.9	464.442	475.191	467.129	478.114	469.331	469.268
7.91	466.64	468.777	469.257	479.587	474.599	466.619
7.92	466.481	469.555	461.469	481.837	473.925	463.41
7.93	468.114	467.225	467.915	484.398	470.887	463.195
7.94	462.756	470.472	469.775	487.407	469.041	467.073
7.95	467.779	472.99	460.911	485.744	468.42	463.878
7.96	467.731	477.774	470.64	484.393	471.733	462.638
7.97	463.678	472.14	465.398	479.181	469.537	463.89
7.98	465.2	469.457	468.529	482.12	468.532	465.382
7.99	468.388	472.098	468.257	483.793	475.352	461.885
8	463.93	469.9	466.433	482.814	474.536	463.621
8.01	465.3	471.726	466.122	485.118	475.585	462.765
8.02	465.613	471.364	462.844	484.746	471.758	461.609
8.03	466.367	470.774	465.871	476.326	471.897	462.992
8.04	468.815	468.203	470.491	478.969	476.539	460.445
8.05	464.902	474.125	466.858	481.974	471.715	465.702
8.06	467.664	477.801	463.744	481.878	469.466	469.223
8.07	465.736	474.188	466.816	482.436	473.168	465.636
8.08	469.866	478.09	459.026	487.496	473.088	468.598
8.09	463.568	474.283	463.803	484.159	471.681	467.234
8.1	470.518	475.851	466.389	482.92	469.085	467.228
8.11	466.033	474.979	465.778	484.008	473.228	468.136
8.12	471.761	472.669	459.711	483.98	465.582	466.918
8.13	470.909	476.642	464.473	479.688	471.234	467.154
8.14	471.926	473.873	467.938	481.033	471.558	470.477
8.15	465.095	471.029	465.23	483.197	473.902	467.531
8.16	469.677	470.275	467.284	482.882	473.949	468.786
8.17	461.197	469.683	466.492	488.739	473.813	470.661
8.18	464.773	472.208	466.291	483.787	479.369	471.376
8.19	464.575	472.713	467.198	484.205	475.106	468.611
8.2	463.628	478.14	470.457	486.423	473.578	473.079
8.21	470.735	472.253	466.134	483.405	473.558	478.464
8.22	468.415	479.441	465.652	488.69	476.901	474.158
8.23	467.85	476.982	465.805	484.783	473.37	466.775
8.24	463.495	475.492	466.342	483.925	474.917	469.492
8.25	462.698	473.439	463.309	487.96	469.152	472.729
8.26	469.577	474.827	466.103	487.118	471.568	469.538
8.27	463.398	472.118	466.333	483.051	475.501	469.357
8.28	463.543	475.297	469.755	487.179	471.289	473.82
8.29	465.943	473.076	467.935	483.37	473.331	469.466
8.3	464.8	473.898	465.842	486.785	472.651	472.379
8.31	464.297	477.771	462.556	486.204	470.956	468.618
8.32	467.819	470.8	467.028	485.943	469.518	471.871
8.33	469.007	471.322	462.827	485.726	471.855	469.413
8.34	465.158	473.13	464.664	484.033	468.929	472.6
8.35	466.16	473.6	467.35	485.417	476.602	466.975
8.36	464.79	466.853	470.424	485.521	476.961	474.894
8.37	465.325	466.484	466.677	486.024	470.461	474.209
8.38	467.521	470.348	462.945	487.281	470.316	470.318
8.39	465.774	472.527	467.395	489.486	473.512	470.547
8.4	466.356	474.943	464.968	483.68	469.951	467.253
8.41	466.926	471.545	467.201	485.097	468.054	467.066
8.42	462.609	471.803	469.79	490.153	469.136	465.048
8.43	465.26	472.637	467.752	488.334	468.562	466.855
8.44	465.201	476.597	465.509	483.767	469.836	467.104
8.45	458.88	471.735	465.603	488.691	472.044	465.794
8.46	465.849	473.301	467.935	487.11	475.739	464.433
8.47	463.274	471.928	466.516	487.315	476.119	465.932
8.48	458.554	470.104	466.969	485.25	473.072	465.434
8.49	464.176	469.559	474.085	485.245	472.657	471.86
8.5	464.23	468.28	471.218	484.292	470.289	467.559
8.51	461.376	465.003	466.569	484.72	467.457	475.274
8.52	458.179	467.639	467.551	487.217	465.88	468.551
8.53	463.796	468.708	470.548	487.644	471.72	476.704
8.54	465.062	467.28	468.967	487.991	470.389	469.978
8.55	463.564	467.813	473.03	480.858	469.117	466
8.56	467.645	471.012	468.106	483.093	472.497	469.445
8.57	466.259	467.295	473.414	485.793	465.077	464.063
8.58	465.751	467.756	465.856	487.151	470.261	466.972
8.59	465.587	470.001	473.076	484.049	470.302	464.689
8.6	467.928	466.23	468.291	480.344	467.267	469.448
8.61	468.629	466.166	472.473	480.688	466.631	468.31
8.62	465.356	466.619	469.567	484.331	465.622	466.354
8.63	459.352	465.819	471.863	477.15	468.518	466.096
8.64	464.92	465.187	473.395	483.732	469.014	468.825
8.65	463.462	471.894	470.144	483.287	469.679	471.955
8.66	462.724	467.489	471.841	482.457	468.979	470.943
8.67	466.198	466.069	466.801	480.817	471.713	467.215
8.68	466.734	470.611	470.135	482.684	472.3	466.039
8.69	465.576	469.334	469.475	479.201	468.459	466.518
8.7	461.931	465.835	468.709	485.979	467.872	469.578
8.71	460.756	473.969	468.137	485.577	474.336	470.492
8.72	470.629	472.204	468.947	481.907	469.177	469.322
8.73	467.197	465.936	468.885	478.858	472.488	468.655
8.74	465.758	465.645	476.241	480.885	473.29	476.053
8.75	464.691	466.081	470.27	481.288	470.288	477.368
8.76	463.366	468.144	468.316	475.574	468.456	470.44
8.77	467.73	468.698	470.438	477.484	471.839	473.609
8.78	465.683	467.669	468.173	483.427	471.849	472.759
8.79	466.245	468.618	470.106	487.967	466.014	465.772
8.8	464.479	468.487	473.209	483.534	468.467	476.841
8.81	465.423	463.888	468.845	488.209	469.555	472.55
8.82	467.022	464.389	467.677	487.479	472.2	470.344
8.83	466.081	463.842	470.962	481.234	471.01	472.57
8.84	468.929	465.656	467.831	481.705	469.552	468.109
8.85	463.946	463.74	472.855	482.454	469.818	471.441
8.86	465.92	466.967	470.226	483.055	472.89	469.845
8.87	466.494	459.841	466.958	477.454	470.126	475.882
8.88	464.064	464.387	470.595	483.298	467.469	468.583
8.89	465.881	460.246	470.491	486.482	471.171	474.475
8.9	463.32	466.425	468.914	486.51	469.249	473.617
8.91	464.065	465.648	472.792	479.386	473.373	473.975
8.92	466.004	464.724	468.168	482.988	473.975	477.566
8.93	467.034	465.399	469.434	481.142	473.54	473.777
8.94	472.626	461.564	473.831	481.984	475.42	478.085
8.95	467.056	460.591	470.762	482.643	470.335	474.856
8.96	468.62	467.371	472.631	483.57	470.546	477.203
8.97	468.867	466.647	473.222	484.373	471.797	480.974
8.98	469.446	464.602	478.414	484.592	467.199	476.319
8.99	470.657	469.856	468.556	480.539	468.145	472.887
9	463.494	467.035	473.193	479.073	471.399	473.742
9.01	469.398	464.85	474.47	475.028	475.642	477.335
9.02	471.974	469.559	470.98	476.247	471.723	471.728
9.03	465.073	468.081	469.319	477.145	467.818	471.059
9.04	466.082	469.664	469.053	477.226	471.583	476.887
9.05	476.62	462.288	468.159	481.29	469.613	472.709
9.06	467.276	469.6	472.188	476.563	469.581	476.358
9.07	459.251	467.817	475.409	482.323	471.878	477.347
9.08	468.476	462.658	472.716	475.718	472.837	474.952
9.09	464.154	463.213	472.012	471.933	476.728	476.086
9.1	464.089	464.898	470.232	470.506	472.57	476.965
9.11	466.919	469.054	472.14	475.171	470.887	474.764
9.12	470.119	460.079	472.362	478.931	469.171	473.371
9.13	465.93	463.485	472.519	477.962	471.359	474.087
9.14	462.593	461.819	467.006	481.815	467.162	473.592
9.15	462.313	464.67	468.965	478.128	467.837	474.738
9.16	462.652	461.312	462.468	478.958	472.874	469.796
9.17	463.743	462.981	468.126	475.428	471.422	470.201
9.18	466.347	467.434	465.635	476.791	472.925	474.612
9.19	463.115	462.091	466.3	483.048	472.543	471.178
9.2	466.65	461.142	461.628	478.016	467.885	470.306
9.21	464.965	463.241	467.648	476.888	470.188	475.456
9.22	469.768	465.473	468.759	481.09	466.351	477.416
9.23	462.724	460.752	468.738	477.353	465.76	471.116
9.24	463.89	458.884	475.485	476.069	465.887	467.696
9.25	466.322	467.229	471.492	476.759	464.878	474.681
9.26	464.259	465.488	473.524	479.244	466.144	470.614
9.27	464.995	466.021	470.193	480.522	466.42	474.034
9.28	465.053	462.301	470.107	476.233	464.871	474.506
9.29	462.49	459.502	464.135	474.261	470.064	469.071
9.3	464.952	459.18	466.55	471.418	467.931	471.543
9.31	457.891	460.215	472.141	476.474	467.385	469.194
9.32	459.505	460.815	469.917	480.08	469.758	474.228
9.33	460.339	459.514	460.94	477.93	470.493	475.758
9.34	463.002	459.629	464.049	475.813	477.199	469.575
9.35	460.38	460.965	469.427	479.475	469.138	469.406
9.36	461.693	464.664	468.925	479.429	471.657	468.776
9.37	464.912	460.358	468	481.383	473.36	468.971
9.38	462.924	459.714	467.174	479.233	473.445	468.768
9.39	462.229	463.101	468.844	481.48	479.931	469.633
9.4	460.867	463.411	466.786	479.198	471.072	467.671
9.41	463.391	462.041	469.059	480.1	469.613	471.727
9.42	464.168	462.947	467.676	479.649	470.771	468.847
9.43	465.429	462.163	471.631	478.903	474.536	468.481
9.44	461.96	462.235	469.049	481.897	469.832	469.453
9.45	460.438	463.365	469.452	480.817	469.501	467.481
9.46	463.988	457.95	473.748	476.346	474.823	467.933
9.47	462.016	457.465	468.182	477.829	476.37	466.5
9.48	461.598	456.895	471.865	474.22	472.164	471.702
9.49	465.96	455.378	472.551	477.94	472.428	474.813
9.5	462.922	463.181	469.563	482.534	469.514	470.704
9.51	462.125	461.732	470.242	484.197	469.742	473.688
9.52	463.166	462.513	468.001	479.124	468.366	467.947
9.53	462.684	462.138	470.999	480.225	466.452	468.191
9.54	465.411	461.684	469.551	476.78	471.081	467.612
9.55	458.072	463.776	470.115	477.949	468.205	468.176
9.56	460.149	461.435	469.009	476.217	471.839	470.024
9.57	463.167	455.92	469.416	479.34	471.834	470.364
9.58	461.266	464.168	466.519	476.14	473.172	469.046
9.59	462.377	463.301	466.748	474.372	471.817	470.054
9.6	460.031	463.871	469.35	478.702	474.768	474.086
9.61	463.529	461.743	472.105	476.384	470.714	469.462
9.62	466.253	463.832	468.034	475.428	472.765	474.12
9.63	457.582	465.26	471.496	475.916	467.695	467.369
9.64	467.404	462.483	468.906	481.184	475.723	467.722
9.65	465.843	462.113	471.078	482.244	472.075	472.089
9.66	464.959	463.779	467.435	477.246	472.657	473.563
9.67	459.545	464.104	469.993	477.108	471.784	475.051
9.68	460.068	463.224	462.886	479.573	469.287	473.259
9.69	462.258	465.253	469.17	476.693	472.822	467.621
9.7	465.561	459.872	467.929	479.927	471.157	467.143
9.71	463.429	459.057	464.304	475.491	478.316	468.065
9.72	466.973	462.319	462.436	476.743	473.977	468.972
9.73	464.614	461.552	466.416	479.826	471.257	468.04
9.74	465.401	458.815	466.201	481.99	469.788	474.583
9.75	466.12	465.686	466.933	481.743	464.461	474.511
9.76	463.794	461.759	465.909	476.863	469.262	474.585
9.77	460.637	463.447	466.841	476.728	473.639	474.725
9.78	462.722	460.66	472.833	474.947	472.085	471.744
9.79	461.236	459.392	465.696	481.553	471.022	472.417
9.8	462.008	461.371	463.203	473.978	469.444	476.834
9.81	466.389	462.288	463.048	472.503	475.122	470.828
9.82	472.325	457.657	460.023	478.211	473.99	470.88
9.83	464.111	464.186	462.195	479.725	468.07	471.917
9.84	466.844	462.522	463.479	478.332	473.858	466.095
9.85	462.301	467.354	460.764	477.128	471.087	466.01
9.86	460.549	460.654	464.548	475.772	472.744	473.151
9.87	466.659	465.196	465.645	475.601	471.638	473.295
9.88	461.752	458.861	465.303	477.781	472.464	473.803
9.89	462.15	460.036	466.146	479.204	471.221	467.44
9.9	465.976	459.952	468.5	478.401	470.743	472.617
9.91	464.778	461.17	465.919	475.918	470.254	470.222
9.92	463.721	461.803	464.811	481.636	468.583	464.783
9.93	467.856	460.858	464.67	478.507	468.347	468.631
9.94	467.779	465.304	469.456	472.134	467.553	467.959
9.95	464.469	460.402	467.977	477.222	470.716	469.173
9.96	462.423	465.187	465.458	476.785	468.86	472.812
9.97	464.163	458.448	464.717	474.955	468.946	470.089
9.98	466.172	464.279	461.499	475.389	468.372	468.536
9.99	465.046	464.577	467.392	471.805	467.999	465.529
10	469.492	469.335	463.939	478.259	462.414	470.453
10.01	464.397	464.288	466.245	477.853	469.207	468.565
10.02	466.581	463.104	465.678	474.747	467.825	468.789
10.03	468.464	465.04	464.074	477.436	468.109	471.168
10.04	463.766	467.842	467.207	483.057	465.708	468.134
10.05	466.614	466.43	470.201	474.924	466.931	473.183
10.06	469.771	460.928	468.863	477.244	467.704	466.726
10.07	464.155	463.834	467.102	476.822	469.079	464.667
10.08	467.584	465.873	472.602	477.307	467.942	462.373
10.09	466.182	468.972	468.768	476.489	468.197	464.496
10.1	467.046	464.724	469.11	480.326	467.598	461.265
10.11	465.918	460.909	467.419	476.123	466.59	464.722
10.12	470.003	470.216	468.202	472.912	466.226	461.66
10.13	465.212	466.637	468.803	475.384	465.483	466.675
10.14	467.775	463.817	469.995	470.214	463.472	469.548
10.15	469.005	463.076	465.78	478.256	464.342	468.825
10.16	465.276	468.048	466.665	471.666	468.039	462.832
10.17	463.903	464.395	465.757	478.354	467.617	469.739
10.18	466.625	466.071	464.514	471.118	467.613	462.856
10.19	463.479	464.694	470.952	475.546	462.437	464.546
10.2	465.418	464.012	469.308	475.103	464.585	470.444
10.21	463.941	466.078	470.799	473.625	466.445	471.022
10.22	460.877	467.027	470.569	474.991	466.337	462.78
10.23	462.267	464.547	468.519	478.171	463.19	468.246
10.24	466.05	463.136	462.718	477.499	463.479	465.164
10.25	459.959	459.422	469.051	475.837	463.875	465.052
10.26	461.844	462.02	468.132	478.65	468.911	473.127
10.27	459.599	461.586	465.35	474.44	467.579	471.835
10.28	459.891	462.95	471.201	476.243	466.565	461.234
10.29	457.699	463.216	465.292	472.815	460.088	465.473
10.3	464.364	458.809	470.087	471.98	464.934	460.746
10.31	460.099	462.249	466.656	471.261	468.564	466.031
10.32	462.15	469.708	469.387	473.537	464.545	468.239
10.33	468.807	462.246	474.484	479.501	463.495	461.534
10.34	463.684	466.326	466.483	470.163	468.084	456.914
10.35	463.288	462.501	472.178	471.37	468.047	459.453
10.36	465.26	463.308	471.181	474.072	461.694	459.474
10.37	465.372	459.411	471.918	473.939	468.377	461.523
10.38	467.527	459.978	470.466	482.637	464.187	465.665
10.39	464.101	459.314	470.167	478.142	463.739	464.7
10.4	463.59	462.009	473.356	473.049	464.957	463.092
10.41	462.096	458.199	467.32	474.161	464.884	463.048
10.42	461.472	460.847	469.591	474.545	460.874	463.393
10.43	466.427	466.366	470.123	476.178	464.832	465.404
10.44	462.032	461.459	470.905	473.572	465.235	456.637
10.45	462.891	462.373	467.882	473.282	472.086	468.85
10.46	469.514	459.847	469.016	471.116	469.815	465.545
10.47	464.357	463.552	473.247	478.02	468.657	463.534
10.48	464.346	462.879	466.055	475.814	470.419	457.728
10.49	464.027	462.379	468.106	474.312	469.158	461.997
10.5	466.773	459.907	472.489	475.936	464.429	462.581
10.51	466.262	463.284	466.643	470.757	466.216	462.998
10.52	466.473	463.876	468.692	473.079	463.457	464.132
10.53	468.337	464.089	471.808	471.209	464.976	462.676
10.54	465.211	459.533	474.316	470.21	463.148	461.064
10.55	461.591	463.105	465.078	476.766	464.842	461.937
10.56	467.845	459.854	471.83	478.604	471.092	470.122
10.57	467.128	458.575	465.009	470.25	464.27	461.888
10.58	465.553	461.987	465.898	471.723	464.398	462.839
10.59	463.572	458.049	469.77	471.99	460.874	468.235
10.6	463.938	464.1	467.727	473.896	460.981	466.41
10.61	465.719	460.284	471.69	469.728	463.172	461.724
10.62	462.791	456.631	466.816	471.797	460.273	465.079
10.63	463.882	457.498	464.306	471.325	467.81	472.125
10.64	459.65	460.392	461.728	467.865	463.915	465.97
10.65	461.436	455.786	465.834	474.385	463.828	462.856
10.66	460.042	457.113	471.318	471.216	463.112	465.739
10.67	462.376	457.113	471.044	473.669	463.117	466.895
10.68	465.056	461.936	468.153	470.714	465.176	464.944
10.69	463.561	457.658	470.437	469.006	464.183	462.873
10.7	465.642	462.417	465.745	469.689	463.084	470.861
10.71	465.361	462.974	467.265	469.974	465.635	463.631
10.72	465.626	462.221	467.854	470.259	461.871	467.205
10.73	467.33	463.445	469.232	472.25	462.639	461.771
10.74	465.259	458.676	468.478	470.62	464.057	460.076
10.75	468.274	461.319	463.683	475.381	463.896	462.243
10.76	466.218	461.192	467.681	465.502	463.996	462.264
10.77	463.656	459.72	464.51	469.489	461.07	462.176
10.78	464.938	474.39	468.14	466.389	461.288	459.625
10.79	461.533	468.104	469.08	464.503	463.464	462.419
10.8	464.298	465.193	470.406	468.678	460.453	467.339
10.81	463.914	465.317	467.859	466.139	463.795	465.045
10.82	467.895	462.484	468.175	471.08	466.011	468.599
10.83	466.906	461.351	462.778	466.34	462.984	466.526
10.84	471.062	464.213	469.43	470.383	462.436	461.554
10.85	467.683	458.994	464.305	471.705	458.119	466.858
10.86	466.314	463.828	464.527	470.789	463.094	465.87
10.87	462.08	463.179	465.235	467.44	458.985	466.583
10.88	457.792	462.936	458.36	472.101	458.036	465.998
10.89	464.359	464.178	460.242	472.471	458.775	464.605
10.9	469.377	465.205	465.365	471.329	463.565	459.002
10.91	464.318	460.561	462.712	469.587	464.699	459.673
10.92	462.078	461.517	467.897	472.682	458.059	463.012
10.93	461.932	462.673	467.759	474.824	459.747	457.653
10.94	458.994	459.398	468.289	470.844	466.088	467.842
10.95	464.147	464.123	466.568	470.204	461.406	462.672
10.96	460.228	464.481	466.478	469.944	462.745	463.661
10.97	465.885	467.048	466.628	473.212	464.108	459.733
10.98	460.621	462.719	467.618	469.205	467.266	462.243
10.99	460.698	464.76	469.085	477.007	461.808	465.352
11	463.618	465.275	466.509	476.103	465.121	460.258
11.01	465.45	463.564	464.673	468.629	463.675	462.773
11.02	458.245	464.493	471.405	474.99	461.182	464.549
11.03	460.248	462.179	470.224	471.124	458.319	459.918
11.04	463.359	463.503	470.309	472.934	459.073	468.103
11.05	464.267	462.344	470.7	471.4	460.73	463.374
11.06	464.457	463.878	468.334	475.975	461.516	464.12
11.07	460.578	463.483	469.439	470.465	466.592	460.716
11.08	461.898	462.762	471.087	473.013	462.283	466.367
11.09	464.903	466.288	472.423	470.187	464.144	462.487
11.1	466.365	468.738	470.113	471.819	457.274	462.229
11.11	468.811	465.452	471.037	474.927	460.857	461.864
11.12	465.392	463.281	469.26	472.83	464.208	461.136
11.13	464.763	465.455	471.61	473.225	459.381	461.017
11.14	464.349	463.728	472.181	474.514	457.33	460.155
11.15	464.68	465.182	469.973	474.194	456.148	464.167
11.16	461.694	466.919	469.69	470.107	461.911	458.85
11.17	464.694	466.403	468.792	472.971	458.585	458.045
11.18	468.137	466.25	474.411	474.241	466.337	458.984
11.19	469.169	465.096	474.803	468.036	461.01	458.131
11.2	467.895	465.79	471.933	476.135	458.106	464.444
11.21	465.585	463.674	473.531	471.082	459.325	459.499
11.22	469.967	462.316	473.352	473.042	454.887	462.312
11.23	473.665	463.866	475.602	477.173	462.652	464.039
11.24	464.916	465.945	473.784	471.216	463.074	464.104
11.25	467.303	466.99	471.392	470.467	458.08	464.061
11.26	464.011	464.538	470.353	473.676	457.053	463.133
11.27	465.987	461.047	473.276	469.949	459.341	465.67
11.28	466.822	459.861	471.021	473.413	463.306	462.253
11.29	463.592	465.323	472.038	471.382	457.619	468.751
11.3	461.016	466.823	475.54	465.571	463.634	461.826
11.31	458.31	468.103	472.669	472.679	461.625	461.417
11.32	460.316	469.299	475.521	471.587	466.021	462.806
11.33	464.036	466.191	467.958	474.074	464.756	465.185
11.34	460.783	468.08	470.998	470.188	462.87	460.806
11.35	463.589	464.76	468.479	472.589	462.125	466.254
11.36	460.11	468.195	465.794	468.041	461.108	470.733
11.37	460.326	469.508	467.529	474.001	463.505	462.16
11.38	460.507	469.264	465.259	467.758	467.572	464.828
11.39	463.231	468.908	469.907	475.593	469.127	462.485
11.4	462.892	463.366	467.904	474.787	467.842	463.286
11.41	461.021	463.035	466.295	472.168	468.149	465.027
11.42	465.834	465.813	471.078	469.769	464.642	464.851
11.43	461.787	466.288	471.179	468.03	468.428	460.899
11.44	462.403	465.043	470.786	466.056	464.113	468.164
11.45	461.847	467.283	470.715	474.012	466.701	462.193
11.46	466.864	465.891	472.615	471.628	467.316	462.976
11.47	461.038	462.762	466.301	470.758	466.829	462.988
11.48	462.953	466.351	464.016	469.291	464.397	463.029
11.49	463.474	466.313	472.448	475.168	465.607	462.397
11.5	464.966	465.256	468.319	472.383	464.21	460.065
11.51	460.993	465.855	470.078	470.919	463.245	455.362
11.52	463.952	461.214	475.5	472.003	460.876	458.753
11.53	462.161	461.669	469.675	472.527	471.28	462.427
11.54	467.385	460.464	469.645	475.028	464.967	463.301
11.55	464.871	465.381	470.501	479.502	465.538	466.407
11.56	463.283	465.715	474.042	471.582	467.402	469.279
11.57	460.995	467.388	472.458	472.946	469.065	467.224
11.58	465.971	464.85	467.358	472.095	466.03	465.18
11.59	464.148	468.46	472.37	470.093	465.516	466.997
11.6	462.402	463.254	467.277	473.906	466.972	466.773
11.61	460.054	463.712	470.641	474.787	469.796	466.239
11.62	461.778	462.138	474.745	475.777	467.979	460.46
11.63	466.752	457.371	472.877	479.616	467.538	463.502
11.64	464.293	456.223	473.314	477.528	473.993	465.324
11.65	458.235	464.011	474.542	473.591	471.892	461.579
11.66	459.337	457.607	471.577	474.129	467.827	462.363
11.67	463.492	463.146	470.481	476.487	464.867	463.103
11.68	460.63	459.992	468.425	475.919	472.988	460.956
11.69	466.686	462.69	472.539	476.021	469.456	457.209
11.7	460.461	459.924	471.165	476.226	467.659	464.91
11.71	460.139	464.642	473.645	477.802	472.299	458.689
11.72	465.3	462.307	467.423	474.118	472.11	458.184
11.73	465.615	458.976	472.465	475.582	467.089	459.218
11.74	462.224	462.935	471.186	477.244	471.266	462.068
11.75	464.579	460.184	467.502	470.753	467.327	458.984
11.76	465.758	462.648	470.72	471.289	465.469	460.585
11.77	465.886	456.135	470.637	471.686	473.807	458.363
11.78	466.169	462.729	475.347	471.922	472.281	457.286
11.79	466.683	459.803	475.525	471.298	465.332	457.964
11.8	467.827	461.242	471.341	465.786	466.885	458.619
11.81	467.869	456.482	477.7	465.478	465.648	453.313
11.82	463.771	459.84	468.167	472.797	466.501	457.636
11.83	464.119	463.303	475.902	471.424	465.558	461.618
11.84	467.476	461.391	473.941	468.898	465.908	458.959
11.85	466.474	461.262	474.931	472.431	471.833	453.397
11.86	462.981	466.499	471.47	470.364	465.749	455.605
11.87	464.812	466.148	469.362	469.552	470.821	456.112
11.88	462.659	458.43	469.035	471.501	471.764	455.553
11.89	464.798	466.742	470.389	467.606	470.867	454.774
11.9	460.55	463.205	470.984	468.206	472.146	451.657
11.91	464.229	464.512	468.069	471.398	470.555	454.859
11.92	464.907	461.01	472.858	472.754	469.278	462.743
11.93	461.221	466.877	470.385	470.971	472.194	456.773
11.94	461.44	465.985	469.132	472.157	468.982	461.615
11.95	461.358	456.898	475.102	470.412	468.714	458.356
11.96	467.315	457.584	476.097	470.868	470.71	459.273
11.97	461.88	464.234	467.215	471.554	470.991	455.584
11.98	463.71	465.782	470.451	472.113	466.722	457.529
11.99	464.069	468.891	470.894	473.413	472.134	458.118
12	466.904	464.924	471.242	468.53	468.377	455.282
12.01	462.77	462.199	473.241	468.147	467.961	452.296
12.02	462.838	468.6	471.387	469.581	473	457.285
12.03	463.659	466.275	473.369	470.729	472.325	458.145
12.04	462.42	463.803	465.555	464.004	473.384	460.265
12.05	460.617	466.635	469.393	469.986	468.861	455.847
12.06	457.99	464.541	471.921	467.339	468.348	458.833
12.07	463.933	468.238	467.667	471.502	472.079	458.946
12.08	460.361	466.379	472.647	473.846	468.89	460.726
12.09	461.937	467.028	469.731	471.397	467.472	459.116
12.1	461.706	464.406	467.287	467.519	467.102	464.222
12.11	465.428	471.214	474.051	468.219	462.753	459.71
12.12	465.286	467.37	476.052	469.546	468.453	465.078
12.13	464.422	468.755	473.663	469.63	466.5	462.25
12.14	456.805	468.966	471.337	470.479	467.09	462.635
12.15	461.322	469.468	466.238	471.469	459.798	465.477
12.16	460.884	471.32	470.959	468.729	460.273	466.607
12.17	465.964	472.591	472.287	469.369	462.627	466.874
12.18	463.579	471.011	468.722	463.694	467.427	462.819
12.19	462.617	465.017	466.255	470.683	467.205	464.57
12.2	460.226	467.49	471.046	468.851	466.736	461.571
12.21	457.503	468.936	471.901	470.331	469.6	459.718
12.22	460.413	467.271	467.171	469.878	467.728	459.776
12.23	461.477	468.034	475.69	465.087	468.227	458.652
12.24	459.326	467.343	472.064	469.402	467.125	461.652
12.25	462.227	464.901	469.442	469.401	467.406	458.725
12.26	459.254	465.697	466.787	470.763	463.788	457.15
12.27	459.275	463.836	462.101	467.925	465.462	458.526
12.28	460.748	465.504	467.13	467.785	463.115	463.104
12.29	459.292	466.406	466.443	473.733	466.212	460.223
12.3	460.099	465.975	472.09	473.659	463.429	460.405
12.31	463.505	465.426	466.693	468.358	467.485	454.88
12.32	462.9	473.156	473.728	466.254	465.041	463.575
12.33	455.624	468.819	475.382	467.017	465.606	459.518
12.34	462.325	465.28	468.06	468.664	464.936	460.749
12.35	463.571	465.698	470.174	469.03	466.095	462.448
12.36	462.158	463.947	471.246	466.908	465.713	457.67
12.37	464.352	470.284	464.012	470.336	467.295	459.133
12.38	465.78	471.96	466.756	462.41	465.812	460.203
12.39	464.082	468.722	466.917	465.499	466.937	460.298
12.4	470.297	473.271	471.561	457.997	470.382	465.255
12.41	463.311	476.883	472.051	458.243	467.071	461.911
12.42	464.239	470.858	471.301	463.332	467.191	462.187
12.43	463.64	466.305	464.12	463.52	464.789	463.177
12.44	462.5	465.397	466.007	459.465	467.305	466.74
12.45	465.897	461.677	466.029	459.802	469.389	462.445
12.46	457.135	468.307	469.594	463.067	465.644	466.616
12.47	460.099	466.735	466.579	463.583	468.003	462.952
12.48	459.397	469.896	466.188	464.221	469.342	457.173
12.49	460.737	463.654	468.256	458.759	466.155	461.603
12.5	461.936	465.029	464.221	459.521	466.608	458.546
12.51	463.51	465.959	469.273	463.529	468.374	461.027
12.52	462.201	465.899	465.339	465.332	469.08	458.355
12.53	463.645	462.127	469.697	467.072	469.492	464.362
12.54	461.505	471.684	467.356	466.844	468.294	463.681
12.55	462.143	472.186	468.947	466.199	468.307	460.304
12.56	464.074	465.639	470.977	468.492	470.951	461.967
12.57	462.637	471.094	466.87	467.101	471.024	463.05
12.58	461.748	465.333	468.74	467.577	470.033	462.588
12.59	465.261	468.662	462.517	471.945	467.55	463.824
12.6	467.722	472.144	467.977	471.019	468.4	463.189
12.61	469.287	473.469	473.009	469.632	473.702	462.01
12.62	463.097	472.2	468.932	463.45	462.153	459.218
12.63	460.714	474.902	469.29	469.327	463.747	460.219
12.64	465.549	472.688	474.737	468.029	467.524	458.873
12.65	458.598	475.436	478.815	470.78	466.685	459.208
12.66	464.657	473.651	475.664	469.948	470.954	458.354
12.67	463.49	468.613	468.264	468.45	464.11	455.466
12.68	465.537	475.403	471.577	468.262	460.222	456.243
12.69	467.88	472.074	478.191	469.508	464.422	457.649
12.7	468.245	472.145	471.533	471.78	464.219	459.488
12.71	468.588	473.862	468.443	473.274	471.402	455.384
12.72	463.712	472.585	471.048	475.156	469.955	457
12.73	466.336	474.48	471.964	474.281	468.604	455
12.74	465.584	471.7	474.545	471.697	467.709	460.915
12.75	465.354	469.586	473.442	473.463	465.662	459.853
12.76	459.121	473.323	474.173	469.096	468.7	461.189
12.77	464.493	474.236	473.009	472.732	467.343	461.228
12.78	459.451	472.527	475.357	468.108	469.067	465.713
12.79	462.479	477.038	469.99	471.088	468.315	462.944
12.8	465.148	470.026	473.002	471.825	469.265	464.6
12.81	464.011	473.38	470.655	464.488	467.661	461.313
12.82	466.837	476.904	470.206	464.057	469.97	458.375
12.83	463.394	473.064	468.324	464.351	473.384	461.869
12.84	465.868	470.453	464.771	466.365	469.27	453.74
12.85	466.086	470.883	468.599	467.803	467.385	461.718
12.86	465.92	467.018	467.994	468.311	464.79	461.428
12.87	466.586	468.387	469.091	470.911	467.582	458.025
12.88	466.013	466.963	469.28	461.601	467.677	462.587
12.89	460.798	469.186	469.945	465.621	465.569	462.026
12.9	463.412	472.818	474.53	465.448	466.674	457.583
12.91	467.204	471.456	469.478	465.735	468.76	463.164
12.92	469.546	469.256	471.158	470.662	464.717	458.482
12.93	465.045	467.668	475.822	468.92	462.459	457.5
12.94	467.072	466.122	473.204	466.798	464.1	459.517
12.95	468.693	464.044	471.189	465.731	466.904	457.709
12.96	465.578	465.452	472.971	465.478	468.531	458.025
12.97	467.412	471.325	467.576	467.806	468.514	458.792
12.98	464.798	465.207	468.662	464.892	464.965	458.405
12.99	460.149	465.234	469.477	460.848	466.393	461.956
13	460.921	467.92	471.865	470.394	471.393	459.556
13.01	463.386	465.432	472.744	463.319	466.197	462.889
13.02	461.885	469.857	470.706	465.65	468.527	463.355
13.03	460.029	469.584	468.499	466.774	463.594	459.277
13.04	460.865	468.677	469.314	471.868	462.423	465.903
13.05	464.903	472.253	470.425	467.745	463.865	465.314
13.06	463.193	468.783	473.225	466.36	463.306	465.081
13.07	465.372	469.677	473.477	465.681	468.836	463.35
13.08	458.978	466.85	466.75	470.232	467.406	461.718
13.09	464.175	467.391	472.591	476.579	466.787	465.21
13.1	459.869	465.087	476.643	468.287	464.375	462.021
13.11	462.522	465.667	475.706	469.404	468.692	461.375
13.12	465.162	467.899	470.398	470.939	465.355	459.571
13.13	462.539	467.641	473.01	465.561	463.17	460.204
13.14	467.407	467.104	474.6	464.168	462.361	461.853
13.15	462.846	465.412	476.959	464.086	469.882	461.338
13.16	464.351	467.516	477.858	469.852	462.982	462.245
13.17	461.742	469.312	473.896	465.854	461.98	462.103
13.18	459.513	471.913	474.907	469.904	463.377	461.813
13.19	461.353	471.171	475.33	464.691	462.22	459.829
13.2	467.092	469.21	474.005	466.369	466.005	457.804
13.21	462.196	471.543	471.904	465.195	464.975	460.667
13.22	462.91	472.431	475.852	466.68	460.114	458.276
13.23	464.771	470.682	471.761	467.468	468.281	459.683
13.24	463.396	472.763	467.702	466.789	464.315	458.201
13.25	461.784	471.222	474.429	463.344	465.783	460.618
13.26	463.294	468.705	473.754	466.376	461.845	456.852
13.27	466.991	469.47	469.696	469.27	468.224	458.753
13.28	462.989	467.884	473.346	465.119	467.043	458.873
13.29	460.45	465.349	473.867	467.993	462.528	456.385
13.3	464.208	467.793	472.697	468.479	462.658	464.803
13.31	463.932	469.518	472.021	465.166	460.388	459.988
13.32	460.744	463.8	466.542	468.255	460.979	456.256
13.33	460.459	468.161	473.689	469.873	463.937	462.171
13.34	458.849	466.141	470.827	472.199	467.517	458.263
13.35	465.772	468.141	466.28	471.429	466.715	459.204
13.36	462.663	469.606	472.429	473.039	469.753	458.979
13.37	462.302	469.189	474.972	469.054	463.86	465.951
13.38	460.156	469.549	473.874	469.576	464.951	467.648
13.39	458.818	467.305	470.538	468.577	466.154	467.677
13.4	458.447	470.636	466.192	470.483	460.936	464.101
13.41	458.224	467.325	469.708	475.45	465.097	465.821
13.42	450.683	468.95	467.08	474.776	465.453	461.665
13.43	453.441	467.52	467.051	470.029	464.8	463.248
13.44	454.71	474.901	473.435	471.513	467.663	460.16
13.45	455.472	471.627	468.124	470.473	470.008	459.256
13.46	456.024	474.384	468.076	471.544	461.285	462.342
13.47	460.313	471.04	465.802	469.549	464.471	464.952
13.48	457.858	466.024	466.728	471.186	462.22	460.337
13.49	457.647	466.898	462.605	468.542	467.053	461.884
13.5	461.338	467.078	462.892	468.697	462.864	463.423
13.51	455.938	468.699	466.658	468.286	461.49	459.349
13.52	460.204	463.471	465.197	470.079	470.397	466.751
13.53	455.729	464.439	470.894	470.246	463.527	460.115
13.54	455.001	470.296	466.12	467.384	464.706	460.292
13.55	461.437	472.263	466.558	468.901	469.8	467.703
13.56	461.022	469.224	467.439	474.559	465.514	462.42
13.57	462.83	474.344	467.069	468.714	467.017	458.765
13.58	464.683	472.756	464.272	467.44	464.381	460.401
13.59	463.761	474.863	465.025	466.932	466.653	460.897
13.6	460.221	470.811	468.39	468.24	463.942	460.509
13.61	461.314	472.709	469.448	474.026	462.383	458.404
13.62	461.771	471.308	468.008	470.863	465.819	458.636
13.63	458.508	471.033	468.468	473.177	468.524	459.049
13.64	462.769	469.491	467.632	470.638	469.479	459.938
13.65	457.558	474.402	468.627	472.042	473.686	457.706
13.66	460.739	473.045	472.686	470.523	473.672	453.103
13.67	459.243	469.124	470.356	469.801	469.115	460.303
13.68	458.43	468.602	472.418	471.395	467.107	455.688
13.69	461.964	473.082	471.044	468.029	469.405	457.661
13.7	462.029	473.186	468.958	471.64	469.798	457.218
13.71	466.853	471.512	467.331	467.624	468.464	457.989
13.72	463.383	465.027	473.313	466.687	473.653	455.835
13.73	461.443	468.324	465.096	466.256	474.52	456.816
13.74	463.055	470.285	467.828	468.889	466.595	455.024
13.75	468.343	467.225	468.88	469.163	469.526	457.343
13.76	470.7	466.013	464.941	469.454	471.237	461.854
13.77	459.234	469.275	466.593	466.932	463.696	457.579
13.78	465.993	465.856	469.34	466.957	470.593	458.842
13.79	462.746	467.97	474	469.952	472.757	458.55
13.8	465.312	473.923	467.083	471.86	469.54	458.673
13.81	464.551	467.869	470.292	466.901	462.933	456.741
13.82	466.383	468.736	468.391	468.476	466.808	462.638
13.83	462.699	466.423	465.846	472.682	468.874	460.212
13.84	461.1	467.685	469.311	467.059	466.906	462.002
13.85	465.126	471.847	470.368	463.375	471.695	459.68
13.86	463.155	464.598	467.949	468.729	472.554	466.897
13.87	459.108	464.198	467.022	471.261	466.333	460.804
13.88	460.912	459.798	471.798	470.566	466.147	460.548
13.89	459.814	467.456	475	469.664	469.055	463.554
13.9	461.882	467.457	469.003	472.531	466.702	458.052
13.91	461.22	464.08	473.567	475.632	471.168	462
13.92	462.465	464.591	472.497	472.734	471.308	457.165
13.93	458.944	468.76	469.495	475.313	470.217	458.557
13.94	458.314	466.817	467.616	468.969	468.212	456.612
13.95	462.584	465.591	470.644	475.577	473.043	458.224
13.96	464.965	462.362	467.942	472.08	468.786	452.317
13.97	460.78	464.459	469.589	475.259	468.682	458.625
13.98	464.299	469.809	469.391	478.406	470.483	455.827
13.99	465.118	468.424	470.547	476.327	472.145	462.492
14	459.112	466.788	467.892	479.02	473.243	460.391
14.01	465.327	466.33	472.786	473.724	466.058	463.25
14.02	461.476	461.391	472.743	476.916	464.904	464.073
14.03	468.665	464.289	473.773	474.662	471.335	461.247
14.04	467.843	464.264	471.718	476.685	474.266	464.225
14.05	463.322	467.272	470.776	474.958	474.232	463.272
14.06	462.911	466.72	470.535	472.512	471.254	464.228
14.07	465.951	466.357	468.717	472.505	477.412	461.629
14.08	465.335	464.991	474.251	469.814	471.716	459.439
14.09	466.463	466.327	472.672	470.721	473.381	465.529
14.1	465.855	465.702	469.057	469.415	472.652	463.556
14.11	463.964	469.921	466.018	470.418	474.251	461.788
14.12	463.223	465.826	470.589	472.303	467.78	458.916
14.13	468.945	469.731	469.696	471.39	470.611	457.88
14.14	464.826	465.044	471.093	471.858	466.497	456.688
14.15	466.505	464.122	464.59	474.76	462.559	465.332
14.16	465.725	460.674	470.387	470.329	468.597	464.67
14.17	469.004	464.591	466.671	474.774	468.365	466.324
14.18	469.875	463.962	473.831	473.92	470.366	459.66
14.19	466.753	462.515	467.969	469.801	469.196	462.905
14.2	470.461	461.364	470.396	469.385	468.757	460.682
14.21	469.369	462.878	473.777	472.146	465.024	461.629
14.22	467.182	464.817	471.408	469.181	466.09	456.753
14.23	466.326	462.694	474.331	469.95	464.158	467.551
14.24	464.759	463.39	467.241	466.8	467.594	459.911
14.25	470.159	468.404	474.822	470.473	471.484	468.049
14.26	468.092	463.96	476.559	466.451	469.118	461.656
14.27	470.874	464.863	472.073	463.073	471.476	461.576
14.28	473.436	469.452	473.933	472.217	471.634	460.254
14.29	464.38	474.243	467.714	465.83	470.244	458.991
14.3	467.839	469.701	468.478	469.854	467.961	461.139
14.31	468.808	466.112	469.806	470.541	468.819	465
14.32	474.091	466.518	469.117	467.708	469.573	464.892
14.33	477.201	463.567	468.876	466.293	473.025	459.291
14.34	473.365	468.082	474.738	464.553	471.617	460.013
14.35	466.553	465.064	470.276	466.288	469.142	460.779
14.36	470.523	465.546	472.778	463.131	472.424	462.552
14.37	471.83	467.043	474.918	466.466	471.327	461.756
14.38	466.669	462.384	472.229	468.791	468.492	463.135
14.39	470.996	465.59	471.948	467.047	469.51	464.443
14.4	468.513	463.033	473.12	468.918	476.023	459.658
14.41	470.831	461.871	475.595	465.983	471.877	463.873
14.42	474.524	461.071	469.698	465.284	472.592	459.579
14.43	471.523	463.107	469.254	467.271	473.894	461.688
14.44	468.559	462.5	472.062	469.136	474.216	463.189
14.45	468.133	460.911	469.822	472.381	476.381	463.469
14.46	467.617	463.643	464.646	472.321	472.064	459.038
14.47	466.264	460.557	472.762	471.615	473.219	462.022
14.48	471.054	462.657	463.844	469.196	467.13	461.326
14.49	467.807	470.512	466.233	468.157	466.798	460.734
14.5	475.929	465.416	466.921	468.592	469.965	462.824
14.51	474.632	464.426	468.171	467.579	474.54	461.629
14.52	472.907	465.875	467.743	464.251	463.889	460.511
14.53	469.087	461.183	467.356	469.855	466.238	461.568
14.54	466.601	467.858	470.414	468.542	466.416	460.425
14.55	470.553	463.084	471.737	472.463	471.565	468.969
14.56	469.101	460.165	471.88	473.471	469.113	459.749
14.57	473.801	459.19	476.753	470.959	470.707	459.696
14.58	470.853	460.972	476.418	462.901	469.063	463.062
14.59	469.588	461.695	475.49	472.001	473.599	470.232
14.6	468.472	461.935	472.737	475.189	471.816	473.547
14.61	468.211	464.856	474.789	471.316	471.539	460.751
14.62	465.625	466.366	479.738	468.777	468.321	468.158
14.63	466.144	466.445	476.51	470.357	472.551	465.429
14.64	465.027	467.432	475.334	463.712	473.641	464.889
14.65	469.453	467.56	474.666	466.211	467.267	467.323
14.66	468.101	470.164	473.87	471.507	470.149	462.764
14.67	466.902	469.086	473.411	468.726	469.976	470.916
14.68	470.296	466.751	472.317	464.577	472.454	467.052
14.69	468.166	467.333	475.181	468.542	469.716	467.013
14.7	465.635	469.035	470.623	465.472	465.393	467.696
14.71	468.601	466.641	474.889	469.216	468.187	469.953
14.72	468.582	465.735	468.62	470.01	467.814	467.62
14.73	467.226	466.781	465.803	468.595	466.045	465.462
14.74	463.376	468.469	470.61	469.904	469.608	463.242
14.75	465.729	469.791	471.661	469.339	468.969	463.413
14.76	468.528	469.299	471.328	469.775	468.449	463.511
14.77	467.105	463.792	470.966	465.688	474.547	464.689
14.78	467.805	466.193	469.738	471.735	467.173	467.358
14.79	464.849	464.317	476.614	469.934	469.737	467.337
14.8	469.457	465.365	472.517	468.901	470.96	465.269
14.81	468.456	467.287	468.894	471.581	472.981	459.834
14.82	466.615	475.014	472.325	470.654	475.779	461.521
14.83	464.017	460.422	471.645	471.528	471.915	466.795
14.84	464.756	465.584	467.156	472.122	465.897	459.604
14.85	469.088	464.564	469.811	470.903	460.83	462.233
14.86	464.208	462.983	475.705	468.417	463.592	464.903
14.87	464.857	460.404	470.244	468.563	469.696	460.986
14.88	468.766	466.294	470.695	468.943	470.109	462.67
14.89	462.069	463.31	471.669	466.641	465.014	460.729
14.9	466.178	470.033	471.152	468.548	470.462	461.423
14.91	458.868	461.603	470.075	468.036	469.196	460.902
14.92	467.912	466.706	466.676	465.128	466.889	461.406
14.93	464.939	467.158	470.032	465.128	466.575	461.657
14.94	465.055	463.287	467.875	471.062	467.256	462.901
14.95	462.879	464.924	471.108	469.344	465.117	460.876
14.96	461.672	466.921	473.946	468.191	468.404	457.672
14.97	464.253	462.74	473.941	465.411	471.339	460.088
14.98	463.039	462.097	476.059	466.259	470.505	458.667
14.99	462.208	467.072	471.984	469.327	465.272	464.532
15	461.398	459.127	471.424	462.724	464.326	464.334
15.01	462.396	468.501	470.883	467.992	467.874	459.941
15.02	464.043	466.055	471.378	467.769	465.397	463.356
15.03	461.502	462.129	468.801	474.301	468.638	464.304
15.04	460.439	463.447	470.096	469.155	475.755	465.03
15.05	456.506	462.583	469.684	467.183	473.477	464.508
15.06	459.084	460.92	470.722	467.448	473.781	463.021
15.07	458.421	458.843	470.893	473.687	471.839	464.183
15.08	463.094	460.021	473.71	470.243	473.204	465.176
15.09	460.098	462.695	468.145	476.15	471.65	467.619
15.1	463.845	462.841	472.444	474.569	469.952	467.043
15.11	463.134	458.781	470.494	469.347	471.671	458.355
15.12	467.317	464.956	468.512	471.776	470.6	467.078
15.13	462.512	460.997	470.729	473.194	471.74	465.059
15.14	466.085	462.55	469.045	471.043	472.043	466.419
15.15	460.984	464.264	470.214	470.908	475.166	462.678
15.16	467.562	462.275	472.839	472.611	472.276	462.412
15.17	462.072	458.318	469.283	475.122	470.854	463.606
15.18	464.894	462.607	468.667	472.562	473.419	463.797
15.19	464.16	457.667	471.689	475.504	473.706	464.477
15.2	460.765	462.047	463.839	472.45	473.143	463.256
15.21	461.762	457.605	472.417	474.572	477.379	461.211
15.22	466.014	458.56	470.276	470.983	476.994	464.239
15.23	466.419	460.571	469.586	477.345	477.561	463.58
15.24	467.004	457.895	469.869	476.287	475.867	459.93
15.25	465.219	458.541	471.076	468.497	478.769	463.588
15.26	465.51	458.711	471.567	467.823	470.186	461.222
15.27	469.337	461.367	461.367	469.739	470.122	458.988
15.28	468.492	457.808	464.163	475.911	476.593	463.822
15.29	468.282	459.843	466.133	469.486	476.01	463.288
15.3	467.618	452.426	460.75	470.37	478.677	465.782
15.31	466.412	456.935	466.06	472.836	481.423	465.849
15.32	463.01	454.116	470.092	473.399	482.498	464.461
15.33	463.648	459.482	470.32	477.475	477.62	465.762
15.34	470.242	456.892	469.247	472.982	481.788	466.302
15.35	467.189	453.361	472.116	470.009	478.157	465.717
15.36	465.601	460.981	472.98	473.419	475.225	459.093
15.37	467.217	460.183	471.081	464.598	472.904	461.764
15.38	465.852	460.893	471.905	474.695	478.329	465.471
15.39	466.084	468.075	467.058	468.553	471.567	461.91
15.4	465.138	457.777	469.024	474.177	479.668	466.6
15.41	462.09	461.737	467.2	470.917	480.769	465.86
15.42	464.854	458.526	467.952	473.604	473.077	462.81
15.43	467.329	458.109	467.726	473.575	475.475	465.304
15.44	463.884	458.956	466.701	472.462	476.579	466.56
15.45	461.675	457.398	466.525	469.689	477.267	467.101
15.46	465.468	459.81	469.268	473.76	476.696	463.857
15.47	470.429	459.672	470.048	472.005	476.156	467.508
15.48	464.937	459.093	472.607	473.846	475.784	467.156
15.49	465.206	460.567	471.525	472.424	474.965	468.411
15.5	469.051	458.722	468.994	468.421	475.157	467.896
15.51	466.738	460.297	471.803	474.029	472.778	471.509
15.52	466.157	455.426	474.349	473.165	474.174	471.214
15.53	467.432	461.961	473.815	475.405	480.697	465.782
15.54	466.112	457.068	471.961	472.517	474.914	467.534
15.55	464.141	463.18	478.755	474.439	471.617	465.757
15.56	468.16	453.625	475.747	468.556	468.414	463.338
15.57	465.47	457.734	476.728	472.025	474.625	463.693
15.58	464.45	454.595	471.557	472.381	474.766	465.34
15.59	468.134	460.635	476.378	473.815	476.677	463.925
15.6	469.645	459.37	476.049	470.871	472.186	464.494
15.61	467.758	461.743	475.211	468.896	474.358	464.887
15.62	471.886	457.807	475.003	467.262	477.856	461.825
15.63	470.804	461.397	468.907	468.167	478.341	464.44
15.64	467.943	464.153	467.049	469.882	472.271	469.587
15.65	469.019	461.399	467.142	466	471.742	466.46
15.66	466.05	457.108	464.162	467.003	475.746	459.013
15.67	470.629	461.784	468.264	470.869	468.741	467.212
15.68	472.268	461.783	476.277	469.144	475.804	458.641
15.69	471.347	459.761	475.966	474.117	469.58	461.076
15.7	470.278	465.197	472.232	469.819	472.001	461.574
15.71	465.239	466.796	472.435	469.171	470.985	464.69
15.72	463.796	463.71	476.78	468.506	475.831	461.985
15.73	469.915	462.612	473.97	467.504	466.235	462.149
15.74	469.745	462.596	474.053	467.882	466.912	462.093
15.75	472.616	463.84	475.044	468.375	474.542	464.264
15.76	467.099	457.199	473.056	476.34	475.881	462.738
15.77	467.895	462.477	473.018	472.957	472.414	458.587
15.78	464.66	464.416	468.281	480.126	470.273	462.349
15.79	460.03	464.443	472.851	476.604	467.506	463.984
15.8	466.796	463.545	470.256	471.181	467.381	460.227
15.81	463.821	462.927	465.699	471.6	466.068	463.699
15.82	466.962	463.366	470.761	468.955	469.27	467.871
15.83	461.59	466.391	470.674	477.829	474.661	464.705
15.84	462.223	459.753	472.068	475.801	471.454	464.933
15.85	462.781	466.001	467.476	471.396	469.054	464.227
15.86	463.848	463.63	468.78	476.24	473.159	468.881
15.87	462.904	460.859	474.281	474.536	469.136	464.974
15.88	465.216	465.406	468.173	477.084	468.963	466.194
15.89	466.408	464.347	470.579	472.527	474.083	462.602
15.9	463.829	464.954	465.194	472.496	472.668	466.28
15.91	463.992	463.8	468.43	475.893	472.493	466.333
15.92	464.28	461.384	466.684	475.532	471.658	469.462
15.93	466.28	462.593	467.982	471.176	468.341	464.397
15.94	465.278	461.348	468.659	478.582	474.274	464.357
15.95	468.092	464.98	467.545	474.15	477.038	463.028
15.96	464.929	462.514	471.581	476.591	473.542	463.125
15.97	464.234	463.923	468.08	475.273	472.46	465.671
15.98	467.532	462.212	470.538	471.267	470.029	463.574
15.99	465.592	465.416	471.361	477.786	471.966	461.813
16	463.719	464.515	473.041	477.292	476.351	465.436
16.01	469.133	465.417	471.984	480.545	467.438	463.106
16.02	462.495	463.714	479.021	471.333	471.86	462.429
16.03	464.471	468.562	478.178	474.83	478.803	463.973
16.04	467.801	469.909	474.919	471.08	472.658	467.471
16.05	464.181	465.829	471.733	473.831	472.677	457.748
16.06	466.141	464.219	478.99	475.419	471.249	467.334
16.07	467.128	466.824	473.969	476.183	468.077	469.472
16.08	463.939	466.056	473.296	469.917	470.789	463.405
16.09	466.852	469.004	468.366	469.636	475.583	462.026
16.1	466.089	466.316	469.956	469.316	470.847	461.48
16.11	464.228	466.45	470.179	471.831	467.414	459.183
16.12	466.079	465.595	473.829	474.307	469.022	462.81
16.13	461.751	465.997	474.193	472.168	474.822	465.449
16.14	465.795	467.337	473.709	471.785	467.894	465.481
16.15	466.507	467.797	471.848	470.894	474.891	470.792
16.16	462.533	468.357	471.027	470.324	470.819	459.031
16.17	463.478	466.616	468.234	472.293	470.862	464.208
16.18	467.816	468.272	468.488	471.723	475.717	466.698
16.19	462.134	462.176	474.311	468.688	475.406	465.661
16.2	461.029	464.15	468.476	469.452	479.077	461.984
16.21	459.478	462.122	467.215	472.926	475.692	459.449
16.22	467.845	464.314	471.705	465.027	472.912	465.619
16.23	465.368	462.938	472.874	471.105	476.842	466.202
16.24	461.183	465.221	474.622	469.529	475.125	466.911
16.25	458.668	464.028	471.547	471.68	476.53	463.673
16.26	464.321	465.56	470.971	470.127	474.63	464.573
16.27	464.647	464.619	468.634	468.501	478.818	460.939
16.28	468.917	460.682	467.236	472.557	478.128	466.006
16.29	465.525	463.671	470.053	471.938	473.322	468.395
16.3	469.99	464.213	472.044	463.889	472.808	460.08
16.31	465.105	462.91	473.483	467.9	474.863	465.072
16.32	467.105	466.292	471.706	468.111	471.377	461.549
16.33	468.922	467.912	468.678	471.756	472.031	463.889
16.34	465.867	463.978	474.636	470.506	475.086	462.884
16.35	468.27	465.784	471.366	466.135	472.19	465.25
16.36	468.94	464.397	471.137	470.216	475.681	461.537
16.37	465.955	466.599	470.58	467.251	475.09	460.503
16.38	466.702	465.145	467.136	459.956	477.024	462.956
16.39	462.563	461.243	468.798	461.301	475.154	460.596
16.4	463.18	465.375	468.169	463.937	471.255	463.863
16.41	461.623	458.546	476.798	468.094	469.805	463.44
16.42	464.97	461.84	471.404	471.414	473.872	462.811
16.43	464.587	459.946	477.695	464.239	474.19	459.503
16.44	462.417	459.276	478.225	470.777	470.929	457.523
16.45	469.79	458.216	473.27	465.365	473.487	461.755
16.46	468.395	461.19	475.014	470.969	469.225	462.442
16.47	465.625	458.133	473.003	464.519	466.518	459.943
16.48	465.776	467.042	472.951	469.632	471.526	459.691
16.49	461.094	461.45	479.938	464.008	474.519	463.379
16.5	462.936	465.239	473.487	469.666	477.166	466.928
16.51	459.566	461.834	477.828	469.082	480.866	461.871
16.52	463.054	465.971	477.16	470.348	474.23	463.422
16.53	458.435	460.171	472.381	474.882	475.726	460.615
16.54	463.391	459.116	475.919	477.844	476.036	465.821
16.55	461.461	463.339	476.846	476.05	474.79	464.798
16.56	461.775	461.267	474.003	476.3	471.2	466.98
16.57	462.005	463.769	476.509	479.291	478.081	461.552
16.58	468.023	462.114	474.647	476.591	473.173	463.359
16.59	467.686	457.318	468.404	472.844	474.812	466.144
16.6	464.84	462.078	476.681	473.195	474.847	466.162
16.61	463.584	464.372	472.832	479.136	478.677	465.208
16.62	466.373	463.469	473.18	474.415	477.067	461.23
16.63	459.414	461.92	482.256	477.772	471.772	458.32
16.64	463.099	461.348	479.101	480.241	472.527	462.084
16.65	464.26	455.321	479.186	475.759	473.376	464.649
16.66	469.105	461.955	474.2	472.07	472.938	461.625
16.67	469.689	461.827	477.521	474.454	473.977	458.61
16.68	466.545	460.398	478.857	475.458	471.553	462.81
16.69	469.072	460.83	477.315	470.96	473.607	463.057
16.7	465.196	467.679	471.279	470.818	473.649	461.531
16.71	465.773	461.093	472	475.89	474.708	459.26
16.72	465.141	462.321	473.518	477.854	471.81	460.326
16.73	458.531	462.827	470.805	475.664	471.417	459.358
16.74	460.56	466.788	470.176	473.009	476.248	464.025
16.75	463.682	464.626	477.581	476.476	477.978	460.5
16.76	462.325	466.405	473.657	476.561	469.582	465.654
16.77	463.533	467.117	468.995	469.044	473.022	459.303
16.78	463.34	467.593	468.384	473.962	474.599	458.785
16.79	463.961	464.091	467.717	478.54	473.996	455.15
16.8	462.619	462.904	472.566	478.211	474.055	459.279
16.81	463.403	460.405	469.422	474.771	476.571	461.96
16.82	459.809	467.444	468.528	473.298	473.677	463.861
16.83	457.873	464.868	465.367	474.122	472.232	462.634
16.84	461.513	462.75	465.979	473.902	476.409	460.442
16.85	460.332	461.202	470	471.754	475.661	460.135
16.86	463.914	463.635	471.485	471.48	470.238	464.858
16.87	461.782	464.53	472.011	469.387	471.499	461.874
16.88	459.991	463.154	468.747	470.741	473.588	465.455
16.89	462.926	457.76	467.629	467.567	476.323	461.442
16.9	465.82	461.06	472.072	469.837	476.476	464.29
16.91	461.471	456.383	466.231	462.669	474.45	467.177
16.92	461.827	463.444	462.266	466.372	475.776	468.41
16.93	463.138	459.861	466.856	469.891	473.592	464.474
16.94	460.332	458.243	469.634	468.855	470.409	463.731
16.95	467.939	460.163	469.268	466.579	470.991	457.389
16.96	465.943	459.617	468.999	471.469	477.002	465.284
16.97	461.767	457.12	468.887	471.381	476.177	465.346
16.98	465.511	459.269	468.995	468.79	472.981	464.644
16.99	467.887	456.819	466.066	466.974	475.419	463.717
17	468.387	462.022	469.287	467.346	477.555	461.109
17.01	467.339	460.699	468.542	470.716	474.98	463.805
17.02	464.425	459.726	470.276	467.696	473.235	462.218
17.03	460.505	458.357	469.723	465.287	474.142	459.2
17.04	464.985	457.013	472.985	460.805	474.885	467.906
17.05	461.915	457.834	468.909	462.34	479.786	462.938
17.06	467.103	452.738	467.823	462.767	477.941	464.168
17.07	457.981	459.724	464.605	466.019	474.491	465.22
17.08	456.721	457.239	463.941	470.294	476.04	463.545
17.09	455.98	458.968	468.85	471.076	479.091	466.309
17.1	461.893	461.27	468.659	473.46	474.383	465.225
17.11	461.584	458.65	470.472	473.016	480.344	470.904
17.12	461.716	459.459	465.357	475.557	475.609	467.364
17.13	459.246	459.999	470.729	469.795	471.745	467.939
17.14	465.009	464.808	466.305	470.469	475.82	466.69
17.15	458.184	462.843	466.749	473.068	478.344	468.989
17.16	470.121	461.625	466.449	470.994	478.467	468.283
17.17	470.193	456.247	468.162	466.005	471.494	464.398
17.18	472.094	460.939	471.842	471.555	477.181	467.049
17.19	468.22	459.99	465.838	470.002	470.877	472.157
17.2	468.991	458.534	462.782	471.971	475.081	467.889
17.21	468.054	459.2	467.606	473.477	472.922	467.23
17.22	468.285	459.061	470.524	468.834	473.054	459.963
17.23	467.703	458.232	468.556	473.751	472.289	464.527
17.24	466.481	461.319	469.929	469.7	472.284	465.407
17.25	471.137	461.162	467.025	474.024	475.262	462.899
17.26	468.225	458.774	469.962	469.977	471.492	464.796
17.27	466.466	464.97	463.927	470.93	477.862	463.955
17.28	469.199	460.928	465.338	471.596	474.869	460.943
17.29	467.576	467.384	469.997	468.374	476.743	461.155
17.3	471.108	464.006	464.289	471.283	482.789	463.403
17.31	467.769	465.473	466.45	475.284	479.575	457.889
17.32	467.931	468.97	465.229	475.023	479.071	456.516
17.33	467.634	469.404	467.208	466.895	478.595	462.126
17.34	469.225	467.861	466.835	464.257	477.839	463.161
17.35	468.211	467.317	469.17	465.817	478.794	457.077
17.36	464.975	463.365	470.802	470.346	484.609	463.124
17.37	463.659	466.323	466.41	464.36	480.763	462.011
17.38	463.844	464.408	467.829	469.21	476.61	460.257
17.39	464.744	461.888	471.475	468.231	485.165	458.447
17.4	462.174	461.253	467.813	470.942	478.706	463.945
17.41	465.943	464.526	470.459	469.958	479.188	460.167
17.42	461.207	462.918	467.147	471.065	482.032	462.03
17.43	462.265	461.728	471.143	470.318	479.79	461.513
17.44	462.953	469.859	472.867	472.383	482.861	465.835
17.45	461.11	464.054	462.195	472.531	479.741	460.534
17.46	458.764	462.651	467.972	471.549	480.483	459.543
17.47	459.715	455.426	469.003	469.231	478.251	463.924
17.48	464.322	462.244	472.846	472.882	479.809	466.283
17.49	461.413	457.56	471.846	471.543	480.699	461.623
17.5	462.047	458.592	472.098	477.648	478.794	459.055
17.51	463.051	464.95	472.672	472.507	479.843	465.106
17.52	466.703	460.059	467.781	466.139	481.641	463.262
17.53	458.735	464.207	469.089	466.402	480.197	463.472
17.54	458.351	461.012	467.92	467.571	480.443	466.904
17.55	461.637	457.114	467.681	469.922	480.756	464.906
17.56	462.742	458.379	472.481	471.818	476.938	459.741
17.57	461.373	460.115	465.744	469.221	474.568	461.96
17.58	465.965	459.178	468.901	466.396	482.671	461.632
17.59	464.911	458.155	466.244	466.987	479.843	460.253
17.6	460.566	458.924	465.319	469.341	477.287	459.904
17.61	462.048	456.307	468.133	471.639	481.3	457.79
17.62	457.862	459.341	468.864	465.393	478.252	462.076
17.63	457.618	461.342	464.933	468.586	481.169	458.727
17.64	460.987	463.089	469.602	465.052	477.363	463.608
17.65	461.389	463.183	466.664	468.375	476.648	462.632
17.66	464.393	459.348	468.442	466.552	477.749	463.062
17.67	462.92	458.796	466.552	463.807	474.175	461.14
17.68	462.333	459.853	467.422	463.312	472.927	461.271
17.69	467.023	455.783	468.274	461.489	474.048	461.538
17.7	465.59	457.941	462.82	460.957	479.885	466.691
17.71	466.471	460.294	464.528	463.417	478.195	459.045
17.72	468.074	460.196	470.526	467.833	478.812	462.239
17.73	471.463	462.415	460.326	466.158	475.877	463.725
17.74	466.827	459.801	467.396	466.17	483.358	460.707
17.75	466.297	461.126	466.912	469.778	474.984	462.951
17.76	466.229	462.7	463.584	466.239	476.037	465.879
17.77	462.559	460.046	467.432	468.756	478.507	462.495
17.78	463.084	462.642	470.118	473.382	473.612	460.232
17.79	463.849	461.168	468.989	470.659	473.489	456.443
17.8	460.824	463.474	471.35	474.062	475.204	459.435
17.81	464.362	456.407	469.574	478.525	477.238	460.843
17.82	467.008	460.775	471.474	473.429	477.55	460.043
17.83	465.879	459.806	466.935	469.131	474.53	458.729
17.84	468.374	456.6	468.955	473.58	477.472	460.752
17.85	463.883	460.468	470.978	470.818	477.194	456.598
17.86	460.36	462.013	469.822	466.399	469.588	460.44
17.87	464.92	458.589	475.314	471.978	476.559	460.756
17.88	464.328	461.566	469.768	472.051	467.976	463.708
17.89	466.003	460.383	470.913	472.809	475.766	458.695
17.9	465.773	461.57	466.815	470.349	477.724	462.651
17.91	462.854	460.944	466.516	473.055	474.781	461.721
17.92	466.306	462.871	469.698	469.486	469.429	461.699
17.93	461.855	459.715	466.37	468.135	470.029	466.197
17.94	462.342	462.462	466.273	467.184	476.204	463.277
17.95	463.269	459.154	467.273	473.403	473.606	467.574
17.96	459.627	464.642	474.317	472.822	477.234	464.816
17.97	462.736	466.373	473.138	475.215	472.006	469.229
17.98	457.831	462.651	464.946	466.918	476.932	468.4
17.99	460.078	463.915	471.838	471.022	474.207	466.081
18	460.996	460.506	471.597	462.756	473.339	462.637
18.01	461.577	462.869	474.361	470.323	472.946	464.924
18.02	463.445	463.123	470.346	471.337	474.887	466.479
18.03	462.822	467.073	473.372	473.904	476.09	467.219
18.04	467.951	463.473	468.098	469.577	475.236	471.757
18.05	464.74	461.632	468.883	469.415	479.418	470.599
18.06	463.833	464.367	465.009	473.495	475.083	465.687
18.07	466.501	463.361	469.797	475.758	472.946	462.456
18.08	464.139	462.314	468.645	471.193	468.495	462.153
18.09	464.646	463.893	467.522	468.49	469.196	468.009
18.1	461.686	453.268	471.165	468.472	469.29	467.223
18.11	460.366	463.012	473.592	474.102	469.458	460.49
18.12	458.622	461.623	464.905	474.439	469.901	466.934
18.13	461.883	460.922	470.301	472.658	470.691	461.326
18.14	461.106	462.424	473.135	465.853	468.048	461.699
18.15	464.087	464.042	471.873	470.832	471.243	461.293
18.16	466.758	459.374	470.076	470.619	469.651	462.345
18.17	462.076	463.403	465.742	465.077	469.627	462.494
18.18	462.364	463.365	475.284	462.396	472.276	463.697
18.19	465.086	463.137	469.81	464.537	467.981	465.117
18.2	463.647	459.535	471.623	467.858	469.716	464.142
18.21	458.113	458.684	472.143	470.431	475.268	464.932
18.22	456.862	467.642	473.172	464.578	468.411	465.198
18.23	462.259	461.906	469.426	464.895	472.903	464.997
18.24	461.549	459.416	469.166	468.107	470.53	465.931
18.25	455.711	465.239	471.053	464.879	467.987	464.462
18.26	458.25	463.52	468.495	469.145	473.641	461.944
18.27	458.281	463.714	475.011	467.722	471.753	463.107
18.28	458.077	462.542	471.674	473.698	469.295	464.321
18.29	455.793	460.9	468.644	470.855	471.529	467.831
18.3	458.69	462.321	469.643	470.081	464.323	464.262
18.31	459.755	463.354	470.26	468.28	467.69	469.39
18.32	453.784	462.768	466.447	467.976	471.699	466.224
18.33	460.685	460.992	468.503	470.086	467.422	464.997
18.34	459.918	457.818	467.081	466.841	466.971	465.057
18.35	455.954	463.41	468.386	470.65	470.08	470.494
18.36	461.753	465.776	466.199	467.884	472.248	466.133
18.37	456.957	460.272	465.791	470.615	469.528	467.966
18.38	463.37	459.834	465.87	472.082	473.965	469.776
18.39	454.654	466.138	469.722	469.098	475.387	463.915
18.4	461.358	465.765	471.163	470.948	474.011	466.849
18.41	459.863	461.364	469.68	468.944	477.434	466.061
18.42	465.908	460.982	465	470.799	472.616	463.753
18.43	461.774	465.658	468.57	470.471	472.679	464.67
18.44	462.556	459.801	467.885	472.057	467.761	467.22
18.45	461.479	464.718	468.96	470.185	470.949	470.443
18.46	465.853	463.332	471.86	474.262	471.982	466.179
18.47	463.059	461.409	466.558	472.323	468.199	465.851
18.48	458.705	461.516	467.792	477.323	477.421	463.954
18.49	461.435	460.933	471.133	473.02	475.317	468.254
18.5	459.916	462.308	472.825	475.63	471.715	464.479
18.51	463.164	463.268	472.262	469.851	472.83	462.456
18.52	463.531	456.226	470.178	466.97	474.789	465.504
18.53	464.296	461.317	470.297	465.133	472.398	464.367
18.54	464.589	465.029	465.639	470.546	476.652	464.755
18.55	459.488	461.526	466.581	475.166	469.112	465.753
18.56	466.127	459.874	465.357	471.672	471.137	464.378
18.57	468.495	456.384	469.725	469.737	475.769	466.618
18.58	465.553	461.696	469.264	474.553	474.863	463.995
18.59	462.76	457.746	468.699	475.803	477.131	459.999
18.6	462.769	467.422	470.554	471.711	471.557	463.036
18.61	459.605	464.377	470.262	470.15	470.97	465.323
18.62	465.501	468.554	474.746	471.849	475.304	466.152
18.63	462.248	465.148	469.999	473.424	474.315	465.833
18.64	460.755	470.927	466.681	471.76	475.89	466.489
18.65	460.15	467.597	468.918	477.984	472.07	467.586
18.66	462.916	462.212	470.188	472.502	472.644	469.958
18.67	463.916	465.465	470.377	477.512	473.249	465.963
18.68	459.423	462.861	467.942	473.975	471.51	469.465
18.69	459.652	466.2	469.419	473.424	474.749	467.53
18.7	464.906	464.806	466.359	471.852	468.108	462.741
18.71	466.878	461.912	466.727	474.757	470.666	462.976
18.72	465.321	465.615	471.094	478.571	468.433	463.233
18.73	458.999	463.567	473.653	473.421	473.501	469.056
18.74	457.849	468.836	476.081	478.496	470.442	467.054
18.75	463.395	468.505	471.9	471.469	470.248	469.198
18.76	464.618	462.66	470.624	479.669	469.279	468.149
18.77	463.654	464.89	468.907	473.705	473.724	470.833
18.78	465.923	466.885	470.557	474.3	470.604	465.686
18.79	463.077	464.73	470.6	475.928	468.326	465.521
18.8	463.814	463.528	469.502	471.776	472.145	465.399
18.81	458.983	458.167	475.907	469.057	471.311	467.985
18.82	466.191	460.389	470.748	476.896	471.819	467.316
18.83	460.143	462.109	468.211	480.592	469.975	464.736
18.84	463.418	457.436	472.619	476.724	472.282	463.038
18.85	463.646	460.058	473.937	477.26	466.52	462.285
18.86	459.903	459.67	470.238	472.723	470.986	463.653
18.87	464.673	460.465	468.479	472.631	471.181	462.159
18.88	462.112	461.094	471.283	471.933	462.967	465.234
18.89	461.734	458.981	472.593	470.99	469.074	466.604
18.9	467.522	457.36	475.348	472.815	469.256	464.108
18.91	460.04	460.304	474.766	473.059	467.919	468.09
18.92	462.613	460.141	475.648	474.45	470.64	469.27
18.93	459.222	463.96	471.131	472.938	469.119	466.722
18.94	462.808	460.296	474.994	476.339	466.804	467.943
18.95	464.074	465.55	469.815	476.458	470.548	470.228
18.96	465.151	465.971	474.733	471.064	463.624	467.66
18.97	462.502	466.178	473.304	471.407	462.849	466.335
18.98	463.109	464.26	474.423	468.746	461.874	465.741
18.99	460.19	463.836	477.058	470.448	469.103	464.296
19	461.71	465.5	469.277	470.182	473.296	466.054
19.01	462.772	462.834	473.054	475.137	470.529	460.245
19.02	465.585	462.124	468.974	472.401	468.652	467.765
19.03	459.215	467.794	474.092	475.76	472.016	464.903
19.04	459.749	461.177	478.027	467.7	464.319	462.09
19.05	465.295	466.059	469.976	467.694	470.531	466.084
19.06	465.657	463.877	470.358	468.628	472.672	464.336
19.07	464.075	466.175	474.642	469.138	466.657	460.822
19.08	467.844	465.322	468.732	469.886	468.099	468.978
19.09	464.319	462.123	473.961	475.278	467.872	464.173
19.1	467.688	467.898	470.503	468.46	471.466	472.531
19.11	460.726	467.996	472.944	470.473	471.283	468.16
19.12	464.229	461.224	473.528	472.803	473.604	467.928
19.13	458.927	465.645	477.564	471.708	469.919	467.699
19.14	464.465	466.727	474.974	472.273	474.288	468.459
19.15	461.482	463.006	476.055	472.149	475.775	465.557
19.16	466.781	461.285	476.025	472.824	475.683	470.286
19.17	468.294	459.458	472.912	468.992	476.164	470.188
19.18	467.535	467.807	471.939	475.488	477.507	469.109
19.19	469.08	468.524	472.288	472.107	475.792	471.519
19.2	463.541	464.724	472.272	474.019	471.233	470.562
19.21	469.419	465.841	471.808	473.842	472.892	465.263
19.22	460.775	463.782	475.714	471.214	476.745	471.872
19.23	461.492	460.16	472.585	469.14	470.066	468.406
19.24	459.642	463.987	473.827	469.244	467.428	475.39
19.25	465.908	464.006	471.886	472.437	472.333	472.628
19.26	467.429	463.698	471.805	468.399	474.76	472.133
19.27	469.798	464.57	474.043	478.286	473.451	468.969
19.28	464.865	462.428	468.31	472.819	468.278	471.924
19.29	472.646	464.509	468.339	471.413	474.515	470.926
19.3	471.711	463.002	475.688	473.536	472.422	467.335
19.31	465.281	464.251	471.99	473.148	468.604	468.76
19.32	468.037	463.685	469.779	468.216	469.776	472.767
19.33	463.459	463.735	476.475	471.265	475.882	472.879
19.34	467.257	459.291	475.05	469.85	473.255	469.413
19.35	462.201	461.084	474.889	467.997	472.699	475.407
19.36	465.233	463.78	476.395	471.251	469.801	464.784
19.37	465.544	463.571	473.302	467.542	473.301	467.981
19.38	467.391	461.701	466.971	475.826	471.705	469.126
19.39	473.143	461.56	472.674	472.568	472.398	465.509
19.4	472.804	459.552	471.086	474.806	471.911	464.627
19.41	472.496	458.936	473.472	476.806	475.762	468.032
19.42	467.876	460.411	474.245	470.308	474.161	468.939
19.43	468.899	458.697	467.986	476.033	477.188	465.044
19.44	463.967	459.452	470.438	480.512	479.437	471.187
19.45	463.951	462.134	471.165	476.739	477.331	469.85
19.46	466.871	459.072	466.642	476.384	471.602	468.247
19.47	466.785	462.11	474.482	476.187	475.842	463.167
19.48	464.468	461.349	471.959	474.222	478.707	465.575
19.49	466.763	464.9	472.825	477.814	479.547	467.113
19.5	467.168	466.693	476.7	479.703	473.522	464.79
19.51	463.483	464.452	473.691	479.367	475.33	462.746
19.52	462.24	466.796	474.886	474.105	472.798	464.885
19.53	465.669	461.052	472.694	474.761	473.83	462.879
19.54	468.885	457.995	472.796	482.275	474.089	464.729
19.55	464.984	462.62	474.966	472.973	476.335	461.974
19.56	469.436	458.195	472.117	475.084	476.614	466.41
19.57	466.905	458.547	475.242	473.807	474.645	463.994
19.58	466.836	461.56	477.141	473.56	475.205	462.707
19.59	470.017	459.963	478.935	474.391	471.868	463.065
19.6	464.204	455.461	472.044	473.674	471.611	459.176
19.61	468.006	460.842	478.794	474.49	470.75	467.497
19.62	467.486	459.627	476.514	474.41	476.578	463.198
19.63	469.109	463.407	472.953	478.106	474.309	459.396
19.64	468.347	462.908	475.245	480.757	475.006	466.242
19.65	466.833	459.367	478.174	477.642	474.832	465.405
19.66	469.463	466.198	480.644	476.949	477.512	464.353
19.67	470.315	463.508	474.644	484.52	472.465	464.38
19.68	470.112	455.487	475.908	480.318	472.441	460.399
19.69	466.943	457.987	474.096	474.775	472.504	461.286
19.7	469.434	457.815	474.987	473.4	477.397	464.285
19.71	470.844	454.088	473.498	473.562	478.238	465.201
19.72	471.994	452.277	476.147	475.368	474.184	468.578
19.73	465.431	459.683	479.879	474.29	473.158	461.367
19.74	467.128	461.4	477.566	475.166	473.735	460.229
19.75	469.892	457.174	476.708	475.622	471.827	464.603
19.76	465.764	458.986	476.02	474.224	469.818	464.333
19.77	471.42	460.132	474.063	473.314	470.623	466.548
19.78	465.439	460.703	474.324	473.156	467.702	462.413
19.79	467.496	459.428	474.112	474.439	470.396	462.915
19.8	464.485	456.129	474.367	476.337	471.379	460.479
19.81	469.868	454.019	477.378	473.961	475.311	459.382
19.82	466.333	460.283	473.798	473.658	476.948	461.702
19.83	467.535	458.081	472.792	472.913	477.746	461.121
19.84	469.092	458.004	475.021	472.899	472.493	457.932
19.85	468.927	460.569	475.31	469.976	476.731	457.631
19.86	469.785	457.981	474.535	474.488	474.824	463.582
19.87	469.47	459.958	467.316	475.506	478.233	459.853
19.88	463.972	463.391	471.864	472.878	474.626	460.097
19.89	466.166	459.668	474.119	475.185	474.493	459.787
19.9	464	459.935	469.691	474.592	479.73	458.052
19.91	469.247	458.455	468.854	480.159	478.731	460.386
19.92	464.654	458.249	470.995	467.48	476.553	462.465
19.93	467.265	458.353	467.755	471.635	471.732	461.387
19.94	470.461	459.661	472.297	468.583	477.397	459.059
19.95	468.932	460.08	475.88	471.258	480.152	462.161
19.96	468.058	458.791	470.253	471.649	479.831	462.974
19.97	472.01	458.693	469.432	469.519	478.968	468.305
19.98	471.346	456.137	473.013	471.641	475.942	465.817
[truncated: 38,002 more rows]

## Sheet: Hbonds
Time_ns	TGEV Purdue / pAPN	TGEV 133 / pAPN	TGEV 133 mutated / pAPN	TGEV Purdue / hAPN	TGEV 133 / hAPN	TGEV 133 mutated / hAPN
0	5	6	7	7	7	8
0.01	6	8	7	9	5	8
0.02	7	8	7	6	6	7
0.03	4	8	4	7	7	7
0.04	4	8	4	6	10	6
0.05	4	9	5	5	8	7
0.06	7	8	4	5	9	8
0.07	6	9	6	7	9	7
0.08	7	8	7	7	7	4
0.09	8	9	7	5	9	5
0.1	8	6	7	5	8	7
0.11	5	6	5	4	6	5
0.12	6	4	6	4	7	8
0.13	8	8	6	4	6	5
0.14	6	9	4	6	5	5
0.15	6	7	4	6	7	7
0.16	6	7	4	6	6	6
0.17	8	5	3	4	7	7
0.18	9	5	3	4	7	8
0.19	6	5	3	5	8	7
0.2	5	6	4	5	8	5
0.21	5	6	3	7	6	5
0.22	6	7	4	5	6	4
0.23	6	5	4	8	6	6
0.24	4	6	4	8	7	6
0.25	5	4	4	9	7	5
0.26	6	5	5	8	7	6
0.27	6	4	6	8	8	6
0.28	7	5	4	8	7	4
0.29	5	5	5	8	5	7
0.3	6	5	5	7	7	8
0.31	6	4	5	7	8	5
0.32	8	3	4	7	9	6
0.33	6	5	5	6	7	7
0.34	5	3	4	6	7	6
0.35	5	3	4	8	8	6
0.36	7	4	3	8	7	6
0.37	6	3	5	7	8	6
0.38	4	3	2	7	8	7
0.39	6	3	4	6	8	6
0.4	8	5	4	7	7	6
0.41	6	7	4	7	7	7
0.42	3	6	4	7	8	5
0.43	7	5	6	8	8	6
0.44	7	5	4	8	6	4
0.45	8	6	6	8	7	6
0.46	9	6	3	5	7	7
0.47	8	5	5	6	8	6
0.48	9	7	5	8	8	5
0.49	10	7	5	7	7	6
0.5	10	7	4	9	6	6
0.51	9	7	3	7	4	7
0.52	8	6	3	10	7	7
0.53	9	6	6	6	5	7
0.54	9	6	6	7	6	8
0.55	10	6	3	7	7	5
0.56	8	6	2	6	7	6
0.57	10	4	5	6	7	3
0.58	8	4	6	6	7	6
0.59	9	5	3	10	7	4
0.6	7	5	3	8	5	5
0.61	9	6	4	8	6	7
0.62	8	4	3	7	6	5
0.63	9	4	3	8	8	7
0.64	9	5	4	10	5	4
0.65	9	5	3	10	4	3
0.66	8	5	3	7	6	6
0.67	9	5	4	9	5	8
0.68	9	8	4	7	7	5
0.69	9	6	5	6	7	7
0.7	7	8	4	8	5	7
0.71	9	6	4	7	5	7
0.72	8	7	3	9	5	6
0.73	8	6	3	7	4	7
0.74	6	6	6	7	5	5
0.75	6	6	5	10	4	7
0.76	7	6	6	9	3	6
0.77	7	6	5	8	6	4
0.78	6	8	5	6	4	7
0.79	6	6	4	8	7	7
0.8	6	6	3	6	6	5
0.81	7	6	3	6	6	7
0.82	8	7	5	7	6	5
0.83	6	6	4	7	6	5
0.84	6	6	3	8	6	5
0.85	7	5	5	7	5	7
0.86	7	4	4	5	6	7
0.87	7	7	3	6	7	4
0.88	8	7	5	6	7	7
0.89	6	7	5	7	6	6
0.9	7	7	4	8	5	5
0.91	9	6	6	8	7	4
0.92	7	6	6	9	5	7
0.93	10	6	3	10	6	5
0.94	9	9	2	9	6	3
0.95	7	7	2	7	5	4
0.96	9	6	2	8	6	4
0.97	9	10	5	7	6	6
0.98	9	9	5	8	6	6
0.99	10	9	4	8	7	5
1	10	7	5	8	7	5
1.01	9	9	6	9	5	5
1.02	10	7	7	9	6	7
1.03	8	7	8	11	6	6
1.04	6	8	8	9	6	7
1.05	8	9	7	8	6	7
1.06	9	9	10	10	6	7
1.07	7	8	6	9	6	8
1.08	10	9	5	8	5	6
1.09	8	8	6	10	7	6
1.1	5	7	9	10	7	6
1.11	5	7	6	9	5	4
1.12	7	7	5	8	5	5
1.13	7	6	3	8	7	6
1.14	6	5	4	6	6	6
1.15	7	6	3	8	7	8
1.16	6	6	3	6	6	6
1.17	6	7	3	9	6	8
1.18	7	7	4	7	8	9
1.19	7	5	6	7	7	7
1.2	9	5	3	8	6	7
1.21	8	7	2	6	8	7
1.22	7	6	3	10	7	8
1.23	8	7	5	10	7	6
1.24	8	7	6	7	8	6
1.25	8	6	6	7	8	8
1.26	8	7	7	8	5	6
1.27	6	6	4	7	7	4
1.28	7	7	4	8	7	5
1.29	9	7	7	8	6	6
1.3	8	5	7	7	7	6
1.31	7	7	4	7	6	4
1.32	6	7	3	7	6	5
1.33	8	6	4	7	6	5
1.34	8	7	2	10	6	7
1.35	8	6	5	8	5	8
1.36	8	7	7	6	7	7
1.37	8	9	5	11	4	6
1.38	5	9	4	11	5	5
1.39	5	8	6	9	4	7
1.4	6	7	3	10	5	5
1.41	4	7	4	10	4	6
1.42	6	7	5	10	6	5
1.43	6	7	6	9	6	4
1.44	6	5	6	9	7	6
1.45	5	6	5	9	6	5
1.46	6	8	5	10	6	5
1.47	7	7	6	10	6	3
1.48	5	7	5	9	6	6
1.49	7	9	2	9	5	9
1.5	5	10	5	7	6	6
1.51	5	8	5	9	7	4
1.52	6	8	5	8	8	4
1.53	5	8	6	9	7	7
1.54	5	10	6	7	5	8
1.55	5	10	5	9	6	5
1.56	5	10	6	8	6	6
1.57	5	8	7	8	9	5
1.58	5	7	7	9	7	5
1.59	5	8	6	9	5	6
1.6	4	8	9	10	6	6
1.61	5	8	7	8	7	7
1.62	5	8	8	9	6	8
1.63	6	7	6	9	5	8
1.64	5	7	7	11	6	5
1.65	3	7	8	10	6	6
1.66	7	8	9	9	6	5
1.67	6	9	9	8	6	7
1.68	5	6	9	8	5	6
1.69	6	7	7	10	4	6
1.7	6	7	9	10	3	6
1.71	7	8	6	11	4	5
1.72	4	8	5	8	7	6
1.73	6	7	10	10	6	6
1.74	6	7	9	9	6	6
1.75	6	7	8	11	4	4
1.76	5	8	6	12	4	4
1.77	6	6	7	11	5	4
1.78	6	6	6	9	6	6
1.79	8	6	5	9	6	4
1.8	7	7	8	12	4	7
1.81	5	8	5	6	4	7
1.82	5	7	6	7	5	5
1.83	5	6	5	9	5	5
1.84	6	7	6	8	5	7
1.85	5	6	5	9	4	8
1.86	5	7	6	4	5	8
1.87	4	7	5	7	2	7
1.88	3	6	6	7	3	10
1.89	5	7	4	10	3	7
1.9	5	7	5	10	3	8
1.91	5	5	5	11	5	8
1.92	6	7	5	9	5	5
1.93	7	6	4	12	5	7
1.94	7	9	5	12	4	6
1.95	7	6	4	9	3	7
1.96	7	8	5	11	2	4
1.97	7	8	5	12	1	8
1.98	5	7	5	12	3	8
1.99	6	6	5	11	2	8
2	5	5	6	7	2	9
2.01	6	7	5	8	3	8
2.02	6	7	3	9	3	6
2.03	7	9	3	11	2	7
2.04	7	6	6	10	4	7
2.05	6	7	4	9	2	8
2.06	7	6	5	9	2	6
2.07	6	7	5	12	2	6
2.08	6	5	5	8	2	6
2.09	7	6	6	10	3	7
2.1	7	6	5	8	2	5
2.11	7	8	6	9	2	4
2.12	5	6	8	10	2	4
2.13	4	7	5	10	2	5
2.14	5	8	6	9	3	6
2.15	5	5	4	7	3	4
2.16	6	5	5	7	3	5
2.17	4	7	5	6	4	7
2.18	5	6	3	8	4	6
2.19	7	5	4	7	5	6
2.2	5	6	6	6	4	4
2.21	5	7	4	6	4	7
2.22	6	4	3	6	4	8
2.23	4	8	4	6	2	7
2.24	6	7	4	6	2	9
2.25	5	7	3	9	3	9
2.26	5	6	5	6	3	8
2.27	7	6	5	6	4	7
2.28	6	7	4	7	3	8
2.29	8	6	3	7	4	10
2.3	7	7	3	7	3	7
2.31	6	7	4	7	3	6
2.32	7	5	5	10	4	6
2.33	6	6	5	6	3	5
2.34	7	7	4	7	2	5
2.35	5	4	4	9	4	7
2.36	6	7	4	6	3	7
2.37	7	7	4	8	2	9
2.38	4	6	3	7	3	6
2.39	5	7	3	6	1	7
2.4	5	7	3	8	2	7
2.41	5	7	4	9	2	6
2.42	5	6	4	7	3	7
2.43	7	6	3	6	2	5
2.44	5	5	4	5	4	7
2.45	6	5	4	8	3	5
2.46	5	6	4	5	3	5
2.47	6	6	4	8	4	5
2.48	8	8	4	5	3	5
2.49	8	6	4	8	5	6
2.5	7	7	4	6	5	6
2.51	7	6	6	8	6	6
2.52	7	7	5	8	5	6
2.53	6	7	6	5	5	6
2.54	3	7	4	8	3	7
2.55	6	6	6	7	5	7
2.56	5	7	6	5	5	8
2.57	5	7	8	6	5	7
2.58	7	7	8	8	5	6
2.59	4	6	7	4	3	5
2.6	5	6	7	7	3	7
2.61	6	6	7	5	2	6
2.62	5	5	7	5	4	8
2.63	5	6	8	6	3	8
2.64	3	5	9	4	4	7
2.65	6	6	8	7	3	7
2.66	4	6	5	6	2	7
2.67	3	7	6	6	1	7
2.68	3	7	9	7	3	6
2.69	4	7	5	5	3	6
2.7	4	5	8	8	4	7
2.71	5	7	8	9	4	7
2.72	5	7	6	7	2	8
2.73	4	8	7	4	4	5
2.74	3	5	7	5	5	8
2.75	3	5	8	5	4	8
2.76	4	7	5	5	4	6
2.77	3	5	7	5	3	7
2.78	3	7	7	5	5	7
2.79	3	7	7	6	4	8
2.8	3	3	7	9	4	6
2.81	3	4	8	6	3	6
2.82	5	7	10	9	4	8
2.83	3	8	8	7	4	8
2.84	3	7	7	8	5	6
2.85	4	8	7	4	3	7
2.86	4	7	8	5	5	7
2.87	4	6	8	4	4	9
2.88	4	5	5	5	3	6
2.89	2	7	5	8	5	8
2.9	3	6	7	7	4	6
2.91	3	5	8	7	6	9
2.92	3	7	8	7	6	10
2.93	1	4	7	8	6	8
2.94	3	7	9	9	6	6
2.95	3	5	8	5	4	9
2.96	4	6	6	6	5	8
2.97	5	6	7	3	5	9
2.98	3	7	8	7	4	8
2.99	3	8	10	6	4	8
3	3	7	7	7	7	10
3.01	5	7	5	7	6	10
3.02	4	9	6	9	4	10
3.03	3	6	8	8	4	10
3.04	4	6	8	8	5	10
3.05	2	5	7	9	3	8
3.06	2	5	8	6	3	8
3.07	3	6	6	8	3	9
3.08	3	5	8	7	5	9
3.09	1	6	7	9	4	9
3.1	3	8	5	7	3	9
3.11	3	4	5	6	3	8
3.12	2	5	5	7	7	7
3.13	3	7	6	8	6	7
3.14	3	7	6	8	5	6
3.15	3	4	5	6	7	6
3.16	2	5	6	5	5	8
3.17	2	7	7	7	5	7
3.18	4	7	6	6	3	7
3.19	3	8	5	6	6	7
3.2	3	6	8	8	5	6
3.21	1	7	6	8	6	7
3.22	2	8	4	6	6	7
3.23	2	5	5	5	7	8
3.24	4	6	4	6	7	7
3.25	2	7	6	7	6	7
3.26	5	5	6	9	5	10
3.27	3	4	3	8	4	6
3.28	6	5	5	6	7	6
3.29	7	4	5	8	5	8
3.3	6	5	5	7	6	8
3.31	4	2	6	6	5	8
3.32	4	6	4	7	4	7
3.33	2	5	4	6	3	9
3.34	3	4	5	7	4	7
3.35	1	5	6	6	3	10
3.36	3	7	5	8	4	8
3.37	2	6	5	5	4	10
3.38	3	5	6	7	4	8
3.39	4	5	3	6	4	8
3.4	4	6	5	8	4	9
3.41	5	6	5	7	3	9
3.42	4	6	5	8	6	6
3.43	5	5	4	7	3	6
3.44	4	6	5	9	4	8
3.45	3	7	7	8	1	9
3.46	5	6	6	6	3	8
3.47	4	6	6	5	3	8
3.48	4	5	4	6	4	9
3.49	4	5	6	5	4	9
3.5	3	8	7	9	4	8
3.51	2	7	5	4	4	9
3.52	4	9	5	8	4	8
3.53	4	6	4	8	4	9
3.54	4	5	5	7	3	8
3.55	3	6	5	6	4	8
3.56	3	6	4	6	5	10
3.57	2	5	4	6	3	7
3.58	2	5	4	6	5	8
3.59	3	4	4	7	4	6
3.6	5	5	5	6	3	8
3.61	5	6	4	5	3	8
3.62	6	6	5	4	3	8
3.63	4	5	6	5	3	7
3.64	2	6	6	4	4	8
3.65	3	6	3	4	3	9
3.66	4	4	6	6	4	8
3.67	3	6	4	5	4	7
3.68	4	5	4	6	4	8
3.69	2	6	4	5	4	6
3.7	3	5	5	6	4	6
3.71	4	7	5	7	3	6
3.72	3	6	6	7	3	5
3.73	4	3	6	6	3	6
3.74	5	6	5	7	3	6
3.75	5	5	5	7	2	8
3.76	5	4	5	5	0	7
3.77	2	6	5	6	2	9
3.78	4	4	4	5	3	9
3.79	5	5	4	4	4	9
3.8	3	7	5	4	4	7
3.81	5	4	5	5	3	8
3.82	4	5	5	4	3	9
3.83	4	5	6	5	4	9
3.84	4	5	5	5	3	9
3.85	6	4	7	4	4	9
3.86	5	3	6	4	3	9
3.87	5	3	6	3	4	8
3.88	5	4	5	4	4	9
3.89	6	4	7	4	4	11
3.9	4	6	6	4	3	9
3.91	5	7	7	3	6	7
3.92	5	6	5	6	4	6
3.93	5	6	6	5	4	10
3.94	7	6	7	6	4	9
3.95	7	6	6	4	4	10
3.96	6	6	6	5	5	8
3.97	6	6	5	6	4	8
3.98	6	6	6	6	4	9
3.99	6	4	5	6	4	8
4	5	5	6	5	4	9
4.01	5	6	5	7	4	8
4.02	6	6	7	6	4	8
4.03	8	7	7	5	4	7
4.04	8	5	6	3	4	8
4.05	8	6	6	4	5	8
4.06	7	6	6	5	5	7
4.07	5	5	6	4	5	7
4.08	6	5	6	4	5	6
4.09	7	4	7	4	4	7
4.1	5	6	6	4	4	7
4.11	6	4	4	4	4	7
4.12	5	5	6	3	4	9
4.13	6	5	6	4	5	6
4.14	6	5	8	4	4	7
4.15	6	5	6	5	5	6
4.16	7	4	7	5	3	7
4.17	6	6	7	4	4	8
4.18	5	5	7	5	4	8
4.19	7	4	7	5	4	8
4.2	5	5	6	6	4	8
4.21	5	4	5	3	5	6
4.22	5	6	7	5	5	7
4.23	4	6	6	7	5	6
4.24	6	5	8	6	5	7
4.25	3	5	7	4	5	6
4.26	4	5	7	4	5	8
4.27	4	6	6	5	5	8
4.28	4	5	5	6	4	7
4.29	5	6	6	5	6	7
4.3	3	5	5	6	4	7
4.31	6	6	6	6	6	7
4.32	6	5	5	4	5	5
4.33	8	5	5	5	3	7
4.34	6	5	5	4	5	7
4.35	6	4	6	5	6	7
4.36	5	5	5	6	6	8
4.37	2	4	4	6	5	8
4.38	5	5	6	4	5	7
4.39	5	6	5	5	5	7
4.4	4	4	6	4	6	8
4.41	6	5	5	5	5	8
4.42	5	6	6	7	5	7
4.43	4	5	6	4	5	7
4.44	6	5	7	6	6	5
4.45	3	5	7	5	6	6
4.46	4	4	5	6	5	7
4.47	6	7	6	5	6	8
4.48	5	6	5	4	5	7
4.49	4	8	6	5	6	8
4.5	5	7	4	5	6	7
4.51	3	6	6	3	6	5
4.52	6	5	5	4	5	7
4.53	6	5	5	4	5	7
4.54	5	7	6	6	4	7
4.55	5	7	5	6	6	4
4.56	6	7	6	5	6	6
4.57	6	7	6	8	6	6
4.58	7	5	5	5	5	7
4.59	5	5	5	3	6	8
4.6	5	8	5	5	4	6
4.61	7	5	4	3	7	9
4.62	4	9	6	4	7	7
4.63	4	6	5	5	4	7
4.64	5	7	7	5	5	6
4.65	5	6	6	4	5	7
4.66	6	5	6	4	5	7
4.67	6	5	7	6	5	7
4.68	6	5	6	6	5	7
4.69	4	7	8	6	5	7
4.7	6	7	3	5	5	8
4.71	4	5	5	6	5	7
4.72	5	5	2	7	5	8
4.73	3	5	3	5	6	8
4.74	4	7	4	4	4	6
4.75	4	6	5	3	5	5
4.76	2	9	6	5	5	6
4.77	2	9	5	6	5	6
4.78	2	8	5	6	6	8
4.79	3	7	6	5	6	5
4.8	2	6	7	4	5	7
4.81	3	7	6	4	6	6
4.82	2	7	8	5	7	7
4.83	5	7	8	4	6	7
4.84	2	7	8	5	6	6
4.85	4	7	8	4	5	6
4.86	5	8	5	4	6	7
4.87	2	8	7	5	6	9
4.88	3	9	7	4	7	9
4.89	5	7	6	5	5	6
4.9	6	6	7	2	5	6
4.91	3	4	6	3	5	7
4.92	4	6	7	3	5	8
4.93	2	5	6	6	5	8
4.94	3	7	7	4	8	9
4.95	4	6	5	5	7	7
4.96	2	6	6	5	6	7
4.97	2	5	6	6	6	8
4.98	4	6	5	4	8	6
4.99	3	9	4	2	9	8
5	3	5	5	5	4	7
5.01	1	7	5	1	8	8
5.02	5	7	6	4	8	7
5.03	3	6	6	4	6	8
5.04	3	6	8	4	7	8
5.05	6	8	6	3	7	6
5.06	4	7	6	4	6	8
5.07	4	7	5	3	7	9
5.08	4	9	4	4	6	7
5.09	3	9	4	4	7	7
5.1	2	8	6	7	7	7
5.11	4	8	3	4	8	8
5.12	3	7	3	4	8	6
5.13	3	9	4	3	8	8
5.14	4	8	5	5	6	8
5.15	5	10	4	6	8	6
5.16	5	6	7	6	7	7
5.17	5	5	6	4	8	8
5.18	5	6	5	3	6	6
5.19	3	3	5	6	8	6
5.2	4	8	7	6	7	8
5.21	3	5	4	4	6	4
5.22	4	5	7	4	9	7
5.23	4	6	5	4	7	7
5.24	5	8	7	4	8	7
5.25	4	9	7	4	8	7
5.26	4	4	5	4	7	5
5.27	4	6	2	5	5	7
5.28	4	4	7	5	7	6
5.29	5	6	6	5	6	6
5.3	3	6	5	5	7	7
5.31	4	7	6	3	7	7
5.32	3	6	9	4	6	10
5.33	3	9	7	5	7	9
5.34	3	6	8	4	7	8
5.35	4	4	8	5	9	8
5.36	4	7	7	5	8	9
5.37	2	7	5	4	8	10
5.38	4	6	6	4	9	9
5.39	3	6	5	5	7	9
5.4	4	5	6	5	6	11
5.41	3	7	5	5	9	10
5.42	4	9	6	6	7	10
5.43	5	3	6	5	6	10
5.44	6	4	5	4	6	10
5.45	4	6	5	4	7	8
5.46	5	5	6	4	8	9
5.47	4	7	7	3	7	10
5.48	5	7	7	3	7	9
5.49	5	8	5	3	7	9
5.5	4	6	6	5	9	9
5.51	6	6	2	6	9	9
5.52	5	8	6	2	6	10
5.53	6	6	4	4	8	10
5.54	6	8	6	5	8	8
5.55	6	6	7	5	8	9
5.56	4	5	5	5	6	8
5.57	6	4	3	4	8	10
5.58	6	5	5	4	7	9
5.59	5	6	5	7	9	8
5.6	6	8	4	8	7	11
5.61	6	6	7	4	6	10
5.62	5	6	6	3	6	9
5.63	6	5	8	5	7	7
5.64	5	5	6	4	8	8
5.65	4	5	7	3	7	9
5.66	4	6	6	3	8	10
5.67	4	6	7	5	8	10
5.68	4	7	6	3	8	11
5.69	6	5	6	3	7	10
5.7	4	5	6	2	7	9
5.71	5	7	6	5	8	7
5.72	6	6	7	3	8	9
5.73	6	7	6	4	8	8
5.74	5	7	6	4	7	10
5.75	5	6	5	4	7	11
5.76	4	7	5	3	6	10
5.77	4	9	5	4	7	9
5.78	6	8	6	3	8	9
5.79	5	5	5	4	7	9
5.8	5	6	6	4	8	8
5.81	4	5	6	6	6	10
5.82	4	6	5	3	7	12
5.83	5	5	5	3	7	13
5.84	4	5	5	3	10	11
5.85	4	5	5	4	7	10
5.86	5	7	5	4	7	10
5.87	5	5	4	3	7	10
5.88	5	5	6	3	6	8
5.89	5	6	6	3	7	10
5.9	5	4	6	3	8	8
5.91	5	6	5	3	6	10
5.92	4	5	5	3	7	10
5.93	4	5	5	3	7	11
5.94	4	5	7	4	8	12
5.95	6	5	6	3	7	10
5.96	6	4	8	3	6	9
5.97	6	5	6	4	7	8
5.98	5	7	5	3	8	9
5.99	6	5	5	2	9	7
6	4	6	7	1	7	11
6.01	7	6	6	1	7	10
6.02	4	2	7	2	6	9
6.03	6	4	11	1	8	8
6.04	5	4	7	4	6	9
6.05	4	5	7	4	9	9
6.06	5	5	8	3	8	8
6.07	5	5	9	4	7	12
6.08	6	5	8	3	8	11
6.09	5	5	7	2	7	8
6.1	3	4	10	1	7	11
6.11	5	4	8	4	6	9
6.12	6	2	5	3	8	10
6.13	6	4	6	3	8	10
6.14	5	5	5	4	7	11
6.15	5	3	4	6	9	11
6.16	6	2	6	5	8	9
6.17	6	2	6	4	6	10
6.18	6	3	4	5	7	9
6.19	5	4	5	4	7	6
6.2	6	3	7	2	7	8
6.21	6	4	6	3	8	9
6.22	6	5	6	3	8	10
6.23	7	5	5	5	6	9
6.24	6	4	5	5	6	11
6.25	6	5	4	5	6	10
6.26	9	6	6	5	6	11
6.27	6	5	6	5	7	11
6.28	7	7	6	3	7	10
6.29	6	6	5	4	6	9
6.3	6	6	6	3	6	9
6.31	6	7	4	4	7	7
6.32	6	6	6	3	8	10
6.33	7	5	6	3	7	6
6.34	8	5	8	3	6	6
6.35	6	7	6	5	8	7
6.36	6	6	5	4	8	8
6.37	7	7	4	3	7	7
6.38	7	6	4	5	6	8
6.39	8	6	6	6	7	8
6.4	7	5	6	5	6	7
6.41	9	3	5	5	6	8
6.42	7	5	8	6	6	8
6.43	7	5	6	6	8	6
6.44	7	2	4	5	8	7
6.45	7	5	5	6	8	8
6.46	7	7	6	8	6	8
6.47	7	4	5	4	6	9
6.48	7	3	6	6	7	7
6.49	7	4	7	5	7	8
6.5	7	4	5	4	7	8
6.51	6	3	5	4	7	9
6.52	9	4	6	5	6	7
6.53	7	6	7	6	9	8
6.54	8	3	5	6	7	6
6.55	7	3	4	7	7	8
6.56	5	4	6	6	6	7
6.57	8	3	5	5	8	8
6.58	6	6	7	7	6	10
6.59	7	5	9	7	8	8
6.6	7	6	4	4	7	7
6.61	8	5	6	5	7	9
6.62	7	5	6	5	8	7
6.63	7	4	7	6	6	9
6.64	7	4	6	5	10	7
6.65	7	4	5	7	6	7
6.66	8	5	4	8	9	8
6.67	7	4	5	6	7	9
6.68	6	6	6	6	8	9
6.69	7	5	4	5	8	8
6.7	6	6	7	5	6	10
6.71	6	7	6	8	8	7
6.72	6	7	7	5	8	8
6.73	7	8	6	6	8	8
6.74	6	7	6	5	7	9
6.75	8	6	5	6	8	9
6.76	6	6	7	7	7	8
6.77	7	5	8	4	8	7
6.78	7	6	7	5	6	8
6.79	8	6	9	5	9	7
6.8	8	6	6	5	7	8
6.81	5	5	7	3	7	8
6.82	7	6	7	3	7	8
6.83	6	5	4	6	7	9
6.84	6	6	3	4	8	7
6.85	8	5	6	5	8	8
6.86	9	5	3	5	8	9
6.87	7	5	6	5	7	7
6.88	7	6	5	7	8	9
6.89	8	6	7	4	7	8
6.9	7	6	5	2	7	10
6.91	7	5	5	5	9	9
6.92	6	5	6	5	7	8
6.93	6	6	5	6	6	9
6.94	7	7	6	7	7	7
6.95	6	6	6	8	7	9
6.96	6	6	6	5	8	8
6.97	6	4	8	6	8	9
6.98	6	5	7	6	7	8
6.99	6	7	7	6	7	8
7	6	7	6	4	8	9
7.01	7	5	7	4	7	9
7.02	7	6	6	6	7	7
7.03	7	5	8	6	8	8
7.04	6	6	7	6	6	8
7.05	8	7	6	5	9	7
7.06	6	7	7	6	7	7
7.07	8	5	7	6	8	6
7.08	7	4	8	5	7	7
7.09	8	5	8	6	6	6
7.1	5	5	5	7	7	6
7.11	5	5	7	6	7	7
7.12	7	6	6	4	6	7
7.13	6	5	7	5	8	7
7.14	7	6	5	6	7	7
7.15	6	4	7	6	8	6
7.16	8	5	6	7	7	8
7.17	7	6	6	5	7	7
7.18	7	7	5	4	7	7
7.19	6	6	7	7	8	10
7.2	6	4	7	4	7	6
7.21	5	5	6	4	8	6
7.22	5	7	6	6	8	6
7.23	5	5	7	3	7	6
7.24	6	4	8	5	8	6
7.25	7	5	7	6	9	8
7.26	7	5	7	6	8	7
7.27	7	5	9	5	7	7
7.28	7	6	7	4	7	7
7.29	6	4	5	4	4	7
7.3	7	5	7	5	7	6
7.31	6	3	5	5	7	8
7.32	5	4	6	5	4	7
7.33	6	3	5	3	5	6
7.34	6	6	6	4	6	6
7.35	6	5	7	7	5	6
7.36	8	5	7	5	5	7
7.37	7	5	7	4	5	8
7.38	8	6	7	3	4	8
7.39	7	5	6	4	4	7
7.4	8	5	7	4	5	8
7.41	6	4	6	5	6	5
7.42	8	5	7	3	8	7
7.43	8	6	7	6	7	6
7.44	7	6	7	5	6	7
7.45	7	5	7	4	5	8
7.46	6	3	7	5	8	8
7.47	7	4	6	2	7	7
7.48	5	4	4	5	6	7
7.49	7	5	7	4	7	8
7.5	6	4	7	1	6	7
7.51	7	4	8	4	5	8
7.52	5	5	6	5	5	8
7.53	5	6	7	4	6	7
7.54	4	6	9	6	6	8
7.55	6	5	9	5	7	7
7.56	8	3	8	3	8	8
7.57	6	5	6	3	6	8
7.58	7	3	7	2	6	8
7.59	8	3	4	5	7	8
7.6	7	4	6	4	6	8
7.61	8	3	5	6	5	7
7.62	7	4	6	4	9	8
7.63	6	4	6	3	8	7
7.64	4	4	7	3	7	7
7.65	6	4	6	4	7	8
7.66	5	3	6	5	8	8
7.67	6	4	5	3	7	9
7.68	6	4	4	4	7	7
7.69	7	3	6	4	6	8
7.7	7	4	8	5	8	8
7.71	6	4	6	4	8	9
7.72	7	3	3	3	7	8
7.73	6	5	4	5	8	7
7.74	5	4	6	4	9	8
7.75	6	4	5	3	6	5
7.76	7	5	4	3	7	8
7.77	8	7	7	5	7	8
7.78	7	4	6	3	6	8
7.79	7	6	6	4	8	7
7.8	7	8	6	4	7	8
7.81	8	6	6	4	7	8
7.82	7	6	7	2	8	7
7.83	7	7	4	3	7	8
7.84	10	6	5	5	7	7
7.85	6	6	6	6	8	6
7.86	10	5	3	5	8	7
7.87	8	7	6	6	7	9
7.88	8	5	7	3	8	7
7.89	12	6	4	3	7	9
7.9	11	5	4	4	8	8
7.91	9	6	6	5	7	7
7.92	9	5	6	4	7	7
7.93	9	5	6	4	9	8
7.94	7	5	5	4	8	7
7.95	7	7	8	5	6	7
7.96	9	7	7	3	8	7
7.97	8	7	4	4	7	7
7.98	9	7	4	4	8	8
7.99	8	5	7	7	9	7
8	9	8	6	4	7	8
8.01	8	7	5	3	6	8
8.02	8	6	5	5	7	8
8.03	8	9	7	4	7	7
8.04	11	6	6	5	7	8
8.05	11	7	5	6	6	6
8.06	11	6	3	6	7	6
8.07	7	6	5	5	7	8
8.08	5	9	7	5	8	9
8.09	7	8	6	5	7	8
8.1	8	6	7	5	6	9
8.11	5	8	5	6	6	8
8.12	4	9	6	7	6	8
8.13	7	7	6	5	5	8
8.14	9	7	7	6	7	9
8.15	8	7	7	5	9	8
8.16	6	5	6	6	7	8
8.17	9	8	3	7	7	8
8.18	8	6	5	4	8	8
8.19	5	6	4	6	9	9
8.2	7	6	3	6	6	8
8.21	5	7	5	5	7	7
8.22	6	8	6	5	7	7
8.23	6	9	5	6	6	8
8.24	7	6	7	5	8	8
8.25	7	7	3	5	6	9
8.26	7	8	4	6	7	7
8.27	7	6	6	5	9	10
8.28	5	8	6	5	8	9
8.29	6	9	6	4	7	9
8.3	3	9	6	4	8	9
8.31	6	11	4	6	7	7
8.32	6	10	5	5	9	9
8.33	5	11	6	5	9	8
8.34	8	8	5	3	6	10
8.35	7	7	4	4	8	9
8.36	6	7	6	3	7	9
8.37	7	8	2	5	7	9
8.38	7	8	6	4	8	9
8.39	8	6	7	4	8	9
8.4	8	9	6	5	7	10
8.41	7	8	5	5	6	8
8.42	8	7	5	4	9	6
8.43	5	6	4	5	7	9
8.44	7	8	5	3	7	10
8.45	6	6	5	4	8	9
8.46	7	6	5	4	6	9
8.47	10	8	7	3	7	8
8.48	7	8	6	7	7	7
8.49	6	6	8	3	8	8
8.5	8	6	7	5	7	7
8.51	7	7	6	5	8	8
8.52	9	7	7	5	7	10
8.53	7	5	5	4	6	8
8.54	8	8	5	3	7	8
8.55	7	6	6	5	7	8
8.56	5	7	7	4	5	6
8.57	6	7	5	2	6	6
8.58	7	7	6	3	8	6
8.59	5	8	6	4	6	7
8.6	5	6	8	3	6	8
8.61	5	7	7	4	8	7
8.62	7	8	6	2	7	8
8.63	6	7	9	3	7	7
8.64	5	9	7	2	5	6
8.65	7	7	5	1	7	7
8.66	7	8	5	2	7	7
8.67	9	8	5	4	6	7
8.68	6	6	4	4	8	6
8.69	3	8	4	3	6	8
8.7	4	10	6	1	7	7
8.71	5	8	5	3	7	8
8.72	5	8	7	3	8	6
8.73	7	9	4	4	8	7
8.74	8	6	9	3	7	6
8.75	5	7	6	4	7	6
8.76	6	6	7	4	6	8
8.77	8	6	7	2	7	7
8.78	8	9	8	4	8	5
8.79	7	5	10	4	7	7
8.8	7	8	6	3	7	6
8.81	6	8	8	2	6	6
8.82	4	6	10	4	6	8
8.83	7	6	7	3	7	7
8.84	4	6	9	3	7	8
8.85	7	7	8	2	6	7
8.86	9	5	8	4	8	7
8.87	5	8	6	4	7	7
8.88	6	7	8	2	7	6
8.89	5	10	7	4	7	7
8.9	5	4	8	4	7	7
8.91	5	5	8	2	8	7
8.92	5	8	9	4	6	7
8.93	6	9	7	2	8	7
8.94	4	8	9	2	7	8
8.95	5	8	5	3	4	7
8.96	5	8	5	3	5	8
8.97	5	8	5	4	7	5
[truncated: 39,106 more rows]

## Sheet: Nonpolar_contacts
Time_ns	TGEV Purdue / pAPN	TGEV 133 / pAPN	TGEV 133 mutated / pAPN	TGEV Purdue / hAPN	TGEV 133 / hAPN	TGEV 133 mutated / hAPN
[truncated: 40,004 more rows]
