# Supplementary material for: Binding of transmissible gastroenteritis virus and porcine respiratory coronavirus to human and porcine aminopeptidase N receptors as an indicator of cross-species transmission
Source: PLoS One. 2025 May 27;20(5):e0325023. doi: 10.1371/journal.pone.0325023 (PMC12111490; doi:10.1371/journal.pone.0325023)
Supplement: S7 Table — (XLSX) [file pone.0325023.s007.xlsx]

## Sheet: TGEV_Purdue_pAPN
TIME	BONDED	VDW	EEL	EPB	ENPOLAR	EDISPER	GGAS	GSOLV	TOTAL
1	0	-58.39	-943.05	925.74	-8.18	0	-1001.43	917.56	-83.87
2	0	-56.98	-750.65	754.67	-7.37	0	-807.63	747.3	-60.33
3	0	-52.68	-760.73	782.76	-7.63	0	-813.42	775.13	-38.29
4	0	-64.15	-791.02	805.17	-8.51	0	-855.17	796.67	-58.51
5	0	-54.38	-720.63	740.63	-7.58	0	-775.01	733.05	-41.96
6	0	-57.8	-866.3	880.31	-7.95	0	-924.09	872.37	-51.73
7	0	-51.82	-930.37	923.64	-8.19	0	-982.19	915.44	-66.75
8	0	-62.21	-913.69	914.35	-9.33	0	-975.9	905.02	-70.88
9	0	-65.27	-796.52	845.91	-8.88	0	-861.78	837.02	-24.76
10	0	-68.45	-882.45	918.96	-9.11	0	-950.9	909.85	-41.06
11	0	-60.82	-804.7	826.96	-7.84	0	-865.52	819.12	-46.4
12	0	-71.34	-761.91	802.39	-8.63	0	-833.25	793.76	-39.49
13	0	-68.71	-783.19	810.3	-8.8	0	-851.9	801.5	-50.39
14	0	-61.18	-854.21	863.85	-9.21	0	-915.39	854.64	-60.76
15	0	-57.19	-879.06	882.42	-7.62	0	-936.25	874.79	-61.46
16	0	-63.1	-814.25	837.37	-8.09	0	-877.35	829.28	-48.07
17	0	-61.56	-681.64	711.67	-7.75	0	-743.2	703.92	-39.28
18	0	-71.56	-793.34	824.66	-8.53	0	-864.9	816.13	-48.77
19	0	-71.99	-880.92	894.18	-8.71	0	-952.9	885.47	-67.44
20	0	-67.16	-763.12	780.05	-7.88	0	-830.28	772.18	-58.11
21	0	-71.52	-773.59	792.67	-8.54	0	-845.11	784.12	-60.98
22	0	-62.48	-843.11	864.79	-8.51	0	-905.59	856.28	-49.31
23	0	-58.55	-810.21	813.46	-8.27	0	-868.75	805.19	-63.56
24	0	-70.51	-784.62	815.67	-8.68	0	-855.12	806.98	-48.14
25	0	-65.08	-795.61	817.24	-8.17	0	-860.68	809.07	-51.61
26	0	-65.71	-699.56	744.33	-8.46	0	-765.27	735.87	-29.4
27	0	-63.04	-759.11	815.61	-8.4	0	-822.15	807.21	-14.94
28	0	-57.6	-818.82	844.42	-8.09	0	-876.42	836.32	-40.1
29	0	-56.36	-779.93	802.17	-8.12	0	-836.29	794.05	-42.25
30	0	-56.31	-753.94	780.26	-8.45	0	-810.25	771.81	-38.44
31	0	-63.66	-764.66	790.38	-7.97	0	-828.32	782.4	-45.92
32	0	-71.53	-776.67	800.25	-8.23	0	-848.2	792.02	-56.19
33	0	-74.75	-806.94	831.8	-8.64	0	-881.69	823.16	-58.53
34	0	-71.5	-711.43	740.39	-8.71	0	-782.93	731.68	-51.26
35	0	-55.61	-815.52	822.84	-7.99	0	-871.12	814.85	-56.27
36	0	-68.89	-810.96	851.03	-8.1	0	-879.85	842.93	-36.92
37	0	-68.21	-744.34	759.34	-7.86	0	-812.55	751.47	-61.08
38	0	-66.23	-763.06	778.01	-8.13	0	-829.3	769.89	-59.41
39	0	-67.51	-811.89	834.66	-8.67	0	-879.4	825.99	-53.41
40	0	-69.86	-731.08	753.95	-8.04	0	-800.93	745.91	-55.02
41	0	-61.2	-752.38	770.21	-7.88	0	-813.58	762.33	-51.25
42	0	-65.61	-743.53	778.2	-8.18	0	-809.14	770.02	-39.11
43	0	-60.06	-797.18	825.01	-8.38	0	-857.24	816.63	-40.61
44	0	-67.14	-778.34	826.63	-8.3	0	-845.47	818.33	-27.14
45	0	-63.63	-748.47	784.68	-8.11	0	-812.11	776.57	-35.54
46	0	-59.25	-801.35	817.02	-8	0	-860.6	809.02	-51.57
47	0	-62.47	-752.97	773.21	-7.88	0	-815.44	765.33	-50.11
48	0	-60.32	-837.58	847.98	-8.27	0	-897.9	839.7	-58.2
49	0	-68.77	-853.68	870.11	-9.48	0	-922.45	860.64	-61.82
50	0	-70.75	-880.49	905.64	-9.43	0	-951.24	896.21	-55.03
51	0	-73.96	-887.55	913.5	-9.25	0	-961.51	904.25	-57.26
52	0	-68.93	-880.09	900.59	-8.62	0	-949.02	891.97	-57.05
53	0	-66.52	-814.96	832.52	-8.78	0	-881.48	823.75	-57.73
54	0	-64.43	-777.99	829.56	-8.05	0	-842.42	821.51	-20.91
55	0	-69.34	-862.43	901.82	-8.3	0	-931.78	893.52	-38.26
56	0	-72.04	-802.39	862.21	-8.45	0	-874.43	853.76	-20.67
57	0	-58.48	-755.88	792.12	-8.04	0	-814.36	784.09	-30.27
58	0	-51.05	-780.71	811.92	-7.89	0	-831.76	804.03	-27.72
59	0	-57.62	-738.88	776.53	-7.95	0	-796.5	768.58	-27.91
60	0	-60.09	-708.99	733.9	-7.92	0	-769.08	725.98	-43.1
61	0	-68.46	-756.91	774.04	-8.3	0	-825.37	765.74	-59.63
62	0	-58.38	-647.5	669.39	-7.27	0	-705.88	662.12	-43.76
63	0	-55.09	-788.91	788.82	-8.53	0	-844	780.29	-63.71
64	0	-57.16	-777.86	776.9	-8.07	0	-835.03	768.83	-66.19
65	0	-54.44	-729.67	726.77	-7.19	0	-784.11	719.58	-64.53
66	0	-62.54	-694.06	718.09	-8.55	0	-756.6	709.54	-47.06
67	0	-51.38	-695.41	715.42	-7.38	0	-746.8	708.04	-38.76
68	0	-60.41	-841.57	863.95	-8.6	0	-901.99	855.35	-46.64
69	0	-61.85	-810.62	829.42	-8.62	0	-872.48	820.81	-51.67
70	0	-63.38	-716.53	736.8	-7.88	0	-779.92	728.92	-51
71	0	-55.43	-718.07	742.04	-8.14	0	-773.5	733.9	-39.6
72	0	-63.89	-771.27	790.68	-8.04	0	-835.16	782.64	-52.52
73	0	-62.34	-757.87	782.34	-8.2	0	-820.21	774.14	-46.07
74	0	-63.67	-831.11	832.87	-8.55	0	-894.79	824.32	-70.47
75	0	-62.82	-778.88	814.95	-8.01	0	-841.7	806.94	-34.76
76	0	-58.97	-753.41	768.67	-7.65	0	-812.38	761.02	-51.36
77	0	-61.06	-721.05	745.34	-8.19	0	-782.11	737.15	-44.97
78	0	-58.36	-720.95	747.44	-8.18	0	-779.31	739.27	-40.05
79	0	-52.18	-740.76	755.68	-7.69	0	-792.94	747.99	-44.94
80	0	-61.99	-744.21	762.34	-6.94	0	-806.2	755.39	-50.81
81	0	-59.23	-780.07	793.96	-8.43	0	-839.3	785.53	-53.77
82	0	-62.23	-827.53	856.79	-8.13	0	-889.76	848.66	-41.1
83	0	-65.05	-745.08	764.19	-8.01	0	-810.14	756.18	-53.95
84	0	-66.37	-840.17	856.61	-8.58	0	-906.54	848.03	-58.51
85	0	-63.75	-745.89	762.34	-8.14	0	-809.64	754.19	-55.45
86	0	-59.24	-828.26	848.46	-7.99	0	-887.5	840.48	-47.03
87	0	-66.15	-702.29	714.96	-7.55	0	-768.44	707.41	-61.03
88	0	-73.43	-717.74	778.57	-8.4	0	-791.17	770.17	-21
89	0	-53.13	-727.86	732.57	-7.23	0	-780.99	725.33	-55.66
90	0	-62.01	-746.76	778.48	-8.48	0	-808.78	770	-38.78
91	0	-62.37	-783.27	804.72	-8.69	0	-845.64	796.02	-49.62
92	0	-62.44	-802.91	814.97	-8.5	0	-865.35	806.47	-58.87
93	0	-61.55	-837.21	845.04	-8.54	0	-898.75	836.49	-62.26
94	0	-56.5	-745.41	747.48	-8.35	0	-801.91	739.12	-62.78
95	0	-57.21	-804.09	810.76	-8.35	0	-861.3	802.41	-58.89
96	0	-59.13	-809.7	849.68	-8.8	0	-868.83	840.88	-27.95
97	0	-58.14	-947.25	951.22	-8.4	0	-1005.39	942.82	-62.57
98	0	-68.13	-859.32	862.99	-8.68	0	-927.45	854.32	-73.13
99	0	-61.57	-850.34	863.12	-8.72	0	-911.91	854.4	-57.51
100	0	-55.38	-803.18	813.18	-7.54	0	-858.56	805.64	-52.91
101	0	-62.22	-754.28	767.33	-7.78	0	-816.5	759.55	-56.95
102	0	-66.69	-766.55	777.87	-8.82	0	-833.24	769.05	-64.19
103	0	-69.36	-801.69	820.87	-8.19	0	-871.06	812.68	-58.38
104	0	-62.63	-742.49	754.39	-8.1	0	-805.13	746.28	-58.84
105	0	-55.99	-804.92	806.54	-7.56	0	-860.91	798.98	-61.93
106	0	-59.81	-775.64	774.56	-7.85	0	-835.46	766.71	-68.74
107	0	-63.71	-831.99	862.34	-8.48	0	-895.7	853.86	-41.84
108	0	-70.5	-868.79	876.77	-8.72	0	-939.29	868.05	-71.24
109	0	-63.48	-771.41	787.49	-7.99	0	-834.89	779.49	-55.4
110	0	-72.82	-831.76	863.34	-8.46	0	-904.58	854.88	-49.71
111	0	-62.64	-853.5	872.53	-8.01	0	-916.14	864.52	-51.62
112	0	-63.64	-839.25	857.42	-8.49	0	-902.89	848.92	-53.97
113	0	-50.85	-907.71	903.84	-8.46	0	-958.57	895.37	-63.2
114	0	-63.5	-887.4	904.52	-8.5	0	-950.9	896.02	-54.89
115	0	-62.29	-892.51	885.99	-8.26	0	-954.8	877.73	-77.07
116	0	-54.06	-843.52	833.21	-8.4	0	-897.58	824.81	-72.77
117	0	-62.88	-865.63	862.93	-8.36	0	-928.51	854.58	-73.93
118	0	-67.15	-835.22	842.97	-8.37	0	-902.37	834.59	-67.77
119	0	-55.84	-855.99	840.52	-8.08	0	-911.83	832.44	-79.4
120	0	-49.07	-742.21	753.48	-8.12	0	-791.28	745.37	-45.91
121	0	-61.92	-751.19	778.15	-8.19	0	-813.12	769.97	-43.15
122	0	-67.74	-793.89	816.77	-9.34	0	-861.64	807.43	-54.21
123	0	-65.03	-856.23	869.13	-8.26	0	-921.26	860.87	-60.4
124	0	-70.31	-927.78	945.64	-9.48	0	-998.09	936.17	-61.92
125	0	-59	-843.54	855.69	-8.55	0	-902.54	847.14	-55.4
126	0	-64.98	-810.18	832.45	-9.25	0	-875.16	823.2	-51.96
127	0	-55.72	-775.41	793.21	-7.93	0	-831.13	785.28	-45.85
128	0	-62.88	-742.07	760.77	-8.48	0	-804.95	752.29	-52.66
129	0	-63.5	-789.43	793.21	-8.38	0	-852.93	784.83	-68.1
130	0	-64.18	-743.46	761.59	-7.96	0	-807.64	753.63	-54.01
131	0	-65.1	-811.92	824.09	-8.91	0	-877.02	815.18	-61.83
132	0	-57.41	-831.82	860.21	-8.58	0	-889.23	851.63	-37.59
133	0	-62.51	-758.16	775.64	-8.41	0	-820.68	767.23	-53.44
134	0	-62.34	-837.05	861.06	-8.47	0	-899.39	852.59	-46.8
135	0	-58.42	-901	910.69	-8.08	0	-959.42	902.61	-56.81
136	0	-68.71	-870.53	896.7	-8.58	0	-939.24	888.13	-51.12
137	0	-60.9	-800.89	807.46	-7.77	0	-861.79	799.69	-62.09
138	0	-60.32	-752.96	762.21	-7.84	0	-813.28	754.37	-58.91
139	0	-58.91	-811.65	829.83	-8.67	0	-870.56	821.17	-49.4
140	0	-62.29	-864.08	887.08	-8.57	0	-926.37	878.5	-47.87
141	0	-58.53	-744.27	756.92	-8.22	0	-802.8	748.7	-54.11
142	0	-61.46	-728.93	754.98	-8.57	0	-790.39	746.41	-43.98
143	0	-57.18	-654.05	683.21	-7.94	0	-711.23	675.26	-35.96
144	0	-49.97	-675.67	694.09	-7.32	0	-725.64	686.77	-38.86
145	0	-63.68	-605.77	623.85	-8.03	0	-669.45	615.82	-53.63
146	0	-56.06	-735.79	752.14	-7.99	0	-791.86	744.15	-47.71
147	0	-49.34	-764.87	772.99	-8.02	0	-814.21	764.97	-49.24
148	0	-57.65	-778.94	788.96	-8.29	0	-836.6	780.67	-55.93
149	0	-60.48	-869.38	865.99	-8.53	0	-929.86	857.46	-72.41
150	0	-65.16	-817.24	820.25	-7.77	0	-882.41	812.48	-69.93
151	0	-65.23	-775.1	806.83	-8.52	0	-840.33	798.31	-42.02
152	0	-59.62	-779.14	786.75	-8.31	0	-838.76	778.44	-60.32
153	0	-59.02	-752.43	764.5	-8.12	0	-811.46	756.39	-55.07
154	0	-53.57	-719.93	735.52	-7.29	0	-773.5	728.22	-45.27
155	0	-61.34	-822.47	844.11	-8.18	0	-883.81	835.93	-47.88
156	0	-53.02	-870.08	857.37	-8.29	0	-923.11	849.08	-74.03
157	0	-73.3	-909.33	919.74	-8.64	0	-982.62	911.1	-71.52
158	0	-64.85	-845.81	846.99	-8.95	0	-910.66	838.05	-72.61
159	0	-63.67	-914.55	911.44	-9.24	0	-978.21	902.2	-76.02
160	0	-59.15	-905.21	920.94	-9.1	0	-964.37	911.84	-52.53
161	0	-67.85	-857.58	875.44	-8.97	0	-925.43	866.47	-58.96
162	0	-53.94	-894.57	910.65	-8.67	0	-948.51	901.98	-46.53
163	0	-67.28	-886.37	925.77	-9.17	0	-953.65	916.59	-37.06
164	0	-63.83	-788.79	805.89	-8.44	0	-852.62	797.45	-55.16
165	0	-61	-853.53	874.56	-8.65	0	-914.53	865.91	-48.62
166	0	-69.21	-787.16	818.34	-9.37	0	-856.37	808.97	-47.4
167	0	-55.52	-865.67	883.53	-9.35	0	-921.19	874.18	-47.01
168	0	-54.62	-844.91	830.58	-7.96	0	-899.53	822.62	-76.92
169	0	-61.46	-796.25	813.25	-8.61	0	-857.71	804.65	-53.07
170	0	-60.15	-858.1	864.88	-8.12	0	-918.25	856.76	-61.49
171	0	-56.98	-741.5	762.64	-8.33	0	-798.48	754.31	-44.17
172	0	-58.8	-732.67	752.72	-8.31	0	-791.47	744.41	-47.06
173	0	-55.45	-905.26	890.69	-7.99	0	-960.71	882.7	-78.01
174	0	-61.29	-907.3	916.88	-8.56	0	-968.59	908.32	-60.27
175	0	-57.36	-937.15	934.2	-8.66	0	-994.52	925.54	-68.97
176	0	-62.8	-754.91	773.02	-7.87	0	-817.71	765.15	-52.56
177	0	-65.65	-904.07	925.54	-8.72	0	-969.72	916.82	-52.9
178	0	-61.68	-880.7	900.85	-8.13	0	-942.39	892.71	-49.67
179	0	-63.16	-794.09	810.2	-8.59	0	-857.25	801.61	-55.65
180	0	-61.17	-838.04	850.54	-8.74	0	-899.21	841.81	-57.4
181	0	-56.41	-811.41	822.64	-8.05	0	-867.81	814.59	-53.22
182	0	-57.93	-815.42	836.21	-8.21	0	-873.35	828	-45.35
183	0	-57	-845.91	847.56	-8.39	0	-902.91	839.18	-63.73
184	0	-57.6	-939.18	969.44	-9.15	0	-996.77	960.29	-36.49
185	0	-54.91	-762.19	774.45	-8.04	0	-817.1	766.41	-50.69
186	0	-55.88	-749.87	777.11	-8.52	0	-805.75	768.59	-37.16
187	0	-55.08	-921.23	930.75	-9.74	0	-976.31	921.01	-55.3
188	0	-70.38	-892.21	930.45	-9.82	0	-962.59	920.62	-41.97
189	0	-55.47	-698.06	720.2	-7.89	0	-753.53	712.31	-41.22
190	0	-59.65	-755.17	764.83	-8.45	0	-814.82	756.38	-58.43
191	0	-58.69	-884.18	890.51	-8.7	0	-942.86	881.81	-61.05
192	0	-60.77	-774.04	793.85	-8.46	0	-834.81	785.39	-49.42
193	0	-59.84	-761.12	784.04	-8.4	0	-820.96	775.64	-45.32
194	0	-60.81	-808.35	826.97	-8	0	-869.17	818.97	-50.2
195	0	-64.47	-791.44	817.71	-7.94	0	-855.92	809.77	-46.15
196	0	-66.32	-889.01	904.72	-8.73	0	-955.33	895.99	-59.34
197	0	-66.44	-774.72	806.02	-8.39	0	-841.16	797.64	-43.52
198	0	-60.18	-857.22	874.56	-8.81	0	-917.4	865.75	-51.64
199	0	-69.48	-797.28	827.6	-9.03	0	-866.76	818.57	-48.19
200	0	-61.71	-728.15	768.99	-8.2	0	-789.86	760.79	-29.07
201	0	-65.33	-725.85	756.86	-8.57	0	-791.18	748.29	-42.89
202	0	-63.53	-777.14	808.07	-8.14	0	-840.67	799.93	-40.75
203	0	-64.07	-926.81	937.3	-8.63	0	-990.88	928.67	-62.21
204	0	-67.73	-905.21	915.4	-8.74	0	-972.94	906.67	-66.28
205	0	-57.72	-834.5	850.17	-8.01	0	-892.22	842.16	-50.06
206	0	-67.29	-885.98	891.23	-8.01	0	-953.26	883.22	-70.05
207	0	-55.44	-809.55	822.54	-8.29	0	-864.99	814.25	-50.74
208	0	-66.79	-815.71	841.97	-8.42	0	-882.5	833.55	-48.95
209	0	-60.96	-872.24	880.77	-8.29	0	-933.2	872.48	-60.72
210	0	-48.09	-853.04	848.65	-7.88	0	-901.13	840.77	-60.36
211	0	-60.71	-839.33	852.28	-8.7	0	-900.04	843.58	-56.45
212	0	-66.07	-946.29	966.34	-8.47	0	-1012.36	957.87	-54.49
213	0	-49.29	-900.15	891.41	-8.01	0	-949.44	883.4	-66.04
214	0	-65.07	-805.42	828.16	-8.39	0	-870.49	819.77	-50.72
215	0	-67.66	-784.24	807.34	-8.27	0	-851.9	799.07	-52.83
216	0	-75.57	-871.29	890.56	-9.23	0	-946.86	881.33	-65.53
217	0	-62.44	-890.67	914.03	-8.82	0	-953.11	905.21	-47.89
218	0	-75.14	-821.06	835.55	-8.3	0	-896.2	827.25	-68.95
219	0	-73.5	-827.65	855.97	-8.66	0	-901.15	847.31	-53.84
220	0	-58.67	-874.9	881.66	-8.53	0	-933.57	873.13	-60.44
221	0	-63.75	-855.61	888.96	-8.68	0	-919.36	880.29	-39.07
222	0	-61.95	-891.38	906.49	-9.12	0	-953.34	897.36	-55.97
223	0	-66.13	-860.8	870.72	-8.97	0	-926.93	861.75	-65.18
224	0	-65.58	-807.49	815.87	-8.06	0	-873.06	807.81	-65.25
225	0	-57.17	-798.05	811.95	-7.83	0	-855.22	804.12	-51.11
226	0	-60.4	-834.07	855.1	-7.31	0	-894.47	847.79	-46.68
227	0	-60.74	-865.18	884.87	-8.45	0	-925.92	876.42	-49.5
228	0	-56.6	-941.83	937.96	-7.52	0	-998.42	930.44	-67.99
229	0	-58.78	-810.17	832.19	-7.86	0	-868.95	824.33	-44.62
230	0	-56.93	-848.39	854.08	-7.65	0	-905.32	846.43	-58.89
231	0	-57.02	-816.21	822.49	-7.85	0	-873.22	814.64	-58.59
232	0	-51.25	-817.68	820.25	-7.93	0	-868.93	812.32	-56.61
233	0	-59.37	-817.3	821.81	-8.01	0	-876.66	813.8	-62.87
234	0	-56.69	-810.93	826.28	-7.61	0	-867.62	818.67	-48.96
235	0	-52.1	-843.21	845.12	-7.74	0	-895.31	837.37	-57.93
236	0	-65.53	-768.03	781.36	-8.1	0	-833.56	773.26	-60.3
237	0	-51.54	-843.17	852.92	-8.07	0	-894.71	844.84	-49.87
238	0	-56.57	-791.36	800.2	-7.96	0	-847.92	792.24	-55.69
239	0	-62.65	-780.93	797.43	-8.45	0	-843.58	788.98	-54.6
240	0	-62.35	-790.94	813.76	-8.6	0	-853.29	805.15	-48.14
241	0	-57.74	-867.49	873.71	-7.64	0	-925.23	866.07	-59.16
242	0	-58.13	-812.88	819.46	-7.74	0	-871.02	811.72	-59.3
243	0	-59.63	-836.59	858.39	-8.35	0	-896.22	850.04	-46.19
244	0	-55.79	-845.55	845.54	-7.89	0	-901.34	837.65	-63.68
245	0	-55.14	-812.81	831.87	-7.48	0	-867.95	824.4	-43.55
246	0	-56.04	-796.83	813	-8.06	0	-852.88	804.95	-47.93
247	0	-54.52	-732.07	750.05	-8.41	0	-786.59	741.64	-44.95
248	0	-52.72	-760.75	761.83	-8.02	0	-813.46	753.81	-59.66
249	0	-51.96	-812.73	818.04	-7.56	0	-864.69	810.48	-54.21
250	0	-54.2	-795.8	803.89	-7.67	0	-850.01	796.21	-53.79
251	0	-50.86	-864.2	880.28	-8.33	0	-915.06	871.95	-43.11
252	0	-56.35	-668.58	685.82	-7.65	0	-724.93	678.16	-46.77
253	0	-50.75	-723.6	723.41	-7.07	0	-774.35	716.34	-58.01
254	0	-60.44	-767.26	791.16	-8.58	0	-827.7	782.58	-45.12
255	0	-51.65	-902.68	890.24	-8.46	0	-954.33	881.78	-72.55
256	0	-55.99	-778.6	799.75	-7.27	0	-834.6	792.47	-42.12
257	0	-58.3	-766.63	782.65	-8.34	0	-824.93	774.31	-50.62
258	0	-55.31	-917.12	920.83	-7.92	0	-972.43	912.91	-59.52
259	0	-55.27	-831.55	847.79	-8.55	0	-886.82	839.24	-47.58
260	0	-58.31	-854.18	861	-8.11	0	-912.49	852.89	-59.6
261	0	-57.45	-852.27	868.43	-8.96	0	-909.73	859.47	-50.25
262	0	-62.77	-852.66	884.09	-8.65	0	-915.43	875.45	-39.98
263	0	-63.26	-852.31	853.46	-8.49	0	-915.57	844.97	-70.6
264	0	-61.63	-839.32	842.76	-8.07	0	-900.94	834.69	-66.25
265	0	-56.49	-764.42	781.78	-7.97	0	-820.92	773.82	-47.1
266	0	-62.28	-776.59	804.53	-8.42	0	-838.87	796.1	-42.77
267	0	-57.07	-763.98	779.24	-8.06	0	-821.05	771.18	-49.86
268	0	-49.88	-783.64	795.67	-7.97	0	-833.52	787.7	-45.82
269	0	-60.08	-848.79	853.28	-7.66	0	-908.87	845.62	-63.25
270	0	-55.41	-836.05	843.82	-8.07	0	-891.46	835.76	-55.71
271	0	-54.13	-804.7	811.36	-7.82	0	-858.83	803.54	-55.29
272	0	-58.76	-836.84	844.45	-8.01	0	-895.6	836.44	-59.16
273	0	-57.98	-810.17	827.21	-8.24	0	-868.15	818.98	-49.17
274	0	-53.59	-848.63	857.77	-7.74	0	-902.22	850.03	-52.19
275	0	-57.91	-783.82	783.23	-7.63	0	-841.73	775.6	-66.13
276	0	-58.16	-830.86	834.26	-8.33	0	-889.03	825.93	-63.1
277	0	-57.72	-770.27	780.34	-7.78	0	-827.99	772.56	-55.44
278	0	-62.17	-841.24	845.94	-8.25	0	-903.4	837.68	-65.72
279	0	-63.99	-776.02	785.24	-7.57	0	-840.01	777.67	-62.34
280	0	-56.27	-774.28	796.65	-8.13	0	-830.56	788.52	-42.04
281	0	-57.84	-757.22	766.79	-8.1	0	-815.06	758.69	-56.37
282	0	-58.08	-825.03	853.95	-9.06	0	-883.11	844.89	-38.22
283	0	-65.53	-780.35	807.45	-8.66	0	-845.88	798.8	-47.08
284	0	-62.54	-801.01	816.12	-8.39	0	-863.54	807.74	-55.81
285	0	-66.73	-760.07	785.84	-8.49	0	-826.8	777.35	-49.46
286	0	-57.91	-723.05	751.49	-8.32	0	-780.96	743.17	-37.79
287	0	-59.76	-786.06	804.39	-8.83	0	-845.82	795.56	-50.26
288	0	-62.1	-761.03	768.08	-8.57	0	-823.13	759.51	-63.62
289	0	-60.07	-819.5	833.94	-7.96	0	-879.57	825.98	-53.59
290	0	-64.07	-785.73	815.28	-8.75	0	-849.8	806.54	-43.26
291	0	-57.66	-849.85	846.69	-7.94	0	-907.51	838.75	-68.76
292	0	-54.57	-771.65	787.89	-9.1	0	-826.22	778.79	-47.43
293	0	-60.77	-840.42	854.42	-8.25	0	-901.19	846.18	-55.02
294	0	-60.01	-837.94	846.1	-7.83	0	-897.95	838.26	-59.68
295	0	-59.67	-806.16	814.12	-8.25	0	-865.83	805.87	-59.96
296	0	-54.75	-817.56	822.66	-8.13	0	-872.3	814.53	-57.77
297	0	-57.21	-828.77	869.07	-8.12	0	-885.98	860.94	-25.04
298	0	-66.68	-852.98	878.39	-8.09	0	-919.67	870.3	-49.36
299	0	-50.68	-788.92	785.21	-7.68	0	-839.59	777.53	-62.06
300	0	-63.79	-780.67	795.3	-8.34	0	-844.47	786.96	-57.51
301	0	-70.27	-748.32	772.5	-8.47	0	-818.6	764.03	-54.57
302	0	-60.8	-806.52	805.02	-8.28	0	-867.32	796.74	-70.57
303	0	-52.11	-868.68	873.18	-8.54	0	-920.79	864.64	-56.15
304	0	-60.3	-965.57	953.43	-8.58	0	-1025.87	944.85	-81.02
305	0	-62.89	-885.85	884.91	-8.63	0	-948.74	876.28	-72.45
306	0	-63.65	-902.13	919.19	-7.95	0	-965.78	911.23	-54.55
307	0	-61.92	-912.55	903.66	-9.05	0	-974.48	894.61	-79.87
308	0	-65.42	-836.29	860.11	-8.56	0	-901.72	851.56	-50.16
309	0	-63.44	-931.19	962.14	-8.64	0	-994.64	953.5	-41.13
310	0	-56.55	-967.06	968.62	-7.89	0	-1023.61	960.73	-62.89
311	0	-54.51	-956.1	958.3	-8.13	0	-1010.61	950.17	-60.43
312	0	-55.15	-939.57	928.99	-8.31	0	-994.73	920.68	-74.05
313	0	-56.63	-936.26	945.61	-8.68	0	-992.89	936.93	-55.95
314	0	-58.27	-925.21	938.11	-8.89	0	-983.49	929.23	-54.26
315	0	-62.1	-915.15	931.83	-8.04	0	-977.26	923.79	-53.46
316	0	-56.53	-907.82	915.5	-8.78	0	-964.35	906.72	-57.63
317	0	-64.27	-918.62	945.65	-8.28	0	-982.89	937.37	-45.52
318	0	-55.89	-976.71	965.92	-8.46	0	-1032.6	957.46	-75.14
319	0	-64.95	-899.23	916.37	-8.88	0	-964.18	907.49	-56.69
320	0	-64.51	-943.04	945.56	-8.57	0	-1007.55	936.99	-70.57
321	0	-66.26	-976.84	979.01	-8.47	0	-1043.1	970.54	-72.56
322	0	-55.24	-933.01	952.35	-8.12	0	-988.25	944.23	-44.02
323	0	-61.53	-867.85	901.37	-8.49	0	-929.38	892.88	-36.51
324	0	-62.54	-877.81	883.48	-8.63	0	-940.34	874.85	-65.49
325	0	-64.62	-830.65	847.78	-8.35	0	-895.27	839.43	-55.84
326	0	-65.22	-867.34	882.55	-8.68	0	-932.57	873.86	-58.7
327	0	-60.57	-893.13	917.74	-8.68	0	-953.7	909.07	-44.63
328	0	-55.22	-1004.03	1016.33	-8.35	0	-1059.26	1007.99	-51.27
329	0	-66.43	-973.42	992.35	-8.21	0	-1039.85	984.14	-55.71
330	0	-73.37	-950.24	968.63	-8.93	0	-1023.62	959.69	-63.92
331	0	-63.4	-910.83	929.78	-7.71	0	-974.23	922.07	-52.16
332	0	-59.6	-892.66	888.32	-8.47	0	-952.25	879.85	-72.4
333	0	-56.73	-798.86	823.41	-8.16	0	-855.59	815.25	-40.35
334	0	-66.21	-852	880.28	-9.3	0	-918.2	870.98	-47.22
335	0	-63.42	-767.5	796.53	-8.97	0	-830.91	787.56	-43.35
336	0	-53.19	-812.18	826.28	-8.01	0	-865.36	818.27	-47.09
337	0	-57.55	-894.85	891.32	-8.82	0	-952.4	882.5	-69.91
338	0	-69.68	-862.65	893.39	-8.59	0	-932.34	884.8	-47.53
339	0	-50.01	-772.79	780.35	-7.45	0	-822.8	772.9	-49.89
340	0	-56.36	-871.11	876.24	-8.56	0	-927.47	867.69	-59.78
341	0	-56.35	-833.07	848.58	-8.54	0	-889.41	840.04	-49.37
342	0	-59.76	-999.07	992.68	-8.83	0	-1058.83	983.85	-74.98
343	0	-69.14	-874.97	928.74	-8.19	0	-944.1	920.55	-23.56
344	0	-64.36	-922.51	947.12	-8.63	0	-986.87	938.49	-48.38
345	0	-57.78	-871.72	882.28	-8.1	0	-929.5	874.18	-55.32
346	0	-61.39	-863.03	872.94	-8.24	0	-924.41	864.69	-59.72
347	0	-63.27	-907.06	920.5	-8.57	0	-970.34	911.93	-58.4
348	0	-51.85	-902.25	900.78	-8.35	0	-954.1	892.43	-61.67
349	0	-56.79	-829.24	833.27	-8.5	0	-886.03	824.78	-61.25
350	0	-60.73	-867.36	866.96	-8.53	0	-928.09	858.42	-69.67
351	0	-63.93	-715.27	750.26	-7.75	0	-779.21	742.51	-36.69
352	0	-63.81	-886.98	909.8	-8.83	0	-950.79	900.97	-49.82
353	0	-60.34	-847.21	847.96	-8.43	0	-907.55	839.53	-68.02
354	0	-66.15	-893.99	913.1	-8.26	0	-960.14	904.83	-55.3
355	0	-71.62	-900.32	927.07	-9.19	0	-971.94	917.88	-54.06
356	0	-66.05	-830.37	846.03	-8.6	0	-896.43	837.44	-58.99
357	0	-52.7	-840.48	832.57	-8.07	0	-893.17	824.49	-68.68
358	0	-69.3	-826.8	859.35	-8.54	0	-896.11	850.81	-45.3
359	0	-52.78	-865.63	873.68	-8.22	0	-918.42	865.46	-52.96
360	0	-53.25	-840.9	832.13	-7.41	0	-894.15	824.72	-69.43
361	0	-59.68	-796.69	810.45	-8.39	0	-856.37	802.05	-54.31
362	0	-64.81	-832.16	841.66	-8.38	0	-896.97	833.28	-63.69
363	0	-68.69	-832.82	857.93	-8.85	0	-901.51	849.07	-52.44
364	0	-59.65	-856.41	865.42	-8.35	0	-916.06	857.07	-58.99
365	0	-59.64	-731.89	752.36	-7.87	0	-791.52	744.49	-47.04
366	0	-66.79	-774.61	797.49	-8.08	0	-841.39	789.41	-51.99
367	0	-57.58	-787.39	827.37	-8.09	0	-844.97	819.28	-25.69
368	0	-61	-927.07	949.73	-8.4	0	-988.08	941.33	-46.75
369	0	-55.75	-822.79	834.23	-7.53	0	-878.54	826.7	-51.84
370	0	-61.72	-859.21	880.65	-8.1	0	-920.93	872.54	-48.39
371	0	-65.81	-943.03	952.82	-8.82	0	-1008.83	944	-64.83
372	0	-74.45	-845.68	877.87	-8.85	0	-920.13	869.02	-51.11
373	0	-66.83	-941.01	965.71	-8.72	0	-1007.85	956.99	-50.86
374	0	-66.18	-901.56	904.89	-8.78	0	-967.74	896.11	-71.63
375	0	-70.36	-939.05	962.23	-9.52	0	-1009.41	952.71	-56.7
376	0	-60.31	-864.64	875.27	-8.44	0	-924.95	866.83	-58.12
377	0	-65.3	-911.71	919.19	-8.65	0	-977.01	910.54	-66.47
378	0	-68.87	-852.44	883.25	-8.8	0	-921.31	874.45	-46.87
379	0	-67.85	-822.69	831.71	-8.68	0	-890.54	823.03	-67.51
380	0	-62.74	-816.62	838.94	-8.2	0	-879.36	830.74	-48.62
381	0	-56.79	-772.58	831.63	-8.9	0	-829.37	822.72	-6.65
382	0	-63.93	-910.2	909.67	-7.98	0	-974.13	901.69	-72.44
383	0	-60.11	-862.41	872.2	-8.17	0	-922.52	864.03	-58.49
384	0	-59.8	-887.3	901.75	-8.17	0	-947.1	893.59	-53.51
385	0	-56.42	-890.59	902.5	-8.55	0	-947.01	893.96	-53.05
386	0	-67.29	-831.21	863.71	-8.37	0	-898.5	855.35	-43.15
387	0	-68.17	-905.51	921.24	-8.8	0	-973.68	912.45	-61.23
388	0	-70.08	-874.02	902.04	-8.45	0	-944.1	893.6	-50.51
389	0	-55.75	-876.85	881.52	-8.54	0	-932.61	872.97	-59.63
390	0	-62.87	-846.87	865.5	-8.69	0	-909.73	856.81	-52.92
391	0	-59.03	-875.93	892.06	-8.65	0	-934.96	883.42	-51.55
392	0	-65.83	-837.92	867.13	-8.68	0	-903.74	858.46	-45.29
393	0	-66.65	-845.81	857.53	-8.95	0	-912.46	848.58	-63.88
394	0	-63.78	-875.87	872.49	-8.43	0	-939.65	864.06	-75.6
395	0	-61.46	-913.42	920.02	-8.73	0	-974.88	911.29	-63.58
396	0	-55.86	-859.64	872.17	-8	0	-915.51	864.17	-51.34
397	0	-68.06	-875.7	879.41	-7.93	0	-943.77	871.48	-72.29
398	0	-59.15	-955.29	956.86	-8.45	0	-1014.45	948.4	-66.04
399	0	-47.54	-844.87	849.75	-8.02	0	-892.41	841.73	-50.67
400	0	-62.74	-856.85	865.42	-8.21	0	-919.59	857.2	-62.38

## Sheet: TGEV_133_pAPN
TIME	BONDED	VDW	EEL	EPB	ENPOLAR	EDISPER	GGAS	GSOLV	TOTAL
1	0	-62.93	-1265.76	1264.11	-9.14	0	-1328.68	1254.97	-73.72
2	0	-54.96	-1189.92	1205.93	-8.2	0	-1244.88	1197.72	-47.15
3	0	-62.98	-1241.61	1256.12	-8.65	0	-1304.59	1247.46	-57.13
4	0	-55.57	-1193.2	1198.19	-7.22	0	-1248.77	1190.97	-57.8
5	0	-51.63	-1250.33	1240.21	-7.9	0	-1301.96	1232.31	-69.66
6	0	-59.73	-1254.13	1264.19	-7.87	0	-1313.86	1256.32	-57.54
7	0	-61.02	-1219.11	1220.12	-8.24	0	-1280.14	1211.88	-68.26
8	0	-56.21	-1177.3	1176.53	-8.36	0	-1233.51	1168.17	-65.34
9	0	-57.36	-1240.62	1242.5	-8.42	0	-1297.98	1234.08	-63.9
10	0	-58.34	-1238.49	1230.41	-8.01	0	-1296.83	1222.4	-74.43
11	0	-59.91	-1247.18	1258.83	-8.63	0	-1307.09	1250.2	-56.89
12	0	-54.03	-1251.67	1237.7	-7.75	0	-1305.7	1229.95	-75.75
13	0	-63.39	-1280.64	1275.33	-9.02	0	-1344.03	1266.31	-77.72
14	0	-58.57	-1220.39	1233.98	-8.27	0	-1278.96	1225.71	-53.24
15	0	-57.95	-1309.64	1300.73	-8.58	0	-1367.59	1292.15	-75.45
16	0	-61.88	-1184.95	1180.87	-8.1	0	-1246.83	1172.77	-74.07
17	0	-58.8	-1231.79	1232.25	-8.8	0	-1290.6	1223.45	-67.14
18	0	-52.06	-1208.2	1217.59	-8.03	0	-1260.26	1209.56	-50.69
19	0	-59.68	-1261.92	1254.86	-8.51	0	-1321.61	1246.35	-75.26
20	0	-55.96	-1315.89	1295.25	-8.67	0	-1371.85	1286.57	-85.28
21	0	-65.8	-1215.3	1240.45	-8.86	0	-1281.1	1231.59	-49.51
22	0	-63.52	-1156.85	1195.54	-8.68	0	-1220.36	1186.86	-33.5
23	0	-58.41	-1249.97	1243.64	-8.59	0	-1308.38	1235.05	-73.33
24	0	-51.73	-1411.12	1386.14	-8.69	0	-1462.85	1377.45	-85.4
25	0	-61.18	-1218.08	1225.91	-8.68	0	-1279.25	1217.23	-62.02
26	0	-66.92	-1234.43	1246.6	-8.7	0	-1301.35	1237.9	-63.45
27	0	-68.68	-1269.29	1283.13	-9.27	0	-1337.97	1273.86	-64.11
28	0	-65.84	-1279.2	1284.44	-8.94	0	-1345.04	1275.5	-69.54
29	0	-65.3	-1401.47	1377.92	-9.31	0	-1466.77	1368.6	-98.16
30	0	-68.66	-1391.09	1374.27	-9.73	0	-1459.75	1364.54	-95.21
31	0	-62.34	-1249.5	1265.43	-9.2	0	-1311.85	1256.23	-55.62
32	0	-65.97	-1357.12	1357.77	-9.22	0	-1423.09	1348.55	-74.54
33	0	-58.75	-1367.13	1352.45	-9.19	0	-1425.88	1343.26	-82.62
34	0	-55.09	-1203.81	1197.88	-8.32	0	-1258.9	1189.56	-69.34
35	0	-51.48	-1270.05	1257.78	-8.36	0	-1321.52	1249.43	-72.1
36	0	-54.25	-1218.78	1204.42	-8.24	0	-1273.03	1196.18	-76.85
37	0	-53.97	-1336.75	1320.03	-8.72	0	-1390.72	1311.31	-79.41
38	0	-51.91	-1353.04	1338.99	-8.66	0	-1404.96	1330.33	-74.63
39	0	-59.87	-1276.3	1255.27	-8.39	0	-1336.17	1246.88	-89.3
40	0	-63.72	-1246.3	1236.62	-7.82	0	-1310.02	1228.8	-81.21
41	0	-58.52	-1275.8	1254.19	-8.26	0	-1334.32	1245.93	-88.39
42	0	-64.91	-1227.15	1241.49	-8.54	0	-1292.06	1232.96	-59.1
43	0	-43.86	-1200.5	1209.35	-7.73	0	-1244.35	1201.63	-42.73
44	0	-63.18	-1311.85	1305.64	-8.97	0	-1375.02	1296.67	-78.35
45	0	-50.9	-1263.48	1281.01	-8.45	0	-1314.38	1272.56	-41.82
46	0	-55.68	-1233.2	1242.64	-7.91	0	-1288.88	1234.73	-54.15
47	0	-61.58	-1287.78	1296.58	-8.43	0	-1349.36	1288.15	-61.21
48	0	-59.23	-1370.2	1354.22	-8.76	0	-1429.43	1345.46	-83.97
49	0	-66.36	-1356.06	1359.49	-9.03	0	-1422.42	1350.47	-71.96
50	0	-69.44	-1253.87	1269.05	-9.35	0	-1323.3	1259.7	-63.61
51	0	-60.41	-1330.28	1345.64	-8.79	0	-1390.69	1336.85	-53.85
52	0	-64.58	-1301.76	1317.14	-8.82	0	-1366.34	1308.32	-58.02
53	0	-59.54	-1102.74	1129.97	-8.05	0	-1162.28	1121.92	-40.36
54	0	-56.6	-1223.51	1227.78	-8.57	0	-1280.1	1219.21	-60.89
55	0	-60.61	-1251.67	1276.77	-8.64	0	-1312.28	1268.14	-44.14
56	0	-56.87	-1255.45	1269.68	-8.95	0	-1312.31	1260.72	-51.59
57	0	-55.62	-1205.58	1210.82	-8.54	0	-1261.21	1202.28	-58.93
58	0	-56.95	-1196.93	1207.17	-7.56	0	-1253.89	1199.61	-54.28
59	0	-50.94	-1180.33	1168.82	-7.46	0	-1231.28	1161.36	-69.92
60	0	-62.02	-1159.44	1163.24	-8.47	0	-1221.46	1154.77	-66.7
61	0	-58.07	-1262.1	1241.17	-8.15	0	-1320.17	1233.02	-87.14
62	0	-58.55	-1327.63	1310.56	-8.8	0	-1386.18	1301.76	-84.42
63	0	-67.22	-1270.31	1291.86	-9.12	0	-1337.53	1282.74	-54.79
64	0	-69.42	-1293.4	1316.92	-8.04	0	-1362.82	1308.88	-53.94
65	0	-58.15	-1286.42	1257.94	-8.26	0	-1344.58	1249.68	-94.9
66	0	-61	-1237.8	1250.24	-8.04	0	-1298.8	1242.2	-56.6
67	0	-62.36	-1207.76	1208.47	-7.83	0	-1270.11	1200.63	-69.48
68	0	-56.29	-1282.3	1281.41	-7.59	0	-1338.59	1273.81	-64.78
69	0	-53.66	-1201.57	1206.56	-7.92	0	-1255.23	1198.64	-56.59
70	0	-62.39	-1157.45	1182.45	-8.45	0	-1219.84	1174	-45.84
71	0	-55.62	-1128.66	1150.88	-7.55	0	-1184.29	1143.33	-40.95
72	0	-64.04	-1272.49	1272.27	-8.85	0	-1336.53	1263.42	-73.11
73	0	-59.58	-1204.05	1200.22	-7.53	0	-1263.63	1192.69	-70.94
74	0	-58	-1231.31	1242.31	-8.59	0	-1289.32	1233.72	-55.59
75	0	-45.83	-1213.22	1206.48	-7.76	0	-1259.06	1198.72	-60.34
76	0	-48.58	-1220.2	1236.01	-7.67	0	-1268.78	1228.34	-40.44
77	0	-51.26	-1220.42	1216.55	-6.97	0	-1271.68	1209.58	-62.1
78	0	-55.66	-1142.44	1153.2	-7.58	0	-1198.11	1145.61	-52.49
79	0	-49.11	-1172.08	1178.97	-7.42	0	-1221.19	1171.54	-49.64
80	0	-52.53	-1296.94	1324.64	-8.02	0	-1349.47	1316.61	-32.86
81	0	-48.4	-1340.18	1329.77	-8.59	0	-1388.58	1321.18	-67.4
82	0	-61.13	-1184	1194.71	-8.21	0	-1245.14	1186.5	-58.64
83	0	-46.34	-1101.47	1101.03	-7.72	0	-1147.81	1093.31	-54.5
84	0	-47.88	-1121.58	1133.77	-7.17	0	-1169.46	1126.6	-42.86
85	0	-50.56	-1140.04	1146.57	-8.01	0	-1190.6	1138.56	-52.04
86	0	-52.55	-1148.88	1157.28	-7.67	0	-1201.43	1149.61	-51.82
87	0	-59.01	-1147.25	1171.01	-8.66	0	-1206.26	1162.35	-43.91
88	0	-46.71	-1129.95	1119.6	-7.26	0	-1176.65	1112.33	-64.32
89	0	-57.06	-1140.2	1143.1	-7.39	0	-1197.25	1135.71	-61.54
90	0	-51.67	-1200.05	1199.43	-8.51	0	-1251.71	1190.92	-60.79
91	0	-55.14	-1201.19	1217.35	-7.56	0	-1256.33	1209.79	-46.54
92	0	-52.2	-1165.4	1177.94	-7.79	0	-1217.6	1170.15	-47.45
93	0	-48.17	-1193.42	1193.23	-8.09	0	-1241.58	1185.14	-56.44
94	0	-55.56	-1175.19	1186.85	-7.96	0	-1230.76	1178.89	-51.87
95	0	-52.63	-1270.25	1296.72	-8.75	0	-1322.88	1287.98	-34.91
96	0	-61.49	-1222.44	1245.16	-8.96	0	-1283.93	1236.19	-47.74
97	0	-53.57	-1214.87	1244.86	-8.49	0	-1268.44	1236.37	-32.07
98	0	-55.4	-1209.93	1238.42	-7.81	0	-1265.34	1230.61	-34.72
99	0	-63.23	-1306.12	1307.16	-8.81	0	-1369.35	1298.36	-70.99
100	0	-58.2	-1109.33	1134.36	-8.32	0	-1167.54	1126.04	-41.5
101	0	-57.93	-1242.48	1280.4	-8.82	0	-1300.41	1271.58	-28.83
102	0	-72.43	-1281.69	1347.63	-10.14	0	-1354.12	1337.49	-16.63
103	0	-63.48	-1238.18	1247.24	-8.85	0	-1301.66	1238.39	-63.27
104	0	-50.69	-1208.05	1219.94	-8.6	0	-1258.74	1211.34	-47.41
105	0	-48.37	-1154.44	1173.2	-7.9	0	-1202.81	1165.3	-37.51
106	0	-68.39	-1287.61	1295	-9.25	0	-1356	1285.75	-70.24
107	0	-54.74	-1294.46	1285.88	-9.01	0	-1349.2	1276.87	-72.33
108	0	-54.02	-1353.25	1355.62	-9.32	0	-1407.26	1346.3	-60.96
109	0	-60.38	-1225.92	1230.69	-9.23	0	-1286.3	1221.46	-64.84
110	0	-54.52	-1282.22	1287.46	-8.81	0	-1336.74	1278.65	-58.09
111	0	-66.76	-1228.93	1261.22	-9.4	0	-1295.69	1251.81	-43.88
112	0	-44.82	-1169.09	1185.3	-8.06	0	-1213.91	1177.24	-36.67
113	0	-57.35	-1098.25	1112.41	-7.74	0	-1155.6	1104.66	-50.94
114	0	-58.17	-1153.61	1190.54	-8.45	0	-1211.77	1182.1	-29.68
115	0	-56.73	-1117.77	1155.51	-8.46	0	-1174.51	1147.05	-27.46
116	0	-57.41	-1166.22	1182.55	-8.31	0	-1223.63	1174.24	-49.39
117	0	-59.67	-1122.17	1162.51	-9.04	0	-1181.84	1153.47	-28.37
118	0	-59.99	-1143.62	1162.74	-8.38	0	-1203.61	1154.36	-49.25
119	0	-64.05	-1168.93	1206.9	-8.8	0	-1232.99	1198.1	-34.89
120	0	-62.71	-1218.27	1258.46	-9.16	0	-1280.98	1249.3	-31.68
121	0	-51.53	-1213.43	1227.36	-8.56	0	-1264.97	1218.81	-46.16
122	0	-57.39	-1202.61	1221.51	-8.4	0	-1259.99	1213.11	-46.88
123	0	-53.71	-1198.5	1226.16	-8.7	0	-1252.21	1217.47	-34.74
124	0	-47.3	-1211.29	1207.32	-8.33	0	-1258.59	1199	-59.59
125	0	-48.68	-1127.82	1139.52	-7.33	0	-1176.5	1132.19	-44.31
126	0	-50.12	-1232.64	1245.44	-7.6	0	-1282.76	1237.83	-44.93
127	0	-53.19	-1153.86	1191.83	-8.01	0	-1207.06	1183.81	-23.24
128	0	-51.12	-1134.18	1151.26	-7.92	0	-1185.3	1143.34	-41.95
129	0	-44.15	-1174.87	1168.17	-8.26	0	-1219.02	1159.91	-59.11
130	0	-57.1	-1187.57	1191.4	-8.84	0	-1244.67	1182.56	-62.11
131	0	-56.27	-1156.79	1165.18	-7.97	0	-1213.06	1157.21	-55.85
132	0	-55.96	-1282.92	1288.78	-8.61	0	-1338.88	1280.17	-58.71
133	0	-62.19	-1217.72	1240.9	-8.6	0	-1279.92	1232.31	-47.61
134	0	-54.74	-1124.14	1146.05	-7.51	0	-1178.88	1138.54	-40.34
135	0	-55.22	-1143.37	1173.45	-8.25	0	-1198.59	1165.2	-33.39
136	0	-42.96	-1126.09	1134.13	-7.37	0	-1169.05	1126.76	-42.3
137	0	-48.94	-1130.55	1116.34	-7.05	0	-1179.49	1109.3	-70.2
138	0	-61.97	-1357.98	1371.23	-9.04	0	-1419.95	1362.19	-57.77
139	0	-57.13	-1299.36	1304.55	-8.87	0	-1356.49	1295.68	-60.81
140	0	-48.37	-1168.34	1179.31	-7.58	0	-1216.7	1171.73	-44.97
141	0	-48.99	-1212.88	1233.8	-7.89	0	-1261.87	1225.91	-35.96
142	0	-54.59	-1172.03	1215.65	-8.17	0	-1226.62	1207.47	-19.15
143	0	-60.26	-1279.97	1303.48	-8.79	0	-1340.23	1294.68	-45.54
144	0	-47.06	-1201.9	1185.69	-7.01	0	-1248.95	1178.68	-70.28
145	0	-58.65	-1281.67	1284.57	-7.94	0	-1340.32	1276.63	-63.69
146	0	-54.76	-1179.72	1213.19	-7.9	0	-1234.47	1205.29	-29.18
147	0	-53.76	-1191	1213.91	-8.1	0	-1244.76	1205.81	-38.94
148	0	-58.14	-1243.38	1258.85	-8.43	0	-1301.52	1250.42	-51.1
149	0	-60.43	-1221.38	1240.45	-9.06	0	-1281.81	1231.39	-50.42
150	0	-49.89	-1248.65	1265.72	-7.46	0	-1298.54	1258.27	-40.27
151	0	-58.44	-1234.04	1245.49	-8.37	0	-1292.47	1237.12	-55.36
152	0	-47.22	-1194.01	1203.33	-7.67	0	-1241.23	1195.66	-45.57
153	0	-46.89	-1183.39	1177.92	-7.72	0	-1230.28	1170.21	-60.08
154	0	-60.56	-1174.61	1184.54	-8.35	0	-1235.18	1176.18	-59
155	0	-58.27	-1158.95	1180.07	-7.78	0	-1217.22	1172.29	-44.93
156	0	-56.08	-1163.14	1195.82	-7.72	0	-1219.22	1188.1	-31.11
157	0	-53.18	-1259.97	1270.65	-7.68	0	-1313.14	1262.97	-50.17
158	0	-50.7	-1187.63	1208.56	-8.14	0	-1238.33	1200.42	-37.91
159	0	-58.46	-1216.5	1242.62	-8.69	0	-1274.95	1233.93	-41.02
160	0	-53.61	-1186.63	1196.85	-8.32	0	-1240.24	1188.53	-51.71
161	0	-37.31	-1189.72	1192.78	-7.9	0	-1227.03	1184.88	-42.15
162	0	-54.9	-1162.09	1172.53	-8.1	0	-1216.99	1164.43	-52.56
163	0	-55.97	-1189.92	1211.2	-8.81	0	-1245.89	1202.39	-43.49
164	0	-47.51	-1219.98	1227.52	-8.26	0	-1267.48	1219.26	-48.23
165	0	-60.91	-1170.02	1184.98	-8.79	0	-1230.93	1176.19	-54.74
166	0	-48.4	-1155.33	1184.61	-7.36	0	-1203.73	1177.25	-26.48
167	0	-62.11	-1249.48	1273.57	-8.42	0	-1311.6	1265.15	-46.45
168	0	-54.9	-1237.53	1264.34	-8.47	0	-1292.42	1255.87	-36.55
169	0	-53.09	-1169.12	1190.33	-8.84	0	-1222.21	1181.49	-40.72
170	0	-49.29	-1215.48	1238.34	-7.83	0	-1264.77	1230.51	-34.26
171	0	-49.74	-1131.16	1138.66	-7.26	0	-1180.89	1131.4	-49.5
172	0	-48.79	-1148.04	1169.08	-8.23	0	-1196.82	1160.86	-35.97
173	0	-51.43	-1141.41	1169.3	-7.39	0	-1192.84	1161.91	-30.93
174	0	-57.35	-1160.78	1191.06	-8.2	0	-1218.12	1182.86	-35.26
175	0	-52.72	-1298.3	1307.17	-8.55	0	-1351.02	1298.61	-52.41
176	0	-66.35	-1248.29	1283.93	-9.41	0	-1314.64	1274.52	-40.12
177	0	-61.11	-1258.16	1294.26	-9.36	0	-1319.27	1284.9	-34.37
178	0	-64.88	-1131.38	1195.3	-8.64	0	-1196.26	1186.66	-9.6
179	0	-59.74	-1222.83	1262.51	-8.92	0	-1282.57	1253.58	-28.99
180	0	-53.91	-1237.32	1278.69	-9.11	0	-1291.23	1269.58	-21.65
181	0	-60.36	-1098.76	1145.06	-8.54	0	-1159.12	1136.52	-22.6
182	0	-66.57	-1144.11	1172.92	-8.99	0	-1210.68	1163.93	-46.75
183	0	-57.02	-1242.12	1256.62	-8.96	0	-1299.14	1247.66	-51.48
184	0	-60.1	-1204.84	1244.96	-9.01	0	-1264.94	1235.95	-28.99
185	0	-65.23	-1214.76	1251.39	-8.82	0	-1279.99	1242.57	-37.42
186	0	-67.07	-1194.77	1219.74	-9.02	0	-1261.84	1210.72	-51.12
187	0	-53.26	-1266.59	1267.53	-9.01	0	-1319.86	1258.52	-61.33
188	0	-64.1	-1159.03	1178.28	-9.02	0	-1223.12	1169.26	-53.86
189	0	-56.71	-1206.46	1216.77	-7.85	0	-1263.17	1208.92	-54.25
190	0	-65.37	-1196.13	1212.8	-9.14	0	-1261.49	1203.66	-57.83
191	0	-74.39	-1171.81	1196.73	-9.8	0	-1246.2	1186.93	-59.27
192	0	-69.51	-1262.46	1278.07	-10.17	0	-1331.97	1267.9	-64.07
193	0	-65.68	-1170.48	1189.66	-9.52	0	-1236.16	1180.14	-56.02
194	0	-69.28	-1209.17	1244.39	-9.42	0	-1278.44	1234.97	-43.47
195	0	-63.94	-1117.2	1154.77	-8.79	0	-1181.14	1145.99	-35.15
196	0	-66.54	-1090.14	1118.9	-9.16	0	-1156.67	1109.74	-46.94
197	0	-67.24	-1081.91	1133.19	-9.19	0	-1149.15	1124	-25.16
198	0	-65.19	-1104.07	1132.51	-9.48	0	-1169.25	1123.02	-46.23
199	0	-74.68	-1205.93	1237.77	-9.4	0	-1280.61	1228.36	-52.25
200	0	-65.64	-1169.62	1191	-9.09	0	-1235.26	1181.91	-53.35
201	0	-60.05	-1128.91	1143.56	-8.75	0	-1188.96	1134.81	-54.15
202	0	-64.72	-1164.12	1188.03	-9.44	0	-1228.83	1178.59	-50.25
203	0	-55.6	-1097.88	1134.77	-8.76	0	-1153.48	1126	-27.47
204	0	-52.54	-1228.47	1224.11	-9.59	0	-1281.02	1214.53	-66.49
205	0	-68.7	-1225.12	1243.71	-9.77	0	-1293.82	1233.94	-59.88
206	0	-61.34	-1278.06	1264.59	-9.96	0	-1339.4	1254.63	-84.77
207	0	-75.7	-1350.7	1365.86	-10.21	0	-1426.4	1355.65	-70.75
208	0	-72.66	-1268.16	1286.84	-10	0	-1340.82	1276.84	-63.98
209	0	-62.89	-1257.02	1257.87	-9.91	0	-1319.91	1247.95	-71.96
210	0	-70.33	-1161.75	1170.61	-9.55	0	-1232.09	1161.06	-71.02
211	0	-78.05	-1193.12	1228.46	-10.09	0	-1271.17	1218.37	-52.8
212	0	-70.28	-1232.03	1252.41	-10.31	0	-1302.31	1242.1	-60.2
213	0	-55.13	-1188.82	1205.34	-9.85	0	-1243.94	1195.5	-48.45
214	0	-68.81	-1159.2	1192.49	-9.5	0	-1228.01	1182.99	-45.02
215	0	-65.18	-1217.63	1239.98	-9.68	0	-1282.81	1230.3	-52.51
216	0	-79.23	-1218.45	1266.85	-10.24	0	-1297.68	1256.6	-41.08
217	0	-63.93	-1225.79	1246.35	-9.36	0	-1289.72	1236.99	-52.73
218	0	-64.49	-1199.32	1229.81	-8.9	0	-1263.8	1220.91	-42.9
219	0	-63.89	-1315.01	1347.05	-9.55	0	-1378.9	1337.5	-41.4
220	0	-64.48	-1074.93	1121.94	-9.54	0	-1139.41	1112.4	-27.01
221	0	-64.99	-1168.19	1193.99	-9.01	0	-1233.18	1184.98	-48.21
222	0	-70.64	-1130.32	1166.74	-8.95	0	-1200.96	1157.79	-43.17
223	0	-62.64	-1161.43	1173.33	-9.64	0	-1224.08	1163.69	-60.38
224	0	-66.21	-1213	1225.96	-9.48	0	-1279.21	1216.47	-62.73
225	0	-67.97	-1219.35	1234.85	-9.24	0	-1287.32	1225.61	-61.71
226	0	-62.57	-1170.7	1185.61	-8.72	0	-1233.26	1176.89	-56.38
227	0	-52.14	-1203.85	1205.14	-8.93	0	-1255.99	1196.21	-59.78
228	0	-59.42	-1240.03	1262.8	-8.67	0	-1299.44	1254.13	-45.31
229	0	-67.68	-1202.52	1218.73	-9.82	0	-1270.2	1208.91	-61.29
230	0	-66.26	-1188.56	1238.08	-9.83	0	-1254.82	1228.24	-26.57
231	0	-63.61	-1165.71	1211.43	-9.54	0	-1229.32	1201.89	-27.43
232	0	-61.78	-1098.84	1123.88	-9.09	0	-1160.62	1114.79	-45.83
233	0	-57.22	-1110.68	1141.44	-8.36	0	-1167.9	1133.08	-34.82
234	0	-61.61	-1074.15	1115.81	-8.69	0	-1135.75	1107.12	-28.63
235	0	-59.68	-1192.71	1188.44	-8.49	0	-1252.39	1179.95	-72.44
236	0	-62.45	-1238.26	1240.62	-8.84	0	-1300.71	1231.78	-68.94
237	0	-57.59	-1152.92	1169.67	-8.73	0	-1210.51	1160.94	-49.57
238	0	-53.93	-1187.7	1213.7	-8.5	0	-1241.63	1205.2	-36.42
239	0	-61.41	-1124.72	1150.87	-9.01	0	-1186.13	1141.86	-44.27
240	0	-69.11	-1146.24	1157.7	-8.92	0	-1215.36	1148.78	-66.58
241	0	-53.07	-1242.66	1234.24	-8.79	0	-1295.73	1225.45	-70.28
242	0	-58.92	-1176.44	1184.06	-8.87	0	-1235.36	1175.19	-60.18
243	0	-58.89	-1189.05	1201.03	-8.8	0	-1247.94	1192.24	-55.7
244	0	-39.85	-1192.7	1186.55	-8.01	0	-1232.55	1178.54	-54.01
245	0	-46.2	-1227.38	1229.72	-8.6	0	-1273.58	1221.12	-52.46
246	0	-57.82	-1155.97	1165.07	-9.25	0	-1213.79	1155.82	-57.97
247	0	-61.21	-1168.36	1190.98	-8.42	0	-1229.58	1182.56	-47.02
248	0	-66.6	-1145.51	1154.59	-8.88	0	-1212.11	1145.72	-66.39
249	0	-58.75	-1197.52	1208.73	-8.74	0	-1256.27	1199.99	-56.28
250	0	-56.04	-1200.43	1208.88	-8.73	0	-1256.47	1200.15	-56.32
251	0	-60.26	-1165.66	1198.52	-8.87	0	-1225.92	1189.65	-36.27
252	0	-62.66	-1137.97	1163.38	-8.48	0	-1200.63	1154.9	-45.74
253	0	-65.66	-1155.41	1173.18	-8.57	0	-1221.07	1164.61	-56.47
254	0	-55.41	-1138.5	1147.72	-8.67	0	-1193.91	1139.05	-54.86
255	0	-61.51	-1152.51	1174.42	-8.29	0	-1214.02	1166.14	-47.89
256	0	-57.22	-1070.77	1099.31	-8.45	0	-1127.99	1090.86	-37.13
257	0	-59.59	-1231.83	1257.42	-9.16	0	-1291.42	1248.26	-43.17
258	0	-56.87	-1153.5	1172.19	-9.22	0	-1210.37	1162.97	-47.4
259	0	-52.38	-1217.61	1237.94	-8.92	0	-1269.98	1229.02	-40.96
260	0	-61.19	-1235.03	1271.64	-9.22	0	-1296.22	1262.42	-33.8
261	0	-60.09	-1168.65	1188.39	-8.7	0	-1228.74	1179.69	-49.06
262	0	-58.15	-1151.49	1178.93	-8.69	0	-1209.63	1170.24	-39.39
263	0	-53.83	-1121.05	1132.25	-8.8	0	-1174.88	1123.45	-51.43
264	0	-67.17	-1112.83	1147.58	-8.73	0	-1180	1138.85	-41.15
265	0	-63.91	-1087.6	1124.37	-9.11	0	-1151.51	1115.26	-36.25
266	0	-60.87	-1225.56	1235.1	-8.35	0	-1286.43	1226.75	-59.68
267	0	-59.62	-1221.62	1234.88	-8.57	0	-1281.24	1226.31	-54.93
268	0	-47.23	-1302.22	1290.28	-8.5	0	-1349.45	1281.78	-67.67
269	0	-49.62	-1187.05	1194.31	-8.54	0	-1236.67	1185.77	-50.9
270	0	-52.68	-1177.65	1191.23	-8.58	0	-1230.34	1182.65	-47.69
271	0	-58.39	-1134.96	1158.73	-8.83	0	-1193.35	1149.89	-43.45
272	0	-57.74	-1145.53	1164.24	-8.66	0	-1203.27	1155.58	-47.68
273	0	-55.27	-1164.28	1190.86	-8.7	0	-1219.55	1182.16	-37.39
274	0	-67.49	-1176.46	1207.76	-9.4	0	-1243.95	1198.35	-45.6
275	0	-66.63	-1175.3	1196.92	-8.98	0	-1241.93	1187.94	-53.99
276	0	-61.88	-1207.6	1221.96	-9.08	0	-1269.48	1212.88	-56.6
277	0	-54.35	-1220.35	1236.15	-9.35	0	-1274.69	1226.8	-47.89
278	0	-63.01	-1260.07	1267.28	-9.69	0	-1323.08	1257.59	-65.49
279	0	-66.56	-1203.27	1206.36	-9.12	0	-1269.83	1197.24	-72.58
280	0	-69.14	-1180.21	1184.53	-8.9	0	-1249.35	1175.63	-73.73
281	0	-65.2	-1159.04	1171.62	-8.83	0	-1224.24	1162.79	-61.45
282	0	-65.13	-1157.9	1185.73	-9.34	0	-1223.04	1176.39	-46.65
283	0	-67.28	-1196.75	1224.28	-9.12	0	-1264.03	1215.17	-48.87
284	0	-67.47	-1112.19	1135.6	-9.18	0	-1179.66	1126.42	-53.24
285	0	-64.21	-1138.78	1176.12	-8.64	0	-1202.98	1167.48	-35.51
286	0	-80.06	-1153.11	1179.26	-9.69	0	-1233.17	1169.56	-63.61
287	0	-71.74	-1191.01	1226.5	-9.54	0	-1262.75	1216.96	-45.79
288	0	-63.49	-1104.52	1130.09	-9.15	0	-1168.01	1120.94	-47.08
289	0	-70.91	-1230.79	1263.84	-9.31	0	-1301.7	1254.53	-47.17
290	0	-66.74	-1143.29	1162.79	-9.39	0	-1210.03	1153.4	-56.63
291	0	-65.46	-1154.77	1159.14	-8.82	0	-1220.23	1150.33	-69.91
292	0	-69.44	-1217.09	1242.71	-9.37	0	-1286.53	1233.34	-53.19
293	0	-61.66	-1264.71	1275.11	-8.71	0	-1326.36	1266.4	-59.97
294	0	-65.77	-1113.88	1149.61	-9.22	0	-1179.65	1140.39	-39.26
295	0	-68.68	-1218.73	1249.77	-9.39	0	-1287.41	1240.37	-47.04
296	0	-68.27	-1117.87	1145.88	-9.19	0	-1186.15	1136.69	-49.45
297	0	-65.67	-1207.07	1234.16	-9	0	-1272.74	1225.16	-47.58
298	0	-62.64	-1259.49	1287.35	-9.2	0	-1322.13	1278.15	-43.98
299	0	-64.41	-1151.16	1186.35	-8.56	0	-1215.56	1177.79	-37.77
300	0	-54.05	-1169.74	1203.11	-8.2	0	-1223.79	1194.91	-28.88
301	0	-65.74	-1178.48	1230.66	-9.69	0	-1244.22	1220.97	-23.25
302	0	-61.25	-1195.45	1208.5	-8.69	0	-1256.7	1199.81	-56.89
303	0	-60.33	-1128.22	1150.3	-8.38	0	-1188.56	1141.92	-46.64
304	0	-67.45	-1173.81	1201.87	-9.61	0	-1241.25	1192.26	-48.99
305	0	-64.98	-1221.59	1227.21	-8.65	0	-1286.57	1218.56	-68.01
306	0	-63.79	-1169.08	1176.17	-8.53	0	-1232.87	1167.63	-65.23
307	0	-74.81	-1260.74	1293.56	-9.38	0	-1335.55	1284.18	-51.37
308	0	-65.75	-1285.12	1299.34	-9.18	0	-1350.87	1290.16	-60.7
309	0	-68.03	-1162.53	1190.77	-9.44	0	-1230.55	1181.33	-49.23
310	0	-67.96	-1164.61	1181.45	-9.14	0	-1232.57	1172.31	-60.26
311	0	-61.19	-1178	1199.78	-9.03	0	-1239.19	1190.75	-48.44
312	0	-66.65	-1103.83	1140.08	-9.15	0	-1170.47	1130.93	-39.54
313	0	-73.86	-1265.99	1291.54	-9.27	0	-1339.85	1282.27	-57.57
314	0	-69.28	-1212.78	1227.25	-9.62	0	-1282.07	1217.63	-64.44
315	0	-71.4	-1239.21	1252.74	-9.43	0	-1310.6	1243.31	-67.29
316	0	-60.89	-1202.02	1205.42	-8.74	0	-1262.91	1196.68	-66.23
317	0	-58.91	-1229.7	1240.59	-8.76	0	-1288.6	1231.83	-56.78
318	0	-66.26	-1112.65	1136.37	-8.77	0	-1178.91	1127.59	-51.32
319	0	-56.08	-1119.94	1149.7	-8.07	0	-1176.02	1141.63	-34.38
320	0	-59.62	-1148.06	1160.93	-8.39	0	-1207.68	1152.54	-55.14
321	0	-54.41	-1117.35	1123.72	-8.1	0	-1171.75	1115.62	-56.13
322	0	-64.32	-1212.02	1217.6	-8.43	0	-1276.35	1209.16	-67.18
323	0	-74.54	-1211.76	1215.29	-8.96	0	-1286.3	1206.32	-79.98
324	0	-69.38	-1170.54	1186.86	-8.92	0	-1239.92	1177.93	-61.99
325	0	-63.51	-1199.64	1215.78	-8.55	0	-1263.15	1207.22	-55.93
326	0	-63.95	-1246.83	1253.94	-8.65	0	-1310.77	1245.28	-65.49
327	0	-43.13	-1251.82	1250.95	-7.76	0	-1294.95	1243.19	-51.76
328	0	-63.75	-1145.97	1179.71	-8.25	0	-1209.72	1171.46	-38.25
329	0	-67.95	-1256.93	1263.57	-8.91	0	-1324.88	1254.66	-70.22
330	0	-64.99	-1201.7	1216.8	-8.94	0	-1266.69	1207.86	-58.83
331	0	-63.2	-1195.88	1205.25	-8.51	0	-1259.08	1196.73	-62.35
332	0	-71.23	-1161.73	1172.79	-8.88	0	-1232.96	1163.9	-69.06
333	0	-66.39	-1171.27	1180.72	-8.58	0	-1237.66	1172.14	-65.52
334	0	-76.54	-1200.66	1207.77	-8.92	0	-1277.19	1198.85	-78.34
335	0	-66.38	-1263.13	1268.87	-8.79	0	-1329.51	1260.08	-69.44
336	0	-67.23	-1226.97	1253.42	-9.31	0	-1294.2	1244.11	-50.1
337	0	-65.7	-1131.07	1142.03	-8.36	0	-1196.77	1133.67	-63.1
338	0	-69.76	-1178.48	1179.83	-8.32	0	-1248.24	1171.51	-76.73
339	0	-76.39	-1183.19	1198.69	-8.42	0	-1259.57	1190.27	-69.3
340	0	-65.36	-1158.77	1164.46	-8.33	0	-1224.13	1156.13	-67.99
341	0	-56.29	-1270.1	1274.85	-8.63	0	-1326.4	1266.22	-60.18
342	0	-63.67	-1218.56	1228	-8.68	0	-1282.23	1219.32	-62.91
343	0	-58.38	-1197.24	1195.23	-8.59	0	-1255.61	1186.64	-68.97
344	0	-63.61	-1227.38	1225.16	-8.8	0	-1290.99	1216.36	-74.63
345	0	-52.03	-1187.26	1192.01	-7.74	0	-1239.29	1184.27	-55.02
346	0	-59.82	-1237.96	1251.04	-9	0	-1297.78	1242.03	-55.75
347	0	-53.75	-1202.24	1196.43	-8.2	0	-1255.99	1188.23	-67.76
348	0	-69.1	-1278.73	1275.23	-9.96	0	-1347.83	1265.27	-82.56
349	0	-56.93	-1226.09	1222.71	-9.53	0	-1283.01	1213.18	-69.83
350	0	-75.91	-1224.07	1231.98	-9.76	0	-1299.98	1222.23	-77.75
351	0	-80.27	-1258.83	1266.46	-9.62	0	-1339.11	1256.84	-82.27
352	0	-77.7	-1264.41	1276.18	-9.45	0	-1342.11	1266.74	-75.37
353	0	-70.77	-1223.92	1212.86	-9.63	0	-1294.69	1203.22	-91.46
354	0	-65.35	-1211.63	1225.78	-9.18	0	-1276.97	1216.59	-60.38
355	0	-71.81	-1288.29	1284.99	-9.78	0	-1360.1	1275.21	-84.89
356	0	-70.85	-1240.19	1266.89	-9.33	0	-1311.04	1257.55	-53.48
357	0	-60.29	-1321.01	1298.72	-9.37	0	-1381.3	1289.35	-91.95
358	0	-57.96	-1244.65	1247.24	-9.57	0	-1302.61	1237.67	-64.94
359	0	-72	-1227.53	1249.65	-9.45	0	-1299.53	1240.19	-59.34
360	0	-58.64	-1382.14	1371.28	-9.66	0	-1440.78	1361.62	-79.16
361	0	-70.19	-1359.21	1363.54	-9.89	0	-1429.4	1353.65	-75.76
362	0	-66.84	-1225.3	1242.16	-9.72	0	-1292.15	1232.45	-59.7
363	0	-67.54	-1203.91	1224.08	-9.14	0	-1271.46	1214.94	-56.52
364	0	-62.84	-1207.29	1218.04	-9.51	0	-1270.13	1208.54	-61.59
365	0	-48.09	-1168.18	1158.19	-7.7	0	-1216.27	1150.49	-65.78
366	0	-63.94	-1163.75	1163.58	-8.39	0	-1227.69	1155.19	-72.5
367	0	-65.47	-1129.31	1141.02	-8.75	0	-1194.79	1132.28	-62.51
368	0	-59.34	-1114.79	1133.56	-8.65	0	-1174.12	1124.91	-49.22
369	0	-56.23	-1082.85	1079.94	-7.31	0	-1139.08	1072.63	-66.45
370	0	-68.35	-1074.16	1102.91	-9.44	0	-1142.5	1093.48	-49.03
371	0	-58.99	-1145.11	1177.45	-9.16	0	-1204.1	1168.29	-35.81
372	0	-52.93	-1218.59	1209.41	-8.56	0	-1271.52	1200.85	-70.67
373	0	-68.15	-1186.02	1189.65	-8.68	0	-1254.17	1180.97	-73.19
374	0	-60.55	-1189.76	1196.05	-9.55	0	-1250.31	1186.5	-63.81
375	0	-58.13	-1171.43	1168.23	-9.22	0	-1229.56	1159.01	-70.55
376	0	-60.79	-1223.38	1220.31	-9.24	0	-1284.17	1211.07	-73.1
377	0	-63.73	-1215.99	1215.99	-9.81	0	-1279.72	1206.17	-73.55
378	0	-62.54	-1277.85	1263.27	-9.48	0	-1340.39	1253.79	-86.6
379	0	-66.23	-1237.68	1224.29	-9.31	0	-1303.91	1214.98	-88.93
380	0	-75.07	-1281.93	1283.98	-9.86	0	-1357	1274.12	-82.88
381	0	-71.58	-1192.47	1216.74	-9.07	0	-1264.04	1207.67	-56.38
382	0	-67.07	-1218.17	1219.28	-9.21	0	-1285.24	1210.07	-75.17
383	0	-71.9	-1244.11	1256.7	-9.37	0	-1316.01	1247.33	-68.68
384	0	-70.76	-1215.8	1224.96	-9.76	0	-1286.56	1215.2	-71.36
385	0	-75.85	-1186.1	1221.51	-10.52	0	-1261.95	1210.99	-50.96
386	0	-70.31	-1184.8	1191.93	-9.62	0	-1255.11	1182.31	-72.79
387	0	-66.96	-1295.97	1306.85	-9.72	0	-1362.93	1297.13	-65.8
388	0	-67.16	-1279.23	1281.91	-9.2	0	-1346.4	1272.71	-73.69
389	0	-74.68	-1230.9	1229.15	-9.34	0	-1305.58	1219.81	-85.77
390	0	-58.75	-1238.38	1233.31	-9.8	0	-1297.14	1223.51	-73.63
391	0	-64.58	-1296.07	1283.8	-9.41	0	-1360.65	1274.38	-86.27
392	0	-71.1	-1319.68	1326.02	-9.77	0	-1390.78	1316.25	-74.53
393	0	-70.1	-1256.86	1249.59	-9.43	0	-1326.96	1240.16	-86.8
394	0	-59.74	-1244.06	1252.39	-9.2	0	-1303.79	1243.18	-60.61
395	0	-63.24	-1241.58	1244.47	-9.19	0	-1304.82	1235.28	-69.54
396	0	-59.71	-1273.97	1271.41	-9.37	0	-1333.68	1262.04	-71.63
397	0	-57.95	-1282.75	1315.16	-9.88	0	-1340.71	1305.28	-35.43
398	0	-73.37	-1195.01	1205.43	-9	0	-1268.38	1196.43	-71.95
399	0	-74.91	-1162.59	1183.57	-9.19	0	-1237.51	1174.38	-63.13
400	0	-68.03	-1199.69	1209.23	-9.67	0	-1267.71	1199.56	-68.15

## Sheet: TGEV_133_mutated_pAPN
TIME	BONDED	VDW	EEL	EPB	ENPOLAR	EDISPER	GGAS	GSOLV	TOTAL
1	0	-60.2	-1435.81	1458.25	-9.1	0	-1496.01	1449.15	-46.86
2	0	-52.5	-1395.33	1417.51	-7.96	0	-1447.83	1409.55	-38.28
3	0	-60.03	-1562.41	1557.85	-8.2	0	-1622.44	1549.65	-72.79
4	0	-66.43	-1519.04	1569.73	-9.89	0	-1585.47	1559.85	-25.62
5	0	-59.95	-1468.68	1518.72	-9.12	0	-1528.63	1509.6	-19.03
6	0	-64.2	-1588.47	1618.36	-8.77	0	-1652.68	1609.59	-43.09
7	0	-69.14	-1535.62	1541.71	-9.93	0	-1604.76	1531.79	-72.97
8	0	-76.47	-1585.74	1618.8	-10.36	0	-1662.21	1608.45	-53.76
9	0	-74.93	-1596.19	1605.5	-9.61	0	-1671.12	1595.9	-75.23
10	0	-73.53	-1556.49	1592.61	-9.7	0	-1630.03	1582.91	-47.12
11	0	-66.58	-1581.84	1584.7	-9.59	0	-1648.42	1575.11	-73.31
12	0	-61.86	-1587.76	1602.27	-9.58	0	-1649.62	1592.68	-56.93
13	0	-66.18	-1567.71	1584.9	-9.59	0	-1633.89	1575.3	-58.59
14	0	-63.73	-1505.63	1521.51	-8.97	0	-1569.36	1512.54	-56.83
15	0	-64.69	-1577.6	1577.58	-9.52	0	-1642.29	1568.06	-74.23
16	0	-67.87	-1619.57	1646.62	-9.64	0	-1687.44	1636.98	-50.46
17	0	-73.23	-1615.16	1626.61	-10.08	0	-1688.39	1616.53	-71.86
18	0	-65.9	-1503.22	1539.14	-9.77	0	-1569.12	1529.37	-39.76
19	0	-59.5	-1574.13	1580.81	-8.25	0	-1633.63	1572.56	-61.06
20	0	-68.01	-1624.22	1636.85	-8.84	0	-1692.23	1628.01	-64.22
21	0	-65.9	-1508.19	1531.43	-8.86	0	-1574.09	1522.57	-51.51
22	0	-63.02	-1632.72	1634.92	-9.12	0	-1695.74	1625.8	-69.94
23	0	-64.15	-1580.86	1581.73	-9.29	0	-1645.01	1572.44	-72.57
24	0	-59.61	-1598.23	1606.04	-9.48	0	-1657.85	1596.56	-61.29
25	0	-67.78	-1576.88	1586.39	-9.32	0	-1644.67	1577.07	-67.6
26	0	-61.4	-1627.86	1641.58	-9.63	0	-1689.25	1631.94	-57.31
27	0	-56.05	-1586	1578.25	-9.65	0	-1642.05	1568.6	-73.45
28	0	-68.85	-1669.94	1692.37	-10.1	0	-1738.79	1682.27	-56.52
29	0	-64.71	-1614.51	1641.23	-9.7	0	-1679.22	1631.54	-47.68
30	0	-65.23	-1640.52	1675.43	-10.27	0	-1705.75	1665.16	-40.59
31	0	-55.23	-1529.89	1525.31	-9.18	0	-1585.12	1516.13	-68.99
32	0	-53.76	-1535.53	1512.18	-8.23	0	-1589.29	1503.95	-85.34
33	0	-63.76	-1540.67	1522.36	-8.79	0	-1604.43	1513.57	-90.86
34	0	-52.22	-1468.67	1470.4	-8.38	0	-1520.89	1462.02	-58.87
35	0	-63.98	-1524.56	1549.48	-9.35	0	-1588.54	1540.13	-48.4
36	0	-52.76	-1412.86	1424.54	-8.27	0	-1465.63	1416.28	-49.35
37	0	-58.54	-1522.03	1515.51	-8.9	0	-1580.57	1506.61	-73.97
38	0	-57.43	-1476.4	1488.48	-8.13	0	-1533.82	1480.35	-53.47
39	0	-59.26	-1617.68	1605.28	-9.25	0	-1676.93	1596.03	-80.9
40	0	-55.58	-1654.52	1641.84	-9.42	0	-1710.1	1632.42	-77.68
41	0	-58.78	-1632.51	1634.01	-9.67	0	-1691.29	1624.34	-66.95
42	0	-66.7	-1654.44	1658.98	-9.75	0	-1721.14	1649.23	-71.91
43	0	-62.92	-1651.6	1661.15	-9.47	0	-1714.52	1651.68	-62.84
44	0	-64.81	-1540.57	1539.27	-9.07	0	-1605.38	1530.2	-75.18
45	0	-61.47	-1562.52	1576.2	-8.84	0	-1623.99	1567.36	-56.63
46	0	-57.31	-1454.22	1465.54	-8.43	0	-1511.53	1457.11	-54.41
47	0	-64.52	-1595.97	1613.64	-9.3	0	-1660.49	1604.33	-56.16
48	0	-70.83	-1552.15	1561.37	-9.22	0	-1622.98	1552.15	-70.82
49	0	-57.96	-1464.14	1472.09	-8.44	0	-1522.1	1463.65	-58.45
50	0	-53.57	-1442.13	1447.26	-8.33	0	-1495.7	1438.93	-56.77
51	0	-61.29	-1538.25	1544.64	-8.77	0	-1599.54	1535.87	-63.68
52	0	-60.01	-1483.3	1494.15	-8.87	0	-1543.31	1485.28	-58.03
53	0	-62.99	-1578.62	1575.54	-8.17	0	-1641.6	1567.38	-74.22
54	0	-57.99	-1464.68	1491.48	-8.43	0	-1522.67	1483.05	-39.62
55	0	-64.7	-1560.76	1561.99	-8.9	0	-1625.46	1553.08	-72.37
56	0	-66.22	-1600.67	1610.54	-9.12	0	-1666.88	1601.42	-65.47
57	0	-61.12	-1647.59	1626.56	-9.42	0	-1708.72	1617.14	-91.58
58	0	-62.3	-1626.78	1605.44	-9.53	0	-1689.08	1595.91	-93.17
59	0	-64.51	-1524.63	1533.08	-8.8	0	-1589.15	1524.28	-64.87
60	0	-61.23	-1715.95	1725.62	-9.58	0	-1777.18	1716.04	-61.14
61	0	-60.41	-1668.78	1665.75	-8.82	0	-1729.19	1656.94	-72.25
62	0	-55.32	-1689.05	1675.67	-9	0	-1744.37	1666.67	-77.71
63	0	-56.2	-1694.61	1700.88	-9.67	0	-1750.81	1691.21	-59.6
64	0	-62.64	-1523.36	1528.78	-8.43	0	-1586	1520.35	-65.65
65	0	-70.21	-1612.76	1625.29	-9.6	0	-1682.97	1615.69	-67.29
66	0	-58.32	-1675.1	1670.75	-9.43	0	-1733.42	1661.32	-72.1
67	0	-57.67	-1618.77	1626.95	-8.93	0	-1676.44	1618.02	-58.42
68	0	-50.36	-1671.46	1669.62	-8.43	0	-1721.82	1661.19	-60.63
69	0	-49.26	-1591.05	1593.93	-9.35	0	-1640.32	1584.58	-55.74
70	0	-64.54	-1601.67	1590.67	-9.21	0	-1666.22	1581.45	-84.76
71	0	-57.59	-1602.49	1616.74	-9.01	0	-1660.08	1607.72	-52.36
72	0	-58.2	-1599.47	1595.27	-9.43	0	-1657.68	1585.84	-71.84
73	0	-59.12	-1623.54	1621.38	-9.5	0	-1682.66	1611.88	-70.78
74	0	-56.32	-1645.72	1657.62	-8.37	0	-1702.05	1649.25	-52.79
75	0	-66.49	-1720.34	1737.79	-10.36	0	-1786.83	1727.43	-59.4
76	0	-59.8	-1624.6	1625.69	-9.25	0	-1684.4	1616.44	-67.96
77	0	-61.62	-1595.42	1591.03	-8.87	0	-1657.05	1582.16	-74.88
78	0	-56.06	-1628.49	1650.74	-10.06	0	-1684.56	1640.67	-43.88
79	0	-70.74	-1521.06	1542.06	-9.95	0	-1591.8	1532.11	-59.69
80	0	-62.52	-1491.26	1493.59	-8.95	0	-1553.78	1484.64	-69.15
81	0	-68.78	-1427.91	1448.18	-8.96	0	-1496.7	1439.22	-57.47
82	0	-63.96	-1530.89	1531.96	-7.96	0	-1594.85	1524.01	-70.84
83	0	-67.47	-1506.23	1511.26	-8.98	0	-1573.7	1502.28	-71.42
84	0	-69.34	-1649.98	1658.28	-10.51	0	-1719.31	1647.76	-71.55
85	0	-73.21	-1692.48	1730.96	-10.83	0	-1765.68	1720.13	-45.56
86	0	-72.39	-1677.99	1703.36	-10.01	0	-1750.38	1693.34	-57.04
87	0	-64.67	-1634.69	1648.52	-9.59	0	-1699.36	1638.93	-60.43
88	0	-71.17	-1671.09	1689.26	-10.53	0	-1742.26	1678.73	-63.54
89	0	-62.07	-1692.23	1687.57	-9.87	0	-1754.3	1677.7	-76.61
90	0	-53.27	-1520.23	1536.57	-8.35	0	-1573.51	1528.21	-45.29
91	0	-57.51	-1418.4	1426.3	-7.55	0	-1475.9	1418.75	-57.16
92	0	-71.36	-1623.48	1644.06	-10.08	0	-1694.84	1633.99	-60.85
93	0	-69.95	-1627.93	1654.49	-9.51	0	-1697.88	1644.98	-52.9
94	0	-73.82	-1657.94	1673.75	-9.95	0	-1731.76	1663.8	-67.96
95	0	-72.8	-1629.02	1627.52	-10.13	0	-1701.82	1617.39	-84.43
96	0	-81.52	-1694.2	1701.4	-11.01	0	-1775.72	1690.4	-85.32
97	0	-77.77	-1673.3	1677.19	-10.44	0	-1751.07	1666.75	-84.31
98	0	-75.01	-1618.63	1621.7	-10.69	0	-1693.64	1611.01	-82.63
99	0	-76.21	-1639.04	1653.64	-10.67	0	-1715.25	1642.96	-72.28
100	0	-71.69	-1558.59	1564.95	-9.63	0	-1630.28	1555.32	-74.96
101	0	-64.14	-1583.07	1575.57	-9.66	0	-1647.21	1565.91	-81.3
102	0	-79.6	-1605.78	1614.75	-10.59	0	-1685.38	1604.16	-81.22
103	0	-70.44	-1578.01	1588.2	-10.6	0	-1648.45	1577.6	-70.85
104	0	-75.1	-1567.25	1607.26	-10.7	0	-1642.35	1596.56	-45.8
105	0	-74.66	-1588.69	1594.97	-10.82	0	-1663.35	1584.15	-79.2
106	0	-65.57	-1677.12	1666.17	-10.3	0	-1742.69	1655.87	-86.83
107	0	-62.31	-1526.2	1548.4	-10.1	0	-1588.51	1538.29	-50.22
108	0	-66.36	-1469.93	1477.56	-9.5	0	-1536.29	1468.06	-68.22
109	0	-68.48	-1595.57	1610.3	-9.64	0	-1664.05	1600.65	-63.4
110	0	-74.15	-1546.63	1569.3	-10.02	0	-1620.78	1559.27	-61.51
111	0	-72.34	-1586.5	1577.13	-9.93	0	-1658.84	1567.2	-91.64
112	0	-51.76	-1648.29	1644.33	-8.6	0	-1700.05	1635.73	-64.32
113	0	-59.27	-1735.01	1718.43	-9.19	0	-1794.28	1709.24	-85.04
114	0	-61.97	-1636.05	1640.1	-9.05	0	-1698.02	1631.05	-66.97
115	0	-56.4	-1564.19	1570.12	-9.31	0	-1620.59	1560.81	-59.78
116	0	-56.03	-1565.95	1545.94	-8.1	0	-1621.98	1537.84	-84.14
117	0	-73.16	-1574.34	1598.11	-10.26	0	-1647.5	1587.85	-59.65
118	0	-75.67	-1569.79	1607.78	-9.56	0	-1645.46	1598.21	-47.25
119	0	-65.58	-1595.05	1603.07	-9.23	0	-1660.63	1593.85	-66.78
120	0	-60.31	-1625.15	1617.77	-10.2	0	-1685.46	1607.57	-77.89
121	0	-71.09	-1600.84	1604.3	-10.39	0	-1671.93	1593.91	-78.02
122	0	-72.87	-1664.24	1673.87	-10.54	0	-1737.11	1663.33	-73.78
123	0	-58.14	-1727.95	1720.5	-10.94	0	-1786.08	1709.56	-76.52
124	0	-66.8	-1581.76	1599.7	-9.7	0	-1648.56	1590	-58.56
125	0	-56.34	-1566.54	1546.43	-9.16	0	-1622.88	1537.27	-85.61
126	0	-68.08	-1628.37	1638.82	-9.95	0	-1696.45	1628.86	-67.59
127	0	-80.71	-1638.42	1664.65	-10.16	0	-1719.13	1654.49	-64.64
128	0	-67.24	-1557.44	1574.22	-10.17	0	-1624.68	1564.05	-60.63
129	0	-84.55	-1634.54	1650.09	-10.27	0	-1719.09	1639.81	-79.28
130	0	-73.55	-1678.72	1677.79	-10.21	0	-1752.27	1667.58	-84.69
131	0	-65.59	-1710.65	1709.21	-10.54	0	-1776.25	1698.68	-77.57
132	0	-64.88	-1615.28	1621.1	-9.38	0	-1680.16	1611.72	-68.44
133	0	-73.92	-1589.92	1611.82	-9.62	0	-1663.84	1602.19	-61.65
134	0	-73.72	-1634.75	1658.4	-10.34	0	-1708.48	1648.06	-60.41
135	0	-66.98	-1670.8	1661.69	-9.89	0	-1737.78	1651.8	-85.98
136	0	-65.81	-1674.12	1683.89	-10.02	0	-1739.93	1673.88	-66.05
137	0	-71.41	-1665.05	1681.74	-10.09	0	-1736.46	1671.65	-64.81
138	0	-62.68	-1696.93	1692.93	-9.61	0	-1759.61	1683.32	-76.29
139	0	-72.57	-1588.09	1622.43	-10.08	0	-1660.67	1612.34	-48.32
140	0	-66.26	-1523.53	1562.44	-9.98	0	-1589.79	1552.47	-37.32
141	0	-72.62	-1565.21	1599.32	-9.74	0	-1637.83	1589.58	-48.25
142	0	-60.25	-1580.37	1598.32	-9.2	0	-1640.63	1589.12	-51.51
143	0	-74.32	-1562.69	1578.12	-9.4	0	-1637.02	1568.72	-68.29
144	0	-66.62	-1582.29	1577.79	-10.06	0	-1648.91	1567.72	-81.19
145	0	-68.4	-1587.05	1586.1	-9.71	0	-1655.45	1576.39	-79.05
146	0	-74.48	-1469.38	1472.54	-9.6	0	-1543.87	1462.94	-80.93
147	0	-74.98	-1638.7	1632.32	-10.97	0	-1713.68	1621.35	-92.34
148	0	-75.14	-1526.26	1536.45	-10.28	0	-1601.39	1526.17	-75.22
149	0	-67.48	-1515.58	1540.41	-10.17	0	-1583.06	1530.24	-52.82
150	0	-75.41	-1466.95	1477.87	-10.26	0	-1542.37	1467.61	-74.76
151	0	-68.84	-1602.35	1609.71	-10.43	0	-1671.19	1599.28	-71.9
152	0	-69.07	-1506.46	1514.46	-10.28	0	-1575.52	1504.18	-71.35
153	0	-65.32	-1512.05	1505.62	-9.7	0	-1577.38	1495.91	-81.46
154	0	-69.33	-1506.48	1523.46	-10.25	0	-1575.81	1513.22	-62.59
155	0	-57.45	-1491.38	1487.01	-9.4	0	-1548.83	1477.62	-71.22
156	0	-66.87	-1573.94	1585.23	-10.15	0	-1640.82	1575.08	-65.73
157	0	-59.32	-1434.27	1442.48	-9.23	0	-1493.59	1433.25	-60.34
158	0	-67.41	-1455.43	1471.68	-9.25	0	-1522.83	1462.42	-60.41
159	0	-62.67	-1449.98	1474.94	-8.86	0	-1512.66	1466.08	-46.58
160	0	-64.38	-1641.78	1629.37	-9.4	0	-1706.16	1619.96	-86.2
161	0	-63.15	-1668.39	1641.72	-10.22	0	-1731.53	1631.5	-100.04
162	0	-76.06	-1571.11	1603.19	-10.18	0	-1647.17	1593.01	-54.16
163	0	-72.18	-1553.56	1582.89	-10.31	0	-1625.74	1572.57	-53.17
164	0	-68.72	-1522.04	1536.09	-9.7	0	-1590.77	1526.39	-64.38
165	0	-70.05	-1460.77	1517.89	-9.71	0	-1530.82	1508.18	-22.64
166	0	-69.13	-1510.16	1515.5	-9.89	0	-1579.29	1505.61	-73.68
167	0	-64.29	-1582.64	1567.96	-9.32	0	-1646.94	1558.65	-88.29
168	0	-59.85	-1570.24	1557.38	-9.23	0	-1630.09	1548.15	-81.94
169	0	-63.52	-1581.64	1565.54	-10.32	0	-1645.16	1555.22	-89.94
170	0	-68.44	-1563.94	1568.61	-10.3	0	-1632.38	1558.31	-74.07
171	0	-77.7	-1501.1	1518.78	-10.81	0	-1578.81	1507.97	-70.84
172	0	-61.07	-1544.81	1524.51	-9.35	0	-1605.88	1515.16	-90.72
173	0	-72.62	-1416.31	1421.63	-10.34	0	-1488.93	1411.29	-77.64
174	0	-68.47	-1550.95	1552.09	-10.02	0	-1619.42	1542.07	-77.35
175	0	-66.96	-1560.68	1554.77	-9.59	0	-1627.64	1545.18	-82.46
176	0	-70.4	-1546.27	1553.71	-10.02	0	-1616.67	1543.7	-72.97
177	0	-69.82	-1533.27	1533.21	-10.39	0	-1603.1	1522.82	-80.28
178	0	-69.74	-1560.73	1553.51	-10.48	0	-1630.47	1543.03	-87.44
179	0	-82.56	-1634.7	1653.86	-10.82	0	-1717.26	1643.03	-74.23
180	0	-65.08	-1610.78	1614.58	-10.57	0	-1675.86	1604.01	-71.84
181	0	-77.99	-1633.64	1633.98	-10.72	0	-1711.63	1623.26	-88.37
182	0	-73.72	-1561.78	1571.39	-10.86	0	-1635.5	1560.53	-74.97
183	0	-74.87	-1615.33	1604.46	-10.63	0	-1690.2	1593.83	-96.37
184	0	-73.78	-1515.3	1519.92	-9.64	0	-1589.07	1510.29	-78.79
185	0	-72.19	-1536.72	1537.76	-10.3	0	-1608.91	1527.46	-81.45
186	0	-63.72	-1603.7	1599.44	-10.22	0	-1667.42	1589.22	-78.2
187	0	-75.26	-1614.73	1621.21	-10.28	0	-1689.99	1610.94	-79.05
188	0	-78.17	-1603.98	1618.03	-10.46	0	-1682.15	1607.57	-74.59
189	0	-75.4	-1654.07	1649.07	-10.45	0	-1729.47	1638.62	-90.85
190	0	-65.27	-1599.52	1584.18	-10.24	0	-1664.79	1573.94	-90.85
191	0	-73.8	-1558.85	1563.95	-10.43	0	-1632.65	1553.52	-79.13
192	0	-72.16	-1466.51	1472.93	-9.67	0	-1538.67	1463.26	-75.41
193	0	-74.77	-1615.04	1618	-10.48	0	-1689.82	1607.52	-82.29
194	0	-69.12	-1553.43	1554.41	-10.42	0	-1622.56	1543.98	-78.57
195	0	-62.48	-1520.75	1526.88	-9.7	0	-1583.23	1517.18	-66.05
196	0	-60.27	-1490.81	1472.29	-8.75	0	-1551.08	1463.54	-87.54
197	0	-65.2	-1555.65	1551.9	-9.83	0	-1620.85	1542.06	-78.78
198	0	-69.85	-1591.84	1596	-10.05	0	-1661.69	1585.95	-75.75
199	0	-73.13	-1493.69	1500.76	-10.12	0	-1566.82	1490.64	-76.18
200	0	-69.12	-1633.91	1637.83	-10.99	0	-1703.03	1626.84	-76.19
201	0	-59.38	-1465.96	1530.56	-9.61	0	-1525.33	1520.95	-4.38
202	0	-71.64	-1593.67	1588.85	-9.86	0	-1665.31	1578.98	-86.32
203	0	-67.83	-1506.2	1521.42	-9.25	0	-1574.04	1512.17	-61.87
204	0	-66.9	-1566.1	1582.08	-9.7	0	-1633	1572.38	-60.62
205	0	-70.21	-1513.3	1524.49	-9.69	0	-1583.5	1514.8	-68.7
206	0	-72.86	-1647.96	1635.2	-10.33	0	-1720.82	1624.87	-95.95
207	0	-83.61	-1520.68	1532.55	-10.11	0	-1604.29	1522.44	-81.85
208	0	-71.07	-1584.64	1587.88	-9.98	0	-1655.7	1577.9	-77.8
209	0	-77.65	-1497.17	1535.96	-10.09	0	-1574.82	1525.87	-48.95
210	0	-79.96	-1626.62	1656.28	-10.57	0	-1706.58	1645.71	-60.87
211	0	-72.62	-1499.65	1521.92	-9.34	0	-1572.27	1512.57	-59.69
212	0	-82.73	-1600.59	1643.99	-10.13	0	-1683.32	1633.85	-49.47
213	0	-74.65	-1698.56	1702.85	-9.64	0	-1773.21	1693.22	-79.99
214	0	-82.27	-1593.93	1618.36	-10.1	0	-1676.21	1608.26	-67.95
215	0	-78.07	-1502.07	1520.25	-9.64	0	-1580.14	1510.61	-69.53
216	0	-79.36	-1547.76	1565.4	-9.63	0	-1627.13	1555.77	-71.35
217	0	-76.1	-1529.69	1544.61	-9.46	0	-1605.79	1535.15	-70.64
218	0	-69.27	-1590.54	1593.53	-10.29	0	-1659.81	1583.24	-76.57
219	0	-81.27	-1646.54	1639.01	-10.06	0	-1727.81	1628.95	-98.86
220	0	-77.57	-1483.87	1516.8	-10.12	0	-1561.44	1506.68	-54.76
221	0	-77.41	-1511.47	1534.31	-9.88	0	-1588.88	1524.44	-64.44
222	0	-83.79	-1445.4	1476.61	-10.5	0	-1529.18	1466.11	-63.07
223	0	-115.55	-1460.69	1514.53	-13.68	0	-1576.24	1500.85	-75.38
224	0	-98.65	-1486.62	1520.87	-13.07	0	-1585.27	1507.81	-77.46
225	0	-98.01	-1541.78	1558.32	-12.98	0	-1639.79	1545.34	-94.46
226	0	-99.07	-1526.84	1547.6	-12.61	0	-1625.92	1534.99	-90.92
227	0	-98.46	-1570.33	1604.18	-13.51	0	-1668.79	1590.68	-78.12
228	0	-90.73	-1483.34	1503.81	-11.56	0	-1574.06	1492.25	-81.81
229	0	-69.79	-1548.79	1547.49	-9.7	0	-1618.58	1537.79	-80.79
230	0	-69.67	-1515.16	1520.59	-9.26	0	-1584.82	1511.33	-73.5
231	0	-83.53	-1531.23	1551.48	-9.78	0	-1614.75	1541.7	-73.06
232	0	-84.79	-1456.83	1492.52	-10.02	0	-1541.62	1482.5	-59.12
233	0	-73.38	-1490.18	1504.34	-10.18	0	-1563.56	1494.16	-69.41
234	0	-68.99	-1614.26	1607.92	-9.83	0	-1683.25	1598.09	-85.16
235	0	-71.22	-1511.42	1493.79	-9.3	0	-1582.65	1484.49	-98.16
236	0	-76.82	-1524.25	1532.82	-9.38	0	-1601.07	1523.44	-77.63
237	0	-73.38	-1524.33	1537.91	-10.02	0	-1597.71	1527.89	-69.83
238	0	-70.44	-1536.85	1553.09	-9.17	0	-1607.29	1543.91	-63.37
239	0	-67.27	-1555.39	1575.42	-9.41	0	-1622.66	1566.01	-56.65
240	0	-70.34	-1551.61	1560.04	-10	0	-1621.95	1550.04	-71.91
241	0	-66.08	-1614.78	1616.34	-10.21	0	-1680.86	1606.14	-74.73
242	0	-80.78	-1658.85	1657.32	-10.58	0	-1739.63	1646.74	-92.9
243	0	-73.85	-1672.69	1664.89	-10.75	0	-1746.55	1654.14	-92.41
244	0	-80.53	-1652.07	1674.43	-10.46	0	-1732.6	1663.97	-68.63
245	0	-83.64	-1541.5	1565.55	-10.1	0	-1625.14	1555.45	-69.69
246	0	-72.73	-1694.44	1686.09	-10.67	0	-1767.17	1675.42	-91.75
247	0	-81.95	-1658.75	1663.78	-10.3	0	-1740.69	1653.48	-87.21
248	0	-78.32	-1565.52	1578.98	-10.19	0	-1643.83	1568.79	-75.04
249	0	-77.32	-1710.87	1717.1	-9.61	0	-1788.19	1707.49	-80.7
250	0	-71.73	-1649.82	1640.68	-10.52	0	-1721.56	1630.16	-91.4
251	0	-85.57	-1634.95	1648.57	-10.65	0	-1720.52	1637.93	-82.59
252	0	-77.25	-1675.91	1680.49	-10.09	0	-1753.15	1670.4	-82.75
253	0	-77.68	-1549.02	1577.57	-10.17	0	-1626.7	1567.4	-59.31
254	0	-76.02	-1564.02	1575.68	-10.27	0	-1640.04	1565.41	-74.62
255	0	-61.66	-1586.32	1578.35	-9.39	0	-1647.98	1568.97	-79.01
256	0	-68.86	-1569.98	1589.63	-10.25	0	-1638.83	1579.38	-59.45
257	0	-76.18	-1557.19	1585.58	-10.08	0	-1633.37	1575.5	-57.88
258	0	-65.72	-1515.36	1530.65	-9.34	0	-1581.08	1521.3	-59.77
259	0	-74.31	-1584.85	1599.1	-10.06	0	-1659.17	1589.04	-70.13
260	0	-69.1	-1592.8	1592.58	-8.81	0	-1661.9	1583.77	-78.13
261	0	-68.56	-1590.78	1598.24	-9.91	0	-1659.35	1588.33	-71.02
262	0	-69.82	-1521.22	1537.18	-10.46	0	-1591.03	1526.72	-64.32
263	0	-65.44	-1466.2	1486.47	-11.13	0	-1531.64	1475.33	-56.31
264	0	-58.01	-1499.75	1487.07	-8.93	0	-1557.76	1478.14	-79.62
265	0	-68.58	-1498.7	1518.77	-10.46	0	-1567.28	1508.31	-58.97
266	0	-81.43	-1520.65	1551.86	-10.98	0	-1602.07	1540.88	-61.2
267	0	-84.03	-1559.25	1570.4	-10.89	0	-1643.29	1559.51	-83.78
268	0	-68.44	-1547.54	1563.23	-10.35	0	-1615.98	1552.87	-63.11
269	0	-63	-1533.65	1562.8	-10.23	0	-1596.65	1552.57	-44.09
270	0	-80.36	-1595.82	1658.4	-11.28	0	-1676.18	1647.12	-29.06
271	0	-87.72	-1553.97	1608.02	-11.56	0	-1641.69	1596.46	-45.23
272	0	-83.78	-1512.13	1522.94	-10.87	0	-1595.91	1512.06	-83.84
273	0	-76.7	-1541.8	1564.98	-11.03	0	-1618.5	1553.95	-64.55
274	0	-62.31	-1602.08	1588.38	-11.11	0	-1664.39	1577.26	-87.13
275	0	-69.35	-1553.1	1582.62	-11.51	0	-1622.46	1571.11	-51.34
276	0	-75.78	-1696.44	1714.24	-11.78	0	-1772.22	1702.46	-69.76
277	0	-70.81	-1669.45	1682.67	-11.88	0	-1740.26	1670.79	-69.47
278	0	-71.05	-1506.62	1545.03	-10.58	0	-1577.68	1534.46	-43.22
279	0	-73.47	-1562.63	1620.97	-10.75	0	-1636.1	1610.21	-25.89
280	0	-76.38	-1666.63	1719.98	-11.92	0	-1743.01	1708.06	-34.95
281	0	-84.06	-1622.63	1679.97	-11.74	0	-1706.69	1668.23	-38.47
282	0	-72.43	-1568.78	1597.98	-10.69	0	-1641.21	1587.29	-53.91
283	0	-74.75	-1554.1	1586.01	-10.67	0	-1628.85	1575.34	-53.51
284	0	-75.01	-1566.29	1615.41	-10.9	0	-1641.3	1604.51	-36.79
285	0	-66.8	-1537.93	1565.41	-10.92	0	-1604.73	1554.48	-50.25
286	0	-76.96	-1465.21	1504.42	-10.28	0	-1542.17	1494.14	-48.04
287	0	-82.93	-1621.98	1643.88	-11.86	0	-1704.91	1632.02	-72.89
288	0	-75.11	-1535.93	1558.39	-11.17	0	-1611.04	1547.22	-63.82
289	0	-76.66	-1412.83	1435.42	-10.35	0	-1489.49	1425.07	-64.42
290	0	-86.98	-1446.53	1462.55	-10.57	0	-1533.51	1451.98	-81.53
291	0	-77.83	-1730.37	1718.46	-11.3	0	-1808.2	1707.16	-101.04
292	0	-78.86	-1665.24	1681.96	-11.27	0	-1744.09	1670.69	-73.41
293	0	-77.3	-1564.12	1586.83	-10.87	0	-1641.42	1575.96	-65.45
294	0	-70.89	-1665.29	1656.42	-11.08	0	-1736.18	1645.34	-90.84
295	0	-66.83	-1545.3	1528.8	-10.6	0	-1612.13	1518.2	-93.94
296	0	-86.3	-1473.2	1518.45	-10.75	0	-1559.5	1507.7	-51.81
297	0	-80.38	-1497.44	1534.38	-10.27	0	-1577.82	1524.11	-53.71
298	0	-71.55	-1480.15	1517.28	-10.15	0	-1551.7	1507.14	-44.57
299	0	-82.35	-1475.94	1520.21	-10.59	0	-1558.29	1509.61	-48.67
300	0	-69.53	-1411.72	1441.06	-10.23	0	-1481.25	1430.83	-50.42
301	0	-76.65	-1429.52	1477.31	-10.2	0	-1506.17	1467.11	-39.06
302	0	-66.57	-1455.56	1491.5	-10.67	0	-1522.14	1480.83	-41.31
303	0	-83.74	-1411.16	1468.64	-10.48	0	-1494.9	1458.16	-36.74
304	0	-83.58	-1368.33	1413.49	-11.06	0	-1451.91	1402.43	-49.48
305	0	-74.21	-1468.8	1502.13	-9.87	0	-1543.01	1492.26	-50.75
306	0	-69	-1457.86	1495.74	-10.37	0	-1526.86	1485.36	-41.49
307	0	-78.28	-1456.06	1500.81	-10.34	0	-1534.34	1490.47	-43.87
308	0	-59.99	-1570.2	1560.14	-10.02	0	-1630.19	1550.12	-80.07
309	0	-67.17	-1443.15	1466.72	-9.78	0	-1510.32	1456.94	-53.38
310	0	-66.47	-1462.59	1474.62	-10.39	0	-1529.06	1464.22	-64.84
311	0	-76.18	-1511.1	1531.82	-10.59	0	-1587.28	1521.23	-66.05
312	0	-58.88	-1418.53	1418.28	-9.65	0	-1477.42	1408.63	-68.79
313	0	-82.79	-1519.83	1548.47	-10.69	0	-1602.62	1537.78	-64.84
314	0	-61.1	-1581.98	1575.25	-10.19	0	-1643.09	1565.06	-78.03
315	0	-70.37	-1473.5	1493.89	-10.4	0	-1543.87	1483.49	-60.38
316	0	-65.43	-1590.05	1595.9	-10.4	0	-1655.48	1585.5	-69.98
317	0	-74.02	-1597.44	1631.18	-10.44	0	-1671.46	1620.73	-50.72
318	0	-67.32	-1571.71	1591.09	-9.69	0	-1639.03	1581.4	-57.63
319	0	-69.95	-1587.48	1613.71	-10.48	0	-1657.43	1603.23	-54.2
320	0	-85.12	-1568.7	1599.73	-11.6	0	-1653.82	1588.12	-65.7
321	0	-66.54	-1554.26	1596.55	-10.36	0	-1620.8	1586.18	-34.62
322	0	-65.43	-1608.5	1633.35	-11.15	0	-1673.94	1622.2	-51.74
323	0	-81.5	-1501.38	1533.9	-10.78	0	-1582.89	1523.12	-59.76
324	0	-78.66	-1594.74	1621.26	-11.37	0	-1673.4	1609.89	-63.5
325	0	-86.12	-1652.96	1671.85	-12.51	0	-1739.08	1659.34	-79.74
326	0	-82.22	-1568.72	1596.32	-11.41	0	-1650.95	1584.91	-66.04
327	0	-84.92	-1573.73	1605.24	-11.92	0	-1658.66	1593.32	-65.34
328	0	-75.92	-1589.19	1608.52	-11.19	0	-1665.11	1597.33	-67.78
329	0	-68.04	-1543.77	1564.01	-11.49	0	-1611.81	1552.52	-59.29
330	0	-81.69	-1632.4	1676.48	-11.96	0	-1714.09	1664.52	-49.57
331	0	-82.13	-1662.48	1683.16	-11.32	0	-1744.62	1671.85	-72.77
332	0	-73.53	-1619.57	1659.82	-10.85	0	-1693.1	1648.97	-44.13
333	0	-74.98	-1702.51	1734.16	-12.36	0	-1777.5	1721.81	-55.69
334	0	-77.34	-1658.88	1680.79	-11.74	0	-1736.22	1669.06	-67.16
335	0	-72.8	-1634.61	1663.59	-11.38	0	-1707.41	1652.21	-55.21
336	0	-78.65	-1610.66	1643.01	-11.49	0	-1689.31	1631.52	-57.79
337	0	-79.6	-1532.74	1573.53	-10.53	0	-1612.34	1563	-49.34
338	0	-66.41	-1566.77	1585.14	-11.56	0	-1633.19	1573.58	-59.61
339	0	-69.52	-1561.74	1592.29	-10.7	0	-1631.26	1581.59	-49.66
340	0	-71.9	-1566.06	1598.55	-10.95	0	-1637.96	1587.6	-50.36
341	0	-82.55	-1646.14	1683.67	-11.38	0	-1728.69	1672.29	-56.4
342	0	-66.57	-1703.44	1712.48	-10.82	0	-1770.01	1701.66	-68.35
343	0	-69.63	-1513.25	1552.87	-11.13	0	-1582.88	1541.74	-41.14
344	0	-71.6	-1611.27	1626.61	-11.52	0	-1682.87	1615.1	-67.77
345	0	-69.85	-1611.76	1640.79	-10.74	0	-1681.62	1630.05	-51.57
346	0	-86.19	-1525.59	1594.34	-11.96	0	-1611.78	1582.38	-29.4
347	0	-70.2	-1503.62	1531.74	-10.94	0	-1573.81	1520.81	-53.01
348	0	-70.6	-1552.62	1572.9	-10.55	0	-1623.22	1562.35	-60.87
349	0	-78.26	-1507	1539.6	-10.81	0	-1585.26	1528.79	-56.47
350	0	-72.12	-1567.89	1587.16	-10.65	0	-1640.01	1576.51	-63.5
351	0	-66.95	-1660.5	1681.46	-10.24	0	-1727.44	1671.22	-56.22
352	0	-66.14	-1697.84	1705.94	-11.2	0	-1763.98	1694.74	-69.24
353	0	-77.96	-1689.65	1711.6	-11.51	0	-1767.61	1700.1	-67.52
354	0	-71.06	-1679.7	1684.18	-11	0	-1750.76	1673.18	-77.57
355	0	-71.56	-1700.16	1712.53	-11.23	0	-1771.72	1701.3	-70.42
356	0	-70.49	-1699	1701.22	-11.19	0	-1769.48	1690.02	-79.46
357	0	-75.9	-1636.22	1667.23	-11.66	0	-1712.12	1655.57	-56.54
358	0	-71.77	-1838.91	1829.47	-11.63	0	-1910.69	1817.84	-92.85
359	0	-68.57	-1692.88	1708.78	-11.45	0	-1761.46	1697.33	-64.13
360	0	-70.48	-1594.88	1623.78	-11.57	0	-1665.37	1612.2	-53.16
361	0	-73.36	-1654.29	1689.02	-11.86	0	-1727.65	1677.16	-50.49
362	0	-81.6	-1761.84	1786.55	-12.29	0	-1843.44	1774.26	-69.18
363	0	-71.41	-1684.99	1705.92	-10.91	0	-1756.4	1695.01	-61.38
364	0	-80.47	-1691.53	1727.74	-11.89	0	-1772	1715.84	-56.16
365	0	-73.88	-1666.17	1677.37	-10.87	0	-1740.04	1666.5	-73.54
366	0	-68.03	-1639.4	1658.06	-11.62	0	-1707.44	1646.44	-61
367	0	-69.88	-1680.32	1696.02	-11.02	0	-1750.19	1685	-65.2
368	0	-79.05	-1579.76	1593.11	-10.94	0	-1658.81	1582.17	-76.64
369	0	-65.34	-1757.23	1750.84	-10.98	0	-1822.58	1739.86	-82.72
370	0	-75.99	-1784.91	1795.46	-11.05	0	-1860.91	1784.41	-76.5
371	0	-65.54	-1639.96	1650.63	-10.84	0	-1705.5	1639.79	-65.72
372	0	-68.35	-1608.03	1646.64	-10.78	0	-1676.38	1635.86	-40.52
373	0	-63.99	-1607.65	1624.63	-10.5	0	-1671.64	1614.12	-57.52
374	0	-71.75	-1513.32	1559.83	-10.26	0	-1585.08	1549.57	-35.51
375	0	-72.63	-1467.96	1497.52	-10.94	0	-1540.59	1486.58	-54.01
376	0	-73.19	-1624.72	1655.91	-11.42	0	-1697.91	1644.49	-53.42
377	0	-67.74	-1584.99	1600.3	-11.08	0	-1652.73	1589.22	-63.51
378	0	-76.05	-1738.02	1732.51	-11.74	0	-1814.07	1720.77	-93.3
379	0	-66.68	-1599.03	1613.9	-11.34	0	-1665.71	1602.55	-63.16
380	0	-77.67	-1693.64	1677.14	-11.89	0	-1771.31	1665.24	-106.07
381	0	-82.81	-1656.35	1666.05	-12.02	0	-1739.17	1654.03	-85.13
382	0	-74.43	-1611.58	1603.62	-11.61	0	-1686.01	1592.01	-94
383	0	-81.78	-1578.82	1614.11	-11.55	0	-1660.6	1602.57	-58.03
384	0	-69.51	-1520.32	1543.09	-10.74	0	-1589.82	1532.34	-57.48
385	0	-71.9	-1559.11	1590.95	-9.94	0	-1631.01	1581.01	-50
386	0	-71.16	-1546.37	1564.36	-10.65	0	-1617.54	1553.72	-63.82
387	0	-70.71	-1724.73	1696.51	-11.44	0	-1795.44	1685.06	-110.38
388	0	-83.66	-1610.85	1636.93	-11.4	0	-1694.51	1625.53	-68.98
389	0	-69.85	-1473.73	1491.14	-10.4	0	-1543.58	1480.74	-62.84
390	0	-79.78	-1521.01	1549.75	-10.97	0	-1600.79	1538.78	-62.01
391	0	-78.99	-1549.33	1561.82	-11.13	0	-1628.32	1550.69	-77.63
392	0	-79.58	-1605.98	1618.05	-11.16	0	-1685.57	1606.88	-78.69
393	0	-81.11	-1496.4	1532.35	-10.35	0	-1577.51	1522	-55.51
394	0	-82.03	-1540.89	1560.44	-11.07	0	-1622.91	1549.37	-73.55
395	0	-73.17	-1509.07	1517.95	-10.14	0	-1582.24	1507.81	-74.43
396	0	-82.51	-1579.61	1594.49	-10.77	0	-1662.12	1583.72	-78.4
397	0	-67.75	-1568.13	1556.47	-10.34	0	-1635.87	1546.13	-89.75
398	0	-83.94	-1571.85	1593.45	-11.36	0	-1655.79	1582.09	-73.7
399	0	-79.67	-1567.24	1588.6	-10.8	0	-1646.91	1577.8	-69.11
400	0	-82.79	-1577.1	1585.41	-11.5	0	-1659.89	1573.91	-85.98

## Sheet: TGEV_Purdue_hAPN
TIME	BONDED	VDW	EEL	EPB	ENPOLAR	EDISPER	GGAS	GSOLV	TOTAL
1	0	-59.08	-757.99	753.71	-8.91	0	-817.07	744.8	-72.27
2	0	-70.52	-785.42	792.41	-8.72	0	-855.94	783.69	-72.25
3	0	-74.54	-735.67	754.04	-8.37	0	-810.2	745.68	-64.53
4	0	-66.1	-734.87	754.32	-8.13	0	-800.97	746.19	-54.78
5	0	-64.98	-669.05	716.53	-7.21	0	-734.04	709.32	-24.72
6	0	-61.6	-670.48	688.22	-7.47	0	-732.08	680.75	-51.33
7	0	-58.03	-672.12	683.47	-7.56	0	-730.15	675.91	-54.25
8	0	-53.27	-722.08	732.95	-7.18	0	-775.34	725.77	-49.57
9	0	-55.99	-575.87	606.44	-7.44	0	-631.86	599	-32.85
10	0	-51.56	-589.2	613.31	-7.56	0	-640.76	605.74	-35.01
11	0	-61.57	-568.94	609.05	-7.67	0	-630.52	601.38	-29.13
12	0	-63.5	-576.23	615.5	-8.19	0	-639.73	607.31	-32.42
13	0	-75.25	-635.49	685.35	-8.82	0	-710.74	676.54	-34.2
14	0	-54.78	-584.67	623.95	-7.91	0	-639.44	616.04	-23.41
15	0	-65.81	-644.08	684.99	-8.63	0	-709.89	676.36	-33.53
16	0	-62.45	-595.29	622.86	-7.97	0	-657.74	614.89	-42.85
17	0	-64.71	-640.03	673.92	-9.11	0	-704.74	664.81	-39.93
18	0	-63.91	-550.26	597.11	-8.41	0	-614.18	588.7	-25.48
19	0	-76.44	-601.08	637.56	-8.76	0	-677.52	628.8	-48.73
20	0	-59.33	-619.43	649.7	-8.33	0	-678.76	641.37	-37.4
21	0	-61.97	-576.02	601.3	-8.24	0	-637.99	593.06	-44.93
22	0	-67.56	-547.99	595.41	-8.17	0	-615.55	587.25	-28.3
23	0	-70.29	-591.31	632.91	-8.31	0	-661.61	624.6	-37.01
24	0	-54.66	-538.35	571.64	-8.42	0	-593.01	563.23	-29.79
25	0	-66.34	-599.43	624.14	-8.54	0	-665.77	615.6	-50.17
26	0	-61.34	-559.6	600.17	-7.7	0	-620.93	592.46	-28.47
27	0	-55	-587.51	631.99	-7.41	0	-642.51	624.58	-17.93
28	0	-77.12	-617.22	673.3	-8.59	0	-694.34	664.71	-29.63
29	0	-60.59	-569.3	627	-8.49	0	-629.89	618.51	-11.38
30	0	-66.26	-640.75	701.96	-9.55	0	-707	692.4	-14.6
31	0	-60.3	-652.55	696.46	-9.1	0	-712.85	687.35	-25.5
32	0	-61.26	-600.6	636.92	-8.78	0	-661.86	628.15	-33.71
33	0	-63.57	-618.39	673.79	-8.91	0	-681.96	664.88	-17.08
34	0	-63.41	-572.93	626.29	-8.68	0	-636.34	617.62	-18.72
35	0	-75.56	-583.73	632.91	-9.66	0	-659.3	623.25	-36.04
36	0	-62.21	-594.09	651.41	-8.53	0	-656.3	642.88	-13.42
37	0	-60.86	-539.51	586.34	-8.72	0	-600.38	577.62	-22.75
38	0	-62.46	-517.4	569.88	-8.44	0	-579.85	561.45	-18.41
39	0	-63.5	-520.94	576.77	-8.7	0	-584.44	568.07	-16.38
40	0	-66.34	-493.36	563.44	-9.17	0	-559.69	554.27	-5.42
41	0	-74.6	-550.14	588.88	-9.54	0	-624.74	579.34	-45.4
42	0	-72.06	-533.42	592.36	-9.29	0	-605.48	583.07	-22.41
43	0	-59.29	-441.96	498.8	-7.86	0	-501.24	490.94	-10.3
44	0	-65.03	-483.29	541.27	-9.31	0	-548.32	531.96	-16.36
45	0	-73.6	-529.09	580.99	-9.04	0	-602.69	571.95	-30.74
46	0	-68.13	-553.28	611.36	-9.46	0	-621.41	601.9	-19.51
47	0	-71.59	-496.24	547.36	-9.16	0	-567.83	538.2	-29.63
48	0	-75.71	-500.54	559.49	-9.27	0	-576.25	550.21	-26.03
49	0	-70.96	-513.67	556.35	-9.5	0	-584.63	546.85	-37.77
50	0	-70.3	-511.27	563.71	-10.22	0	-581.57	553.49	-28.08
51	0	-67.64	-517.89	563.5	-9.85	0	-585.52	553.66	-31.87
52	0	-53.75	-480.44	524.65	-8.25	0	-534.19	516.4	-17.8
53	0	-41.64	-414.11	440.43	-7.19	0	-455.75	433.24	-22.52
54	0	-57.73	-492.28	542.13	-8.43	0	-550.01	533.7	-16.31
55	0	-64.16	-466.04	516.87	-9.01	0	-530.2	507.86	-22.34
56	0	-53.21	-501.79	547.65	-8.41	0	-555	539.23	-15.76
57	0	-53.66	-490.17	525.99	-7.76	0	-543.83	518.23	-25.6
58	0	-61.24	-465.35	512.74	-8.56	0	-526.6	504.18	-22.42
59	0	-64.78	-499.63	539.77	-8.85	0	-564.41	530.92	-33.49
60	0	-59.15	-495.4	542.73	-8.29	0	-554.54	534.44	-20.1
61	0	-62.52	-492.43	539.84	-8.92	0	-554.94	530.92	-24.02
62	0	-58.32	-507.11	535.65	-7.25	0	-565.43	528.41	-37.02
63	0	-47.73	-505.27	538.94	-6.69	0	-553	532.25	-20.75
64	0	-54.89	-457.19	490.18	-7.23	0	-512.09	482.96	-29.13
65	0	-53.97	-480.61	507.83	-6.78	0	-534.58	501.05	-33.53
66	0	-51.93	-451.12	488.98	-6.32	0	-503.05	482.67	-20.39
67	0	-50.68	-449.82	473.26	-6.93	0	-500.5	466.33	-34.17
68	0	-46.69	-502.54	533.32	-7.56	0	-549.23	525.76	-23.47
69	0	-43.94	-439.21	466.5	-6.13	0	-483.15	460.37	-22.78
70	0	-68.84	-455.61	492.71	-9.04	0	-524.46	483.67	-40.79
71	0	-53.9	-422.29	450.48	-7.43	0	-476.19	443.04	-33.15
72	0	-64.26	-447.42	481.21	-8.05	0	-511.69	473.16	-38.53
73	0	-56.46	-498.34	525.67	-7.54	0	-554.8	518.13	-36.67
74	0	-54.23	-501.4	528.32	-7.14	0	-555.63	521.18	-34.45
75	0	-65.69	-541.33	582.97	-8.07	0	-607.02	574.9	-32.12
76	0	-53.72	-486.99	524.11	-6.99	0	-540.71	517.12	-23.59
77	0	-63.58	-481.53	514.6	-7.95	0	-545.12	506.65	-38.47
78	0	-73.04	-417.76	443.83	-8.28	0	-490.8	435.55	-55.25
79	0	-63.08	-485.58	514.11	-7.77	0	-548.66	506.33	-42.32
80	0	-57.94	-485.93	513.04	-7.58	0	-543.87	505.46	-38.41
81	0	-61.59	-457.56	482.73	-7.47	0	-519.15	475.25	-43.9
82	0	-65.6	-471.53	508.75	-8.01	0	-537.13	500.75	-36.38
83	0	-63.76	-490.97	528.71	-7.54	0	-554.73	521.17	-33.56
84	0	-59.33	-460.36	489.99	-7.66	0	-519.69	482.33	-37.36
85	0	-57.07	-481.1	508.19	-7.84	0	-538.16	500.35	-37.81
86	0	-67.9	-489.51	532.37	-8.13	0	-557.42	524.24	-33.18
87	0	-66.84	-492.49	547.42	-8.43	0	-559.33	538.99	-20.34
88	0	-72.87	-477.55	516.27	-8.13	0	-550.43	508.14	-42.29
89	0	-56.76	-500.72	540.67	-7.13	0	-557.47	533.54	-23.93
90	0	-55.9	-518.68	558.72	-6.63	0	-574.58	552.09	-22.49
91	0	-58.93	-476.6	508.71	-7.46	0	-535.52	501.25	-34.27
92	0	-60.87	-410.4	436.49	-7.17	0	-471.27	429.32	-41.95
93	0	-70.49	-471.62	504.44	-8.64	0	-542.11	495.8	-46.31
94	0	-53.9	-474.98	494.66	-7.76	0	-528.89	486.9	-41.99
95	0	-63.49	-473.44	491.88	-7.78	0	-536.93	484.1	-52.83
96	0	-73.23	-510.56	551.64	-8.37	0	-583.79	543.27	-40.52
97	0	-65.32	-480.09	521.13	-7.53	0	-545.41	513.6	-31.81
98	0	-59.29	-413.24	436.79	-7.24	0	-472.53	429.55	-42.97
99	0	-63.69	-471.42	529.14	-7.83	0	-535.1	521.31	-13.8
100	0	-66.11	-466.24	497.25	-7.71	0	-532.35	489.54	-42.81
101	0	-57.41	-432.16	462.12	-7.6	0	-489.58	454.52	-35.06
102	0	-64.84	-497.27	540.53	-9.01	0	-562.1	531.52	-30.58
103	0	-64.96	-502.2	533.37	-8.22	0	-567.16	525.14	-42.01
104	0	-63.56	-421.48	460.2	-7.92	0	-485.04	452.29	-32.76
105	0	-63.06	-503.46	540.29	-7.76	0	-566.52	532.53	-33.99
106	0	-55.61	-478.91	515.85	-7.36	0	-534.52	508.49	-26.03
107	0	-54.22	-483.02	510.62	-7.16	0	-537.24	503.47	-33.78
108	0	-61.73	-499.74	530.92	-7.39	0	-561.47	523.54	-37.94
109	0	-59.8	-498.88	523.37	-6.97	0	-558.69	516.4	-42.28
110	0	-62.14	-470.99	504.62	-7.48	0	-533.13	497.14	-36
111	0	-49.87	-450.19	474.61	-6.38	0	-500.06	468.22	-31.84
112	0	-60.79	-446.24	477.04	-7.81	0	-507.03	469.22	-37.81
113	0	-59.11	-451.02	475.21	-7.37	0	-510.13	467.83	-42.3
114	0	-64.3	-534.88	561.27	-7.54	0	-599.18	553.72	-45.46
115	0	-57.41	-496.54	539.11	-8.02	0	-553.95	531.08	-22.87
116	0	-73.12	-490.36	525.15	-8.29	0	-563.48	516.86	-46.62
117	0	-71.09	-443.98	474.96	-8.42	0	-515.06	466.54	-48.52
118	0	-68.76	-452.16	483.84	-7.99	0	-520.91	475.85	-45.06
119	0	-68.15	-424.35	465.66	-8.6	0	-492.5	457.06	-35.44
120	0	-68.23	-449.54	484.27	-7.87	0	-517.78	476.4	-41.38
121	0	-59.52	-437.52	468.71	-7.8	0	-497.04	460.91	-36.13
122	0	-64.65	-462.34	494.66	-7.66	0	-526.99	487	-39.99
123	0	-77.32	-479.78	513.21	-8.49	0	-557.1	504.73	-52.37
124	0	-62.47	-492.19	526.74	-7.45	0	-554.66	519.29	-35.37
125	0	-65.61	-460.37	484.29	-7.76	0	-525.98	476.53	-49.45
126	0	-68.59	-420.77	464.17	-8.36	0	-489.36	455.8	-33.56
127	0	-63.27	-480.65	508.01	-7.06	0	-543.91	500.95	-42.96
128	0	-60.09	-476.9	502.04	-7.03	0	-536.99	495	-41.99
129	0	-61.54	-372.01	403.77	-7.53	0	-433.55	396.24	-37.31
130	0	-72.7	-442.29	476.49	-8.39	0	-514.99	468.1	-46.88
131	0	-63.69	-462.45	491.17	-7.44	0	-526.13	483.74	-42.4
132	0	-72.1	-465.76	499.55	-8.72	0	-537.86	490.82	-47.04
133	0	-69.04	-527.06	550.52	-7.8	0	-596.1	542.72	-53.38
134	0	-63.93	-451.2	481.69	-6.42	0	-515.13	475.27	-39.87
135	0	-56.87	-475.7	491.38	-6.29	0	-532.57	485.09	-47.48
136	0	-53.82	-486.33	500.67	-6.62	0	-540.16	494.06	-46.1
137	0	-55.74	-520.5	545.71	-7.79	0	-576.24	537.92	-38.32
138	0	-54.51	-528.96	556.18	-7.36	0	-583.47	548.83	-34.65
139	0	-53.62	-516.66	542.1	-6.97	0	-570.28	535.14	-35.14
140	0	-50.64	-554.61	578.85	-7.17	0	-605.26	571.68	-33.58
141	0	-47.52	-606	617.38	-6.73	0	-653.52	610.65	-42.87
142	0	-51.87	-525.39	538.34	-7.17	0	-577.26	531.17	-46.09
143	0	-54.79	-435.57	457.61	-6.65	0	-490.36	450.96	-39.4
144	0	-53.48	-594.45	623.7	-7.3	0	-647.93	616.41	-31.52
145	0	-51.84	-517.51	554.47	-7.91	0	-569.35	546.56	-22.79
146	0	-64.98	-511.66	560.07	-8.57	0	-576.64	551.5	-25.14
147	0	-57.33	-489	512.02	-6.79	0	-546.33	505.23	-41.11
148	0	-59.4	-506.05	528.18	-7.38	0	-565.44	520.8	-44.64
149	0	-60.46	-548.16	570.07	-7.47	0	-608.62	562.6	-46.02
150	0	-73.69	-565.94	615.78	-9.06	0	-639.63	606.72	-32.91
151	0	-60.54	-608.49	631.68	-7.08	0	-669.03	624.59	-44.44
152	0	-69.62	-556.63	597.42	-8.58	0	-626.25	588.84	-37.41
153	0	-63.15	-659.33	677.58	-8.51	0	-722.48	669.07	-53.41
154	0	-71.38	-541.26	581	-9.24	0	-612.64	571.76	-40.88
155	0	-74	-536.56	589.4	-9.7	0	-610.56	579.7	-30.87
156	0	-72.65	-517.1	562.08	-9.89	0	-589.75	552.2	-37.55
157	0	-79	-563.34	611.57	-9.85	0	-642.34	601.72	-40.62
158	0	-70.1	-546.37	588.05	-9.28	0	-616.47	578.77	-37.7
159	0	-68.65	-482.81	538.68	-9.93	0	-551.46	528.75	-22.71
160	0	-74.12	-567.45	616.23	-9.66	0	-641.57	606.56	-35.01
161	0	-87.1	-619.15	671.02	-10.7	0	-706.25	660.32	-45.93
162	0	-78.47	-557.31	625.87	-10.17	0	-635.78	615.7	-20.08
163	0	-83.62	-576.5	647.45	-9.88	0	-660.12	637.57	-22.55
164	0	-79.5	-579.38	633.33	-9.66	0	-658.88	623.67	-35.21
165	0	-77.34	-559.66	613.01	-10.18	0	-637	602.83	-34.17
166	0	-71.48	-629.73	678.45	-9.69	0	-701.21	668.77	-32.45
167	0	-80.27	-554.41	619.56	-10.83	0	-634.68	608.73	-25.95
168	0	-86.98	-592.76	645.76	-11.11	0	-679.74	634.65	-45.09
169	0	-69.84	-561.49	610.38	-10.28	0	-631.33	600.1	-31.23
170	0	-82.13	-590.84	628.7	-11.73	0	-672.97	616.97	-56
171	0	-81.66	-495.24	534.89	-11.37	0	-576.9	523.52	-53.38
172	0	-76.36	-520.08	556.51	-9.55	0	-596.45	546.96	-49.49
173	0	-75.2	-575.12	613.66	-10.4	0	-650.33	603.26	-47.07
174	0	-68.03	-584.13	650.59	-9.74	0	-652.16	640.85	-11.3
175	0	-59.07	-576.31	620.71	-9.01	0	-635.37	611.7	-23.67
176	0	-63.27	-606.83	627.35	-9.12	0	-670.11	618.23	-51.87
177	0	-56.72	-491.23	519.15	-8.03	0	-547.95	511.12	-36.83
178	0	-62.37	-561.81	588.73	-8.25	0	-624.18	580.48	-43.7
179	0	-65.7	-554.92	605.39	-9.56	0	-620.62	595.84	-24.78
180	0	-58.71	-596.9	626.87	-8.87	0	-655.61	618	-37.61
181	0	-63.24	-570.58	602.48	-10.52	0	-633.82	591.97	-41.86
182	0	-63.56	-700.3	743.31	-9.37	0	-763.85	733.94	-29.91
183	0	-68.44	-533.14	576.55	-8.92	0	-601.58	567.63	-33.96
184	0	-59.83	-616.91	638.63	-7.44	0	-676.74	631.19	-45.54
185	0	-71.33	-584.65	629.17	-9.82	0	-655.98	619.35	-36.63
186	0	-52.37	-497.25	518.42	-8.01	0	-549.62	510.41	-39.21
187	0	-61.01	-536.71	560.43	-9.41	0	-597.72	551.02	-46.7
188	0	-57.2	-500.84	524.38	-8.74	0	-558.04	515.64	-42.4
189	0	-57.75	-513.97	540.12	-8.37	0	-571.71	531.75	-39.96
190	0	-57.8	-590.39	618.71	-9.01	0	-648.19	609.69	-38.49
191	0	-63.31	-549.13	600.3	-8.5	0	-612.44	591.8	-20.63
192	0	-63.67	-607.44	626.2	-9.72	0	-671.11	616.48	-54.64
193	0	-74.01	-575.05	619.8	-10.51	0	-649.06	609.29	-39.77
194	0	-76.52	-520.96	569.66	-11.25	0	-597.47	558.4	-39.07
195	0	-73.48	-553.9	604.89	-10.62	0	-627.38	594.27	-33.11
196	0	-65.99	-553.49	578.97	-9.72	0	-619.48	569.25	-50.23
197	0	-65.9	-525.53	579.12	-10.98	0	-591.43	568.14	-23.29
198	0	-70.85	-540.95	585.84	-10.12	0	-611.8	575.72	-36.08
199	0	-61.48	-642.33	663.99	-9.73	0	-703.81	654.26	-49.55
200	0	-56.5	-608.24	654.53	-9.65	0	-664.74	644.88	-19.86
201	0	-74.95	-591.35	642.42	-11.13	0	-666.3	631.29	-35
202	0	-68.08	-598.12	634	-10.57	0	-666.2	623.43	-42.77
203	0	-60.97	-588.22	612.27	-8.82	0	-649.19	603.45	-45.74
204	0	-70.5	-659.63	698.28	-9.6	0	-730.14	688.68	-41.45
205	0	-74.51	-612.46	665.92	-11.2	0	-686.97	654.72	-32.25
206	0	-51.72	-655.38	677.86	-8.11	0	-707.11	669.75	-37.36
207	0	-66.52	-659.05	688.38	-9.94	0	-725.57	678.44	-47.13
208	0	-66.8	-617.96	658.34	-10.44	0	-684.76	647.9	-36.86
209	0	-71.09	-562.91	597.9	-9.57	0	-634	588.32	-45.68
210	0	-70.48	-594.02	626.82	-10.23	0	-664.5	616.59	-47.9
211	0	-67.75	-566.47	615.78	-10.18	0	-634.22	605.6	-28.62
212	0	-84.6	-503.86	566.2	-11.15	0	-588.46	555.05	-33.41
213	0	-75.55	-611.47	659.07	-10.57	0	-687.02	648.5	-38.52
214	0	-72.91	-540.83	581.78	-9.66	0	-613.75	572.12	-41.63
215	0	-69.12	-543.35	579.52	-9.87	0	-612.47	569.65	-42.82
216	0	-68.4	-558.33	603.82	-10.08	0	-626.72	593.74	-32.98
217	0	-77.54	-584.33	614.58	-10.19	0	-661.87	604.39	-57.48
218	0	-75.51	-606.56	652.24	-10.44	0	-682.06	641.81	-40.26
219	0	-72.77	-567.53	634.5	-9.92	0	-640.3	624.58	-15.73
220	0	-87.95	-546.25	610.21	-10.85	0	-634.2	599.36	-34.84
221	0	-71.66	-566.43	617.51	-9.86	0	-638.09	607.64	-30.45
222	0	-73.15	-560.98	601.63	-10.19	0	-634.13	591.43	-42.69
223	0	-78.4	-551.72	606.49	-10.78	0	-630.12	595.71	-34.41
224	0	-82.54	-550.28	599.95	-10.57	0	-632.82	589.38	-43.44
225	0	-81.56	-607.83	667.59	-11.25	0	-689.39	656.34	-33.05
226	0	-74.15	-522.16	572.78	-10.22	0	-596.32	562.56	-33.75
227	0	-66.23	-535.56	580.1	-9.45	0	-601.78	570.65	-31.13
228	0	-72	-594.72	642.56	-10.48	0	-666.72	632.09	-34.63
229	0	-78.22	-571.68	638.83	-10.57	0	-649.9	628.26	-21.64
230	0	-86.05	-564.97	608.02	-10.5	0	-651.02	597.52	-53.5
231	0	-74.63	-536.3	583.24	-10.15	0	-610.93	573.09	-37.84
232	0	-71.71	-567.81	646.74	-9.49	0	-639.53	637.25	-2.28
233	0	-68.87	-594.68	632.31	-10.31	0	-663.55	622	-41.55
234	0	-77.44	-588.1	622.99	-10.25	0	-665.55	612.74	-52.81
235	0	-65.19	-519.79	581.03	-10.04	0	-584.97	570.98	-13.99
236	0	-74.79	-557.08	615.35	-10.35	0	-631.86	605.01	-26.86
237	0	-76.54	-622.33	674.88	-10.75	0	-698.87	664.13	-34.74
238	0	-67.12	-571.07	618.74	-10.04	0	-638.19	608.7	-29.48
239	0	-72.62	-635.33	692.67	-9.8	0	-707.95	682.87	-25.08
240	0	-69.14	-580.87	659.18	-9.66	0	-650.01	649.51	-0.5
241	0	-80.79	-536.76	582.05	-10.14	0	-617.55	571.92	-45.63
242	0	-76.55	-570.78	630.7	-9.71	0	-647.33	620.99	-26.34
243	0	-80.22	-632.46	679.53	-10.16	0	-712.68	669.37	-43.3
244	0	-74.7	-577.93	631.06	-10.03	0	-652.62	621.03	-31.59
245	0	-81.25	-585.64	649.73	-10.45	0	-666.89	639.28	-27.61
246	0	-73.63	-563.17	608.5	-9.87	0	-636.8	598.63	-38.17
247	0	-83.58	-529.23	619.91	-10.95	0	-612.8	608.97	-3.84
248	0	-79.77	-532.99	608.73	-11.02	0	-612.76	597.71	-15.05
249	0	-72.42	-530.07	592.92	-9.66	0	-602.49	583.26	-19.23
250	0	-79.11	-639.01	683.57	-10.31	0	-718.12	673.26	-44.85
251	0	-71.97	-514.89	566.4	-10.34	0	-586.86	556.06	-30.8
252	0	-76.6	-557.57	632.2	-11.28	0	-634.18	620.93	-13.25
253	0	-77.28	-510.71	577.07	-10.58	0	-587.99	566.49	-21.5
254	0	-62.5	-602.17	650.09	-9.5	0	-664.67	640.59	-24.08
255	0	-90.23	-626.08	699.62	-11.77	0	-716.31	687.85	-28.46
256	0	-88.51	-540.41	625.26	-11.05	0	-628.92	614.22	-14.71
257	0	-86.34	-523.36	604.84	-10.68	0	-609.71	594.16	-15.54
258	0	-85.73	-581.69	658.27	-12.05	0	-667.42	646.22	-21.2
259	0	-70.12	-556.24	598.43	-10.28	0	-626.36	588.15	-38.21
260	0	-67.38	-469.87	533.3	-9.72	0	-537.24	523.58	-13.66
261	0	-65.52	-526.12	595.06	-10.42	0	-591.64	584.64	-7
262	0	-67.22	-598.93	645.66	-9.23	0	-666.15	636.43	-29.72
263	0	-78.81	-659.69	719.15	-10.85	0	-738.5	708.3	-30.2
264	0	-94.59	-654.55	718.13	-11.78	0	-749.14	706.35	-42.8
265	0	-80.91	-501.21	570.8	-10.03	0	-582.12	560.77	-21.35
266	0	-73.7	-624.08	678.54	-11.05	0	-697.79	667.5	-30.29
267	0	-87.51	-651.8	691.58	-11.73	0	-739.31	679.85	-59.46
268	0	-81.88	-567.85	618.58	-10.84	0	-649.73	607.73	-41.99
269	0	-83.91	-578.18	630	-10.84	0	-662.1	619.16	-42.94
270	0	-99.21	-666.02	723.99	-12.2	0	-765.24	711.79	-53.44
271	0	-89.23	-594.37	655.52	-11.79	0	-683.6	643.73	-39.86
272	0	-96.47	-621.49	680.44	-11.58	0	-717.95	668.86	-49.09
273	0	-89.15	-618.81	659.75	-11.34	0	-707.97	648.4	-59.56
274	0	-85.01	-552.56	604.27	-10.8	0	-637.57	593.47	-44.1
275	0	-94.48	-487.24	560.18	-11.37	0	-581.72	548.8	-32.92
276	0	-74.01	-526.3	585.96	-10.49	0	-600.31	575.47	-24.84
277	0	-73.46	-565.38	611.46	-10.65	0	-638.84	600.8	-38.04
278	0	-69.14	-520.24	568.03	-10.22	0	-589.38	557.8	-31.58
279	0	-66.51	-498.1	546.27	-9.65	0	-564.61	536.62	-27.99
280	0	-78.14	-471.45	534.93	-10.7	0	-549.59	524.24	-25.35
281	0	-73.6	-588.45	659.03	-10.8	0	-662.05	648.23	-13.81
282	0	-72.6	-578.52	654.68	-10.17	0	-651.12	644.51	-6.61
283	0	-73.75	-611.19	678.16	-10.23	0	-684.94	667.93	-17.01
284	0	-61.05	-629.64	664.2	-9.86	0	-690.69	654.33	-36.36
285	0	-75.31	-661.3	733.8	-11.02	0	-736.6	722.78	-13.82
286	0	-79.13	-717.78	778.2	-10.87	0	-796.9	767.33	-29.57
287	0	-84.04	-631.6	730.26	-11.48	0	-715.64	718.78	3.14
288	0	-76.42	-684.13	782.3	-10.84	0	-760.55	771.46	10.91
289	0	-73.88	-659.93	736.24	-11.34	0	-733.81	724.9	-8.9
290	0	-66.44	-638.32	686.92	-10.61	0	-704.76	676.31	-28.45
291	0	-75.15	-572.78	652.68	-10.35	0	-647.93	642.33	-5.6
292	0	-76.18	-545.11	611.52	-10.08	0	-621.29	601.45	-19.85
293	0	-64.95	-612.16	674.4	-10.26	0	-677.11	664.14	-12.97
294	0	-68.13	-619.97	690.77	-9.61	0	-688.1	681.17	-6.94
295	0	-79.89	-651.71	725.85	-10.34	0	-731.61	715.51	-16.1
296	0	-82.29	-654.08	706.13	-10.63	0	-736.36	695.51	-40.85
297	0	-77.51	-535.58	592.48	-10.21	0	-613.09	582.27	-30.82
298	0	-80.8	-585.06	653.64	-10.91	0	-665.85	642.73	-23.13
299	0	-66.51	-534.16	578.74	-9.46	0	-600.68	569.28	-31.39
300	0	-82.69	-588.7	635.21	-10.96	0	-671.4	624.24	-47.16
301	0	-78.34	-565.61	624.33	-11.43	0	-643.95	612.9	-31.05
302	0	-83.53	-633.84	669.22	-11.52	0	-717.37	657.7	-59.67
303	0	-81.37	-625.87	670.96	-10.91	0	-707.24	660.06	-47.19
304	0	-77.02	-526.02	571.02	-9.54	0	-603.04	561.48	-41.56
305	0	-85.02	-567.07	608.9	-10.7	0	-652.08	598.2	-53.88
306	0	-87.12	-606.32	647.96	-11.42	0	-693.45	636.54	-56.91
307	0	-67.5	-496.6	547.39	-9.63	0	-564.1	537.76	-26.34
308	0	-74.7	-608.82	657.43	-9.94	0	-683.52	647.49	-36.03
309	0	-65.94	-561.52	605.26	-9.45	0	-627.47	595.82	-31.65
310	0	-70.43	-554.26	603.11	-9.41	0	-624.69	593.7	-30.98
311	0	-70.57	-588.14	621.24	-9.19	0	-658.7	612.05	-46.65
312	0	-73.72	-557.12	592.63	-10.41	0	-630.85	582.22	-48.63
313	0	-74.12	-487.88	520.98	-9.26	0	-562	511.71	-50.29
314	0	-58.94	-503.75	551.23	-8.6	0	-562.69	542.63	-20.06
315	0	-61.25	-490.35	547.17	-9.27	0	-551.6	537.9	-13.7
316	0	-75.28	-488.17	548.77	-11.2	0	-563.45	537.57	-25.87
317	0	-75.8	-480.2	523.47	-9.29	0	-556	514.18	-41.83
318	0	-82	-549.67	599.02	-9.71	0	-631.67	589.32	-42.35
319	0	-68.34	-471.95	520.21	-9.34	0	-540.29	510.87	-29.42
320	0	-70.35	-497.21	554.63	-11.14	0	-567.56	543.48	-24.08
321	0	-74.35	-586.6	611.85	-9.84	0	-660.95	602.02	-58.93
322	0	-67.42	-579.38	627.74	-10.36	0	-646.8	617.38	-29.42
323	0	-65.84	-561.25	601.33	-10.07	0	-627.1	591.27	-35.83
324	0	-67.51	-505.53	553.31	-9.4	0	-573.04	543.91	-29.13
325	0	-77.45	-568.01	604.49	-10.76	0	-645.46	593.73	-51.72
326	0	-63.31	-590.26	608.79	-8.67	0	-653.57	600.12	-53.45
327	0	-93.96	-591.16	641.62	-11.33	0	-685.12	630.29	-54.83
328	0	-74.15	-618.56	675.9	-11.13	0	-692.71	664.77	-27.93
329	0	-72.86	-524.43	566.92	-10.32	0	-597.29	556.6	-40.68
330	0	-82.54	-533.84	591.44	-10.98	0	-616.38	580.46	-35.92
331	0	-72.23	-626.84	685.53	-11.42	0	-699.07	674.11	-24.96
332	0	-74.31	-603.48	659.57	-10.01	0	-677.79	649.56	-28.24
333	0	-70.9	-663.22	737.04	-10.11	0	-734.13	726.93	-7.2
334	0	-81.69	-669.31	744.36	-11.49	0	-751	732.87	-18.13
335	0	-81.96	-643.96	718.53	-11.66	0	-725.92	706.87	-19.05
336	0	-86.43	-671.75	728.51	-11.86	0	-758.18	716.65	-41.54
337	0	-79.96	-650.87	708.74	-11.54	0	-730.83	697.2	-33.63
338	0	-85.74	-737.1	804.39	-12.02	0	-822.84	792.37	-30.48
339	0	-76.67	-625.75	660.51	-10.99	0	-702.42	649.52	-52.9
340	0	-93.7	-666.65	699.13	-11.72	0	-760.36	687.41	-72.94
341	0	-76.23	-646.74	694.32	-11.22	0	-722.98	683.1	-39.88
342	0	-79.2	-680.68	716.37	-11.09	0	-759.89	705.28	-54.6
343	0	-80.99	-661.8	703.33	-10.81	0	-742.78	692.51	-50.27
344	0	-73.55	-642.55	690.19	-10.77	0	-716.1	679.42	-36.68
345	0	-84.4	-649.51	683.76	-10.93	0	-733.91	672.83	-61.08
346	0	-80.76	-693.21	753.5	-10.97	0	-773.97	742.53	-31.44
347	0	-73.84	-684.11	735.17	-10.69	0	-757.95	724.48	-33.47
348	0	-85.71	-725.95	794.65	-12.28	0	-811.66	782.37	-29.29
349	0	-90.57	-686.92	747.2	-11.85	0	-777.49	735.35	-42.15
350	0	-96.6	-695.89	739.98	-12.76	0	-792.49	727.22	-65.27
351	0	-94.7	-722.23	770.45	-12.16	0	-816.93	758.29	-58.64
352	0	-99.03	-701.72	771.75	-13.23	0	-800.75	758.52	-42.22
353	0	-99.79	-711.74	781.86	-13.31	0	-811.52	768.55	-42.97
354	0	-91.58	-690.17	766.61	-11.77	0	-781.75	754.84	-26.91
355	0	-88.99	-677.05	736.34	-12.04	0	-766.04	724.31	-41.73
356	0	-92.48	-717.13	781.62	-12.1	0	-809.61	769.53	-40.09
357	0	-88.12	-691.85	759.04	-12.69	0	-779.97	746.34	-33.63
358	0	-98.41	-706.52	764.13	-12.39	0	-804.93	751.74	-53.19
359	0	-94.14	-787.55	845.95	-13.28	0	-881.69	832.67	-49.03
360	0	-95.66	-717.56	791.8	-14.15	0	-813.22	777.66	-35.57
361	0	-89.94	-656.74	710.97	-12.86	0	-746.68	698.11	-48.57
362	0	-103.49	-687.79	757.02	-13.15	0	-791.28	743.87	-47.41
363	0	-99	-699.3	774.85	-13.5	0	-798.3	761.35	-36.95
364	0	-102.83	-661.29	751.73	-12.9	0	-764.11	738.83	-25.28
365	0	-94.2	-656.74	715.81	-12.02	0	-750.94	703.79	-47.15
366	0	-88.08	-623.63	673.87	-12.51	0	-711.71	661.35	-50.36
367	0	-94.77	-668.93	714.47	-12.38	0	-763.7	702.09	-61.62
368	0	-99.93	-592.4	645.17	-12.51	0	-692.34	632.67	-59.67
369	0	-98.1	-614.04	679.91	-12.98	0	-712.14	666.93	-45.21
370	0	-96.37	-532.13	581.22	-12.03	0	-628.5	569.19	-59.31
371	0	-96.85	-655.14	716.71	-12.79	0	-751.99	703.92	-48.06
372	0	-90.35	-678.45	726.59	-12.3	0	-768.8	714.29	-54.51
373	0	-99.27	-683.29	741.37	-12.86	0	-782.55	728.51	-54.04
374	0	-102.25	-677.85	714.09	-12.01	0	-780.1	702.08	-78.02
375	0	-90.64	-685.92	736.14	-11.92	0	-776.56	724.22	-52.34
376	0	-104.68	-663.21	728.49	-11.92	0	-767.9	716.57	-51.33
377	0	-98.14	-616.45	695.41	-12.56	0	-714.6	682.85	-31.75
378	0	-102.96	-657.27	705.61	-12.31	0	-760.24	693.29	-66.94
379	0	-77.04	-591.21	638.91	-11.82	0	-668.25	627.09	-41.16
380	0	-89.95	-633.75	711.41	-12.21	0	-723.69	699.2	-24.49
381	0	-91.46	-607.75	659.37	-12.15	0	-699.21	647.22	-51.99
382	0	-95.24	-644.35	710.47	-11.94	0	-739.59	698.53	-41.06
383	0	-95.7	-657.43	708.05	-12.23	0	-753.13	695.82	-57.31
384	0	-91.51	-648.73	722.57	-12.52	0	-740.23	710.05	-30.18
385	0	-91.08	-647.77	706.68	-12.2	0	-738.85	694.48	-44.37
386	0	-84.37	-588.55	645.56	-11.81	0	-672.91	633.75	-39.16
387	0	-96.78	-684.23	744.78	-12.21	0	-781	732.56	-48.44
388	0	-103.18	-636.91	698.83	-12.74	0	-740.09	686.09	-54
389	0	-90.54	-626.93	691.17	-12.63	0	-717.48	678.55	-38.93
390	0	-96.72	-652.73	693.01	-12.24	0	-749.45	680.77	-68.67
391	0	-95.14	-620.85	673.3	-12.62	0	-715.99	660.68	-55.31
392	0	-98.57	-720.15	786.98	-13.09	0	-818.72	773.89	-44.83
393	0	-101.08	-695.09	762.74	-13.01	0	-796.17	749.72	-46.44
394	0	-94.4	-711.04	771.98	-12.86	0	-805.44	759.12	-46.32
395	0	-97.01	-647.71	706.87	-12.16	0	-744.72	694.72	-50.01
396	0	-100.49	-636.38	705.48	-12.29	0	-736.87	693.19	-43.68
397	0	-102.47	-724.88	789.77	-13.01	0	-827.34	776.76	-50.59
398	0	-102.94	-739.08	789.31	-12.19	0	-842.02	777.12	-64.9
399	0	-101.18	-683.88	750.55	-12.65	0	-785.06	737.89	-47.17
400	0	-106.22	-710.93	785.32	-13.07	0	-817.15	772.25	-44.89

## Sheet: TGEV_133_hAPN
TIME	BONDED	VDW	EEL	EPB	ENPOLAR	EDISPER	GGAS	GSOLV	TOTAL
1	0	-43.18	-957.52	958.24	-7.37	0	-1000.7	950.87	-49.83
2	0	-58.88	-975.39	1015.54	-7.26	0	-1034.27	1008.28	-26
3	0	-62.63	-986.9	1012.51	-8.01	0	-1049.53	1004.51	-45.03
4	0	-55.37	-1031.94	1056.3	-7.83	0	-1087.31	1048.47	-38.84
5	0	-61.15	-1042.62	1043.68	-7.79	0	-1103.77	1035.89	-67.88
6	0	-63.56	-1036.13	1033.06	-7.55	0	-1099.69	1025.51	-74.18
7	0	-68.34	-1036.3	1028.84	-8.17	0	-1104.64	1020.67	-83.97
8	0	-67.38	-991.64	990.47	-7.82	0	-1059.02	982.66	-76.36
9	0	-59.96	-1094.46	1089	-8.28	0	-1154.41	1080.72	-73.69
10	0	-58.13	-1090.89	1086.36	-8.29	0	-1149.02	1078.07	-70.95
11	0	-77.01	-1059.94	1079.33	-9.07	0	-1136.94	1070.26	-66.68
12	0	-67.03	-1086.98	1088.71	-8.91	0	-1154	1079.81	-74.2
13	0	-65.58	-1041.11	1047.1	-8.82	0	-1106.69	1038.28	-68.41
14	0	-60.66	-1050.39	1052.46	-8.06	0	-1111.06	1044.39	-66.66
15	0	-53.49	-1026.54	1020.05	-8.51	0	-1080.03	1011.54	-68.49
16	0	-41.28	-992.27	991.22	-7.16	0	-1033.55	984.06	-49.49
17	0	-38.7	-941.43	938.56	-6.42	0	-980.13	932.14	-47.99
18	0	-56.38	-1007.02	1020.35	-8.43	0	-1063.4	1011.92	-51.48
19	0	-44.67	-1006.47	1004.05	-6.98	0	-1051.14	997.06	-54.07
20	0	-41.39	-1044.3	1037.75	-7.05	0	-1085.69	1030.7	-54.99
21	0	-43.96	-1021.49	1021.64	-6.74	0	-1065.46	1014.91	-50.55
22	0	-54.19	-1062.52	1073.76	-8.54	0	-1116.71	1065.22	-51.48
23	0	-41.23	-1012.72	1008.31	-7.26	0	-1053.96	1001.04	-52.92
24	0	-50.08	-1013.63	1012.51	-7.41	0	-1063.71	1005.1	-58.61
25	0	-39.51	-1027.49	1009.16	-7.2	0	-1067	1001.96	-65.04
26	0	-50.53	-994.86	1001.59	-6.86	0	-1045.39	994.73	-50.66
27	0	-46.37	-999.6	1005.86	-7.11	0	-1045.97	998.76	-47.22
28	0	-55.36	-1076.19	1081.81	-7.86	0	-1131.54	1073.95	-57.59
29	0	-47.76	-1071.59	1075.31	-6.77	0	-1119.35	1068.54	-50.81
30	0	-41.19	-951.49	949.71	-7.04	0	-992.68	942.67	-50.01
31	0	-48.2	-1062.64	1068.08	-7.81	0	-1110.84	1060.27	-50.57
32	0	-45.71	-1085.86	1097.66	-7.39	0	-1131.57	1090.27	-41.29
33	0	-48.98	-1093.63	1098.98	-7.6	0	-1142.61	1091.37	-51.23
34	0	-55.65	-1141.11	1136.22	-7.98	0	-1196.76	1128.24	-68.53
35	0	-33.12	-967.97	963.71	-7.09	0	-1001.09	956.63	-44.47
36	0	-45.95	-1071.17	1085.58	-7.1	0	-1117.11	1078.48	-38.63
37	0	-45.34	-1030.91	1050.57	-7.47	0	-1076.25	1043.1	-33.15
38	0	-58.69	-1096.98	1127.3	-8.08	0	-1155.66	1119.22	-36.44
39	0	-33.87	-1110.76	1141.44	-8.01	0	-1144.62	1133.44	-11.19
40	0	-53.18	-922.91	953.08	-7.57	0	-976.09	945.52	-30.57
41	0	-39.06	-1021.04	1033.84	-7.69	0	-1060.1	1026.15	-33.95
42	0	-47.47	-964.89	995.94	-7.11	0	-1012.36	988.82	-23.54
43	0	-57.05	-904.8	943.65	-7.61	0	-961.85	936.03	-25.82
44	0	-56.95	-933.25	958.71	-8.25	0	-990.2	950.46	-39.74
45	0	-60.22	-992.41	1039.4	-8.28	0	-1052.63	1031.12	-21.5
46	0	-62.33	-989.15	1035.88	-8.23	0	-1051.47	1027.65	-23.82
47	0	-50.38	-1033.27	1046.58	-8.23	0	-1083.65	1038.36	-45.29
48	0	-68.44	-972.28	1013.11	-9.01	0	-1040.72	1004.1	-36.62
49	0	-66.29	-1029.15	1055.06	-8.52	0	-1095.44	1046.54	-48.9
50	0	-55.44	-967.38	1003.39	-8.21	0	-1022.82	995.18	-27.64
51	0	-64.84	-1029.83	1082.23	-8.7	0	-1094.67	1073.53	-21.15
52	0	-61.91	-920.28	938.19	-7.82	0	-982.19	930.38	-51.81
53	0	-41.67	-1018.25	1013.07	-8.07	0	-1059.92	1005	-54.92
54	0	-41.49	-976.81	984.39	-8.08	0	-1018.3	976.31	-41.99
55	0	-61.3	-1079.71	1110.87	-9.45	0	-1141	1101.42	-39.58
56	0	-76.44	-1074.8	1135.55	-9.96	0	-1151.24	1125.59	-25.65
57	0	-68.6	-1010.99	1059.75	-9.23	0	-1079.6	1050.52	-29.08
58	0	-76.53	-1047.33	1109.33	-9.41	0	-1123.87	1099.92	-23.95
59	0	-68.36	-1019.56	1073.95	-9.34	0	-1087.92	1064.61	-23.31
60	0	-73.31	-1032.29	1107.76	-9.78	0	-1105.6	1097.98	-7.62
61	0	-76.95	-998.41	1075.93	-9.53	0	-1075.36	1066.4	-8.96
62	0	-70.5	-1016.33	1087.64	-9.48	0	-1086.83	1078.16	-8.67
63	0	-73.48	-1060.07	1116.45	-9.3	0	-1133.55	1107.15	-26.4
64	0	-80.34	-976.77	1047.95	-9.66	0	-1057.11	1038.3	-18.82
65	0	-77.29	-1000.77	1073.2	-9.58	0	-1078.06	1063.63	-14.43
66	0	-75.15	-1037.93	1069.95	-8.77	0	-1113.08	1061.18	-51.9
67	0	-81.2	-1098.6	1131.42	-9.99	0	-1179.81	1121.43	-58.38
68	0	-68.31	-1068.63	1094.23	-9	0	-1136.94	1085.23	-51.71
69	0	-55.95	-1045.3	1071.21	-8.14	0	-1101.25	1063.07	-38.18
70	0	-60.92	-1044.03	1081.72	-9.77	0	-1104.95	1071.95	-33
71	0	-58.08	-1051.4	1065.62	-8.27	0	-1109.47	1057.34	-52.13
72	0	-63.9	-1095.8	1103.95	-9.14	0	-1159.7	1094.81	-64.89
73	0	-63.76	-1045.74	1067.85	-8.2	0	-1109.5	1059.65	-49.85
74	0	-71.81	-1031.81	1061.07	-8.89	0	-1103.62	1052.17	-51.44
75	0	-64.18	-1098.23	1110.81	-8.53	0	-1162.41	1102.28	-60.13
76	0	-58.22	-1000.9	1023.92	-8.48	0	-1059.12	1015.44	-43.68
77	0	-61.03	-1029.29	1051.74	-8.25	0	-1090.32	1043.49	-46.83
78	0	-71.96	-1107.94	1135.03	-9.61	0	-1179.91	1125.42	-54.49
79	0	-68.7	-1068.2	1091.09	-8.52	0	-1136.91	1082.57	-54.33
80	0	-70.86	-1029.19	1054.42	-8.25	0	-1100.05	1046.17	-53.88
81	0	-73.33	-1082.43	1108.23	-9.13	0	-1155.76	1099.11	-56.65
82	0	-64.76	-1041.32	1054.71	-8.71	0	-1106.08	1046	-60.08
83	0	-66.03	-1084.71	1102.91	-8.95	0	-1150.74	1093.97	-56.77
84	0	-61.16	-1088.65	1092.58	-8.33	0	-1149.82	1084.25	-65.57
85	0	-45.05	-999.86	1006.4	-6.65	0	-1044.9	999.76	-45.15
86	0	-68.06	-1090.85	1107	-8.84	0	-1158.9	1098.15	-60.75
87	0	-62.34	-1061.39	1062.58	-8.85	0	-1123.73	1053.73	-70
88	0	-54.08	-1055.57	1063.45	-8.37	0	-1109.66	1055.08	-54.58
89	0	-62.63	-1155.87	1160.45	-8.82	0	-1218.5	1151.64	-66.86
90	0	-64.16	-1111.57	1103.5	-9.25	0	-1175.73	1094.24	-81.49
91	0	-58.11	-1058.07	1066.91	-8.25	0	-1116.19	1058.67	-57.52
92	0	-66.09	-1084.97	1108.02	-9.24	0	-1151.06	1098.78	-52.28
93	0	-62.16	-997.48	1011.59	-8.15	0	-1059.64	1003.44	-56.2
94	0	-71.23	-989.48	1026.16	-8.54	0	-1060.72	1017.62	-43.1
95	0	-61.94	-1078.32	1085.32	-8.54	0	-1140.26	1076.78	-63.48
96	0	-57.53	-1024.37	1022.37	-8.4	0	-1081.91	1013.97	-67.93
97	0	-71.65	-979.48	1008.85	-9.12	0	-1051.13	999.73	-51.39
98	0	-51.29	-955	975.11	-7.09	0	-1006.29	968.02	-38.27
99	0	-56.14	-1007.81	1025.52	-7.7	0	-1063.96	1017.82	-46.13
100	0	-55.39	-973.58	982.68	-7.59	0	-1028.98	975.09	-53.88
101	0	-51.43	-990.5	990.83	-7.28	0	-1041.93	983.55	-58.38
102	0	-64.97	-996.06	1008.47	-8.78	0	-1061.03	999.69	-61.33
103	0	-70.2	-1016.76	1034.13	-8.59	0	-1086.95	1025.55	-61.41
104	0	-65.84	-1029.55	1040.33	-9.26	0	-1095.39	1031.06	-64.32
105	0	-67.52	-1019.84	1029.28	-8.75	0	-1087.37	1020.53	-66.84
106	0	-65.06	-952.57	964.19	-8.51	0	-1017.63	955.68	-61.95
107	0	-55.4	-1017.52	1030.37	-8.02	0	-1072.93	1022.35	-50.58
108	0	-56.36	-968.26	982.67	-8.14	0	-1024.62	974.53	-50.09
109	0	-58.66	-939.71	957.71	-8.23	0	-998.37	949.48	-48.89
110	0	-52.89	-953.92	968.74	-8.32	0	-1006.81	960.42	-46.4
111	0	-59.18	-961.47	971.58	-8.21	0	-1020.66	963.37	-57.29
112	0	-58.3	-906.52	929.49	-8.03	0	-964.82	921.46	-43.37
113	0	-63.19	-989.46	1020.26	-9.32	0	-1052.65	1010.94	-41.71
114	0	-57.5	-968.27	1005.1	-8.78	0	-1025.78	996.32	-29.46
115	0	-57.33	-984.9	1018.59	-8.51	0	-1042.24	1010.08	-32.16
116	0	-53.64	-970.02	998.43	-7.61	0	-1023.65	990.83	-32.83
117	0	-64.7	-1204.49	1223.32	-8.29	0	-1269.19	1215.03	-54.16
118	0	-61.87	-1045.28	1100.66	-7.94	0	-1107.15	1092.73	-14.42
119	0	-64.43	-1071.88	1108.26	-8.64	0	-1136.3	1099.62	-36.68
120	0	-55.82	-1048.86	1080.07	-8	0	-1104.68	1072.08	-32.6
121	0	-59.45	-1070.22	1089.62	-8.12	0	-1129.68	1081.5	-48.18
122	0	-54.59	-1017.93	1030.28	-7.88	0	-1072.52	1022.4	-50.12
123	0	-58.32	-1004.23	1023.74	-7.21	0	-1062.55	1016.53	-46.02
124	0	-64.47	-1082.28	1082.59	-8.49	0	-1146.75	1074.1	-72.64
125	0	-55.88	-986.88	1013.22	-7.75	0	-1042.76	1005.47	-37.28
126	0	-67.39	-984.76	1036.31	-8.39	0	-1052.15	1027.92	-24.23
127	0	-61.44	-986.37	1009.99	-7.95	0	-1047.81	1002.04	-45.77
128	0	-45.36	-946.65	975.7	-7.23	0	-992.01	968.47	-23.54
129	0	-52.33	-904.97	957.33	-8.18	0	-957.29	949.15	-8.15
130	0	-63.68	-957.31	1008.42	-8.18	0	-1020.99	1000.23	-20.75
131	0	-61.74	-1004.33	1039.51	-8.37	0	-1066.07	1031.14	-34.93
132	0	-57.66	-935.44	972.16	-7.79	0	-993.09	964.37	-28.72
133	0	-53.74	-907.47	924.08	-7.06	0	-961.21	917.02	-44.18
134	0	-57.78	-979.28	1015.77	-7.97	0	-1037.06	1007.8	-29.26
135	0	-49.41	-964.45	985.33	-7.2	0	-1013.86	978.13	-35.73
136	0	-62.15	-992.71	1004.64	-8.72	0	-1054.86	995.91	-58.95
137	0	-51.8	-1062.75	1084.09	-7.98	0	-1114.55	1076.11	-38.44
138	0	-54.47	-937.85	955.44	-7.73	0	-992.32	947.71	-44.61
139	0	-57.38	-1023.65	1069.96	-8.46	0	-1081.03	1061.5	-19.53
140	0	-55.07	-1032.51	1088.39	-8.39	0	-1087.58	1080	-7.58
141	0	-58.05	-1055.98	1090.05	-8.2	0	-1114.03	1081.85	-32.18
142	0	-60.39	-1039.61	1086.99	-8.2	0	-1100	1078.79	-21.21
143	0	-48.11	-1102.87	1116.34	-8.02	0	-1150.98	1108.32	-42.66
144	0	-54.56	-1025.5	1050.58	-8.63	0	-1080.07	1041.95	-38.12
145	0	-49.74	-999.74	1019.15	-7.38	0	-1049.49	1011.78	-37.71
146	0	-49.17	-1085.12	1100.75	-7.42	0	-1134.29	1093.33	-40.96
147	0	-63.84	-1006.21	1042.87	-8.16	0	-1070.05	1034.71	-35.34
148	0	-59.69	-994.6	1002.19	-8.39	0	-1054.3	993.8	-60.5
149	0	-58.16	-1063.8	1066.69	-8.14	0	-1121.96	1058.55	-63.41
150	0	-59.41	-966.52	984.23	-7.74	0	-1025.93	976.49	-49.44
151	0	-49.33	-1039.2	1040.68	-7.32	0	-1088.53	1033.36	-55.17
152	0	-55.46	-1019.43	1025.21	-7.37	0	-1074.89	1017.84	-57.05
153	0	-43.79	-932.78	942.94	-6.57	0	-976.57	936.37	-40.21
154	0	-52.23	-1028.09	1025.27	-7.44	0	-1080.32	1017.84	-62.48
155	0	-48.06	-983.56	976.09	-7.22	0	-1031.62	968.86	-62.76
156	0	-50.73	-1040.32	1040.17	-7.09	0	-1091.04	1033.08	-57.96
157	0	-57.12	-1092.79	1100.01	-6.87	0	-1149.91	1093.14	-56.77
158	0	-58.78	-993.77	1013.46	-7.24	0	-1052.55	1006.22	-46.33
159	0	-58.71	-993.86	996.91	-6.72	0	-1052.57	990.19	-62.38
160	0	-55.24	-1045.85	1046.96	-7.4	0	-1101.08	1039.56	-61.52
161	0	-67.12	-1023.99	1043.82	-7.84	0	-1091.11	1035.98	-55.13
162	0	-54.27	-1079.57	1080.96	-7.22	0	-1133.84	1073.74	-60.1
163	0	-55.27	-1015.21	1025.28	-7.5	0	-1070.47	1017.79	-52.69
164	0	-60.03	-1038.81	1057.98	-7.14	0	-1098.85	1050.83	-48.01
165	0	-59.15	-1105.92	1139.13	-8.26	0	-1165.07	1130.87	-34.21
166	0	-55.52	-1083.35	1110.19	-7.3	0	-1138.87	1102.89	-35.97
167	0	-61.87	-1078.68	1095.31	-7.41	0	-1140.55	1087.9	-52.64
168	0	-54.28	-1087.74	1103.91	-7.39	0	-1142.01	1096.52	-45.5
169	0	-55.67	-1118.15	1125	-8.11	0	-1173.82	1116.89	-56.93
170	0	-51.89	-1087.96	1100.88	-6.98	0	-1139.85	1093.9	-45.94
171	0	-52.67	-1076.02	1086.29	-7.2	0	-1128.68	1079.09	-49.59
172	0	-54.86	-1042.81	1065.29	-7.72	0	-1097.67	1057.57	-40.1
173	0	-48.39	-1030.14	1054.15	-6.89	0	-1078.53	1047.27	-31.26
174	0	-46.26	-1022.26	1050.36	-6.68	0	-1068.52	1043.68	-24.84
175	0	-46.54	-966.44	993.74	-6.39	0	-1012.99	987.35	-25.64
176	0	-48.5	-984.35	1006.01	-6.16	0	-1032.85	999.85	-32.99
177	0	-53.19	-1019.85	1071.8	-6.96	0	-1073.04	1064.85	-8.19
178	0	-62.27	-1017.46	1059.27	-7.81	0	-1079.73	1051.46	-28.27
179	0	-57.3	-920.61	954.18	-7.03	0	-977.91	947.14	-30.77
180	0	-53.17	-993.42	1027.03	-6.78	0	-1046.58	1020.26	-26.33
181	0	-45.91	-1050.93	1077.1	-7.07	0	-1096.84	1070.03	-26.81
182	0	-48.56	-1036.72	1063.59	-8.18	0	-1085.28	1055.41	-29.87
183	0	-49.61	-931.16	944.26	-6.45	0	-980.77	937.81	-42.96
184	0	-48.52	-1004.74	1014.59	-6.89	0	-1053.26	1007.71	-45.56
185	0	-43.75	-1007.04	1021.69	-6.97	0	-1050.79	1014.72	-36.07
186	0	-61.38	-1001.51	1029.45	-8.19	0	-1062.9	1021.26	-41.63
187	0	-59.59	-996.61	1024.58	-7.36	0	-1056.2	1017.22	-38.98
188	0	-48.18	-1001.75	1020.43	-6.77	0	-1049.93	1013.66	-36.26
189	0	-47.04	-955.31	961.35	-6.52	0	-1002.35	954.82	-47.52
190	0	-51.27	-1015.93	1039.85	-7.65	0	-1067.2	1032.19	-35
191	0	-52.63	-1002.03	1024.28	-7.48	0	-1054.66	1016.8	-37.86
192	0	-55.59	-1018.8	1024.94	-6.92	0	-1074.39	1018.02	-56.38
193	0	-70.28	-1119.26	1152.43	-9.18	0	-1189.54	1143.26	-46.28
194	0	-62.02	-1036.52	1062.02	-7.85	0	-1098.53	1054.17	-44.37
195	0	-69.57	-1010.06	1038.82	-7.85	0	-1079.62	1030.97	-48.65
196	0	-67.82	-1062.07	1081.02	-9.08	0	-1129.89	1071.94	-57.95
197	0	-57.51	-1035.46	1050.23	-8.45	0	-1092.97	1041.77	-51.2
198	0	-58.31	-1070.62	1091.31	-8.66	0	-1128.93	1082.65	-46.28
199	0	-63.08	-1095.81	1123.13	-8.86	0	-1158.89	1114.27	-44.62
200	0	-67.69	-1133.69	1160.21	-8.89	0	-1201.38	1151.32	-50.06
201	0	-60.45	-1002.46	1023.66	-7.52	0	-1062.91	1016.14	-46.77
202	0	-69.92	-1012.09	1035.35	-7.97	0	-1082	1027.37	-54.63
203	0	-67.38	-1129.13	1164.73	-8.46	0	-1196.5	1156.27	-40.23
204	0	-54.79	-1034.81	1047.1	-8.32	0	-1089.61	1038.78	-50.82
205	0	-65.33	-995.88	1033.72	-8.15	0	-1061.21	1025.58	-35.63
206	0	-60.68	-992.66	1010.3	-7.37	0	-1053.34	1002.92	-50.41
207	0	-61.83	-975.93	1005.57	-8.41	0	-1037.77	997.16	-40.6
208	0	-54.1	-1022.61	1034.15	-7.75	0	-1076.71	1026.4	-50.31
209	0	-63.57	-973.49	1010.37	-8.23	0	-1037.06	1002.13	-34.93
210	0	-66.13	-1029.37	1049.54	-8.7	0	-1095.5	1040.83	-54.67
211	0	-58.53	-1004.92	1021.57	-6.89	0	-1063.44	1014.68	-48.76
212	0	-58.67	-1033.3	1062.71	-7.67	0	-1091.97	1055.03	-36.94
213	0	-57.95	-985.02	998.27	-7.85	0	-1042.97	990.42	-52.55
214	0	-53.52	-973.94	995.49	-7.65	0	-1027.46	987.84	-39.62
215	0	-60.73	-973.13	1013.82	-8.27	0	-1033.86	1005.55	-28.31
216	0	-55.28	-992.73	1022.67	-7.46	0	-1048.01	1015.21	-32.8
217	0	-44.96	-991.26	1010.72	-6.84	0	-1036.22	1003.88	-32.33
218	0	-57.59	-983.1	1001.41	-7.37	0	-1040.69	994.04	-46.65
219	0	-60.48	-981.06	1008.81	-8.16	0	-1041.54	1000.66	-40.88
220	0	-65.36	-1019.38	1037.43	-8.34	0	-1084.74	1029.1	-55.65
221	0	-53.73	-973.97	1003.86	-7.36	0	-1027.7	996.5	-31.2
222	0	-55.9	-975.68	997.28	-7.56	0	-1031.57	989.72	-41.85
223	0	-64.77	-1055.73	1090.62	-9.15	0	-1120.5	1081.47	-39.03
224	0	-55.21	-941.56	961.44	-7.85	0	-996.77	953.59	-43.18
225	0	-60.41	-1026.34	1044.78	-8.5	0	-1086.75	1036.28	-50.47
226	0	-65.05	-1021.53	1052.2	-8.7	0	-1086.58	1043.5	-43.07
227	0	-55.15	-1041.21	1062.41	-7.77	0	-1096.36	1054.64	-41.72
228	0	-57.4	-1113.75	1125.23	-7.71	0	-1171.15	1117.52	-53.63
229	0	-60.45	-1056.96	1076.06	-8.21	0	-1117.41	1067.85	-49.55
230	0	-48.15	-1105.46	1104.74	-7.47	0	-1153.61	1097.27	-56.34
231	0	-49.72	-988.77	1008.85	-7.18	0	-1038.49	1001.67	-36.82
232	0	-50.17	-1036.55	1037.24	-8.07	0	-1086.72	1029.18	-57.54
233	0	-51.37	-1052.85	1046.04	-7.11	0	-1104.22	1038.94	-65.29
234	0	-46.08	-1035.73	1048.2	-7.58	0	-1081.81	1040.63	-41.18
235	0	-50.18	-1103.01	1102.63	-8.29	0	-1153.18	1094.35	-58.84
236	0	-47.25	-990.86	999.13	-7.6	0	-1038.12	991.53	-46.59
237	0	-48.96	-1027.51	1027.98	-7.88	0	-1076.48	1020.1	-56.37
238	0	-59.82	-1090.49	1104.9	-8.94	0	-1150.3	1095.95	-54.35
239	0	-50.38	-1090.58	1110.76	-9.42	0	-1140.96	1101.33	-39.62
240	0	-68.52	-1037.61	1085.15	-9.08	0	-1106.14	1076.07	-30.06
241	0	-55.96	-1153.34	1161.49	-9.21	0	-1209.3	1152.29	-57.01
242	0	-60.97	-1150.1	1152.35	-8.56	0	-1211.07	1143.79	-67.28
243	0	-61.76	-1078.62	1113.03	-8.69	0	-1140.38	1104.33	-36.04
244	0	-51.25	-1024.32	1040.61	-8.37	0	-1075.57	1032.25	-43.32
245	0	-55.75	-1126.39	1135.1	-9.8	0	-1182.14	1125.31	-56.83
246	0	-60.52	-1103.44	1110.66	-9.65	0	-1163.96	1101.01	-62.95
247	0	-57.77	-1065.69	1080.69	-9.17	0	-1123.46	1071.52	-51.94
248	0	-63.39	-1081.21	1104.48	-9.37	0	-1144.59	1095.11	-49.48
249	0	-50.53	-1062.48	1065.23	-8.27	0	-1113.01	1056.96	-56.05
250	0	-65.89	-992.93	1016.47	-9.21	0	-1058.83	1007.25	-51.57
251	0	-56.49	-1090.52	1103.8	-9.04	0	-1147.01	1094.76	-52.25
252	0	-57.31	-1059.17	1075.85	-8.44	0	-1116.49	1067.42	-49.07
253	0	-43.61	-1096.94	1091.32	-7.56	0	-1140.55	1083.75	-56.8
254	0	-42.6	-1024.09	1040.88	-8.06	0	-1066.7	1032.83	-33.87
255	0	-56.15	-1065.28	1092.83	-8.57	0	-1121.42	1084.26	-37.16
256	0	-54.09	-1090.47	1100.86	-8.2	0	-1144.56	1092.67	-51.9
257	0	-47.43	-1061.48	1069.15	-8.15	0	-1108.92	1061	-47.92
258	0	-53.94	-1038.4	1046.02	-7.94	0	-1092.33	1038.08	-54.26
259	0	-51.92	-1095.25	1092.88	-8.09	0	-1147.17	1084.79	-62.38
260	0	-59.94	-1073.58	1098.97	-8.92	0	-1133.52	1090.05	-43.46
261	0	-51.54	-945.64	967.31	-7.28	0	-997.18	960.03	-37.15
262	0	-53	-1006.87	1026.46	-8.24	0	-1059.87	1018.22	-41.65
263	0	-37.57	-1079.79	1067.81	-7.41	0	-1117.36	1060.39	-56.96
264	0	-54.26	-1030.09	1043.42	-7.55	0	-1084.35	1035.88	-48.48
265	0	-52.87	-1083.18	1090.66	-8.07	0	-1136.05	1082.59	-53.46
266	0	-53.47	-1090.43	1110.18	-8.33	0	-1143.9	1101.86	-42.05
267	0	-50.23	-1091.87	1113.09	-8.04	0	-1142.11	1105.05	-37.06
268	0	-49.85	-1045.32	1061.07	-8.23	0	-1095.17	1052.84	-42.32
269	0	-55.94	-999.31	1023.94	-8.37	0	-1055.25	1015.58	-39.68
270	0	-55.38	-1111.78	1131.32	-8.89	0	-1167.15	1122.43	-44.72
271	0	-52.39	-1123.09	1137.42	-8.16	0	-1175.49	1129.26	-46.22
272	0	-50.95	-1011.04	1032.64	-7.45	0	-1061.99	1025.19	-36.8
273	0	-53.83	-1027.13	1042.45	-8.15	0	-1080.96	1034.3	-46.66
274	0	-55.84	-1101.15	1127.2	-7.76	0	-1157	1119.43	-37.56
275	0	-59.62	-1074.52	1095.01	-7.81	0	-1134.14	1087.2	-46.94
276	0	-48.93	-1118.41	1115.08	-7.78	0	-1167.34	1107.3	-60.03
277	0	-49.05	-1112.57	1117.55	-8.15	0	-1161.62	1109.39	-52.23
278	0	-47.27	-1009.27	1008.51	-6.83	0	-1056.53	1001.68	-54.85
279	0	-57.77	-1156.58	1156.31	-8.31	0	-1214.35	1148	-66.35
280	0	-54.79	-1042.33	1048.32	-6.96	0	-1097.12	1041.36	-55.77
281	0	-46.51	-1112.63	1118.6	-7.49	0	-1159.14	1111.11	-48.03
282	0	-44.66	-1084.26	1085.55	-7.11	0	-1128.92	1078.44	-50.48
283	0	-44.48	-1076.38	1063.77	-7.42	0	-1120.87	1056.35	-64.52
284	0	-40.1	-1025.51	1020.06	-6.31	0	-1065.61	1013.75	-51.85
285	0	-43.89	-1047.54	1053.64	-7	0	-1091.42	1046.64	-44.78
286	0	-51.24	-1045.79	1063.15	-7.03	0	-1097.02	1056.12	-40.9
287	0	-59.76	-1118.68	1129.85	-8.49	0	-1178.44	1121.36	-57.07
288	0	-52.56	-1079.53	1106.13	-7.67	0	-1132.09	1098.46	-33.63
289	0	-55.51	-1116.24	1134.95	-7.19	0	-1171.75	1127.76	-43.98
290	0	-52.13	-1074.94	1086.13	-7.73	0	-1127.08	1078.4	-48.68
291	0	-49.79	-1077.45	1079.3	-7.56	0	-1127.24	1071.74	-55.5
292	0	-48.26	-1089	1081.13	-7.85	0	-1137.26	1073.28	-63.97
293	0	-50.99	-991.77	996.65	-7.12	0	-1042.76	989.53	-53.24
294	0	-51.34	-1046.79	1060.85	-7.18	0	-1098.13	1053.67	-44.46
295	0	-52.88	-1079.56	1087.57	-7.37	0	-1132.43	1080.2	-52.23
296	0	-45.56	-1052.2	1055.72	-7.48	0	-1097.76	1048.24	-49.52
297	0	-50.01	-1061.42	1068.55	-7.59	0	-1111.43	1060.97	-50.46
298	0	-50.34	-1050.88	1055.28	-7.79	0	-1101.22	1047.48	-53.74
299	0	-60.87	-1016.06	1037.1	-7.9	0	-1076.92	1029.19	-47.73
300	0	-46.6	-1170.36	1170.8	-7.86	0	-1216.96	1162.94	-54.02
301	0	-51.85	-1156.59	1164.28	-8.97	0	-1208.44	1155.31	-53.13
302	0	-51.58	-1194.89	1183.94	-9.09	0	-1246.47	1174.85	-71.61
303	0	-62.39	-1093.1	1106.65	-9	0	-1155.5	1097.65	-57.84
304	0	-61.87	-1088.99	1089.92	-8.34	0	-1150.86	1081.58	-69.27
305	0	-57.87	-1215.67	1186.38	-9.2	0	-1273.54	1177.18	-96.36
306	0	-65.31	-1231.71	1224.46	-9.5	0	-1297.01	1214.96	-82.05
307	0	-78.09	-1193.34	1198.47	-9.87	0	-1271.42	1188.6	-82.83
308	0	-78.72	-1063.75	1087.19	-10.12	0	-1142.47	1077.07	-65.4
309	0	-72.28	-1080.41	1087.6	-9.25	0	-1152.69	1078.35	-74.34
310	0	-57.06	-1136.79	1142.14	-8.91	0	-1193.85	1133.24	-60.62
311	0	-69.97	-1140.22	1149.21	-10.11	0	-1210.2	1139.1	-71.1
312	0	-63.73	-1126.17	1155.89	-8.84	0	-1189.9	1147.05	-42.85
313	0	-59.18	-1062.07	1074	-8.21	0	-1121.25	1065.79	-55.46
314	0	-64.22	-1077.23	1100.33	-8.99	0	-1141.45	1091.34	-50.11
315	0	-59.81	-1142.06	1152.48	-9.14	0	-1201.87	1143.34	-58.53
316	0	-66.44	-1042.12	1067.26	-8.71	0	-1108.56	1058.55	-50.01
317	0	-66.75	-1053.8	1085.04	-9.12	0	-1120.55	1075.92	-44.62
318	0	-52.43	-1043.27	1064.13	-8.96	0	-1095.69	1055.17	-40.52
319	0	-60.09	-1098.01	1115.07	-9.38	0	-1158.1	1105.69	-52.4
320	0	-56.24	-1117.39	1128.33	-9.4	0	-1173.63	1118.93	-54.7
321	0	-75.99	-1077.7	1101.88	-10.33	0	-1153.69	1091.55	-62.15
322	0	-64.05	-1005.77	1035.77	-9.84	0	-1069.82	1025.93	-43.89
323	0	-57.56	-970.92	979.48	-8.74	0	-1028.48	970.74	-57.74
324	0	-59.84	-889.81	929.13	-8.72	0	-949.65	920.41	-29.23
325	0	-57.38	-1014.35	1030.22	-9.28	0	-1071.72	1020.94	-50.78
326	0	-59.14	-1038.69	1064.17	-8.95	0	-1097.84	1055.22	-42.62
327	0	-65.4	-1077.13	1112.7	-9.13	0	-1142.53	1103.58	-38.95
328	0	-64.71	-1119.62	1137.62	-8.96	0	-1184.32	1128.66	-55.67
329	0	-54.25	-1112.64	1107.77	-8.94	0	-1166.9	1098.82	-68.07
330	0	-59.6	-1017	1021.15	-8.41	0	-1076.59	1012.74	-63.85
331	0	-59.5	-1051.85	1071.07	-9.09	0	-1111.35	1061.98	-49.36
332	0	-60.67	-1062.58	1070.7	-8.77	0	-1123.25	1061.92	-61.33
333	0	-69.85	-1101	1103.84	-9.62	0	-1170.85	1094.22	-76.63
334	0	-61.58	-998.37	1001.16	-9.09	0	-1059.95	992.08	-67.87
335	0	-67.66	-1059.43	1080.83	-9.75	0	-1127.08	1071.08	-56
336	0	-62.29	-1084.54	1094.8	-9.43	0	-1146.83	1085.37	-61.46
337	0	-67.58	-1088.54	1101.71	-9.9	0	-1156.12	1091.81	-64.31
338	0	-64.61	-1024.48	1031.55	-9.16	0	-1089.1	1022.39	-66.71
339	0	-64.39	-1092.91	1105.09	-8.92	0	-1157.3	1096.17	-61.14
340	0	-63.53	-1145.77	1154.17	-9.51	0	-1209.3	1144.66	-64.64
341	0	-68.53	-1000.14	1019.35	-8.29	0	-1068.67	1011.06	-57.61
342	0	-66.08	-1029.33	1045.15	-9.21	0	-1095.41	1035.94	-59.47
343	0	-62.75	-1099.04	1107.76	-8.67	0	-1161.79	1099.09	-62.7
344	0	-73.37	-1102.33	1131.14	-9.61	0	-1175.7	1121.53	-54.17
345	0	-74.23	-1094.74	1105.79	-9.48	0	-1168.97	1096.32	-72.65
346	0	-73.01	-1092.68	1110.66	-9.96	0	-1165.69	1100.7	-65
347	0	-68.86	-1142.01	1162.57	-9.61	0	-1210.86	1152.96	-57.91
348	0	-75.57	-1129.71	1168.69	-9.78	0	-1205.28	1158.91	-46.37
349	0	-64.95	-1101.49	1125.74	-9.57	0	-1166.44	1116.17	-50.27
350	0	-68.67	-1156.2	1170.55	-8.88	0	-1224.87	1161.67	-63.19
351	0	-68.78	-1169.34	1166.33	-8.91	0	-1238.12	1157.42	-80.7
352	0	-68.26	-1107.61	1154.24	-9.4	0	-1175.87	1144.84	-31.03
353	0	-60.45	-1148.44	1160.36	-9.13	0	-1208.89	1151.23	-57.66
354	0	-62.8	-1115.71	1128.53	-8.55	0	-1178.51	1119.98	-58.53
355	0	-61.54	-1146.65	1158.34	-8.98	0	-1208.2	1149.36	-58.83
356	0	-75.07	-1194.33	1215.19	-9.53	0	-1269.4	1205.66	-63.74
357	0	-56.98	-1145.44	1185.36	-8.83	0	-1202.42	1176.53	-25.89
358	0	-70.59	-1091.8	1131.49	-9.61	0	-1162.39	1121.87	-40.52
359	0	-66.44	-1065.19	1105.51	-9.25	0	-1131.64	1096.25	-35.38
360	0	-71.02	-1050.11	1086.46	-8.76	0	-1121.13	1077.7	-43.43
361	0	-67.75	-1017.9	1054.93	-9.16	0	-1085.65	1045.77	-39.88
362	0	-69.37	-1095.38	1121.25	-9.23	0	-1164.76	1112.02	-52.73
363	0	-68.91	-1047.83	1077.34	-9.18	0	-1116.74	1068.16	-48.58
364	0	-66.01	-1083.53	1112.69	-8.76	0	-1149.54	1103.93	-45.61
365	0	-60.95	-1004.08	1032.9	-8.97	0	-1065.03	1023.93	-41.09
366	0	-63.89	-1091.11	1107.99	-8.67	0	-1155	1099.32	-55.68
367	0	-56.09	-995.14	1014.83	-7.92	0	-1051.22	1006.92	-44.3
368	0	-69.27	-1060.13	1092.47	-9.04	0	-1129.39	1083.44	-45.96
369	0	-57.92	-962.84	975.33	-8.35	0	-1020.76	966.97	-53.79
370	0	-52.29	-1000.32	1014.33	-7.7	0	-1052.62	1006.63	-45.98
371	0	-62.91	-1025.32	1040.1	-9.16	0	-1088.23	1030.94	-57.29
372	0	-64.04	-1064.28	1078.33	-8.87	0	-1128.33	1069.46	-58.87
373	0	-65.86	-1061.56	1071.81	-8.72	0	-1127.42	1063.09	-64.33
374	0	-59.01	-1043.61	1066.9	-8.79	0	-1102.62	1058.12	-44.5
375	0	-63.91	-1088.85	1105.8	-9.12	0	-1152.77	1096.69	-56.08
376	0	-55.27	-1054.68	1074.65	-8.06	0	-1109.95	1066.6	-43.35
377	0	-51.32	-1040.26	1042.35	-8.19	0	-1091.57	1034.16	-57.41
378	0	-53.22	-1067.51	1088.96	-7.91	0	-1120.72	1081.05	-39.68
379	0	-57.48	-992.07	1026.61	-7.95	0	-1049.55	1018.67	-30.89
380	0	-61.11	-1057.69	1084.51	-8.37	0	-1118.8	1076.14	-42.66
381	0	-49.14	-1058.3	1090.33	-7.69	0	-1107.43	1082.65	-24.78
382	0	-53.21	-1047.46	1060.57	-8.07	0	-1100.67	1052.5	-48.17
383	0	-53.92	-1054.58	1066.05	-7.54	0	-1108.5	1058.51	-49.99
384	0	-55.17	-1075.93	1073.06	-7.79	0	-1131.1	1065.26	-65.84
385	0	-49.88	-1017.03	1022.06	-7.34	0	-1066.91	1014.72	-52.19
386	0	-48.17	-956.63	978.54	-7.05	0	-1004.8	971.49	-33.31
387	0	-50.5	-994.89	1001.33	-7.21	0	-1045.39	994.12	-51.27
388	0	-55.89	-995.95	1003.66	-7.71	0	-1051.84	995.95	-55.89
389	0	-54.51	-945.19	971.11	-7.4	0	-999.69	963.71	-35.99
390	0	-53.36	-947.46	955.1	-6.84	0	-1000.82	948.27	-52.55
391	0	-56	-979.34	984.08	-7.44	0	-1035.34	976.64	-58.7
392	0	-57.95	-984.87	1006.88	-7.61	0	-1042.82	999.27	-43.55
393	0	-58.31	-1015.38	1020.68	-7.78	0	-1073.69	1012.91	-60.78
394	0	-52.54	-977.48	999.5	-8.31	0	-1030.02	991.19	-38.83
395	0	-69.29	-981.61	997.19	-8.43	0	-1050.9	988.76	-62.14
396	0	-59.52	-1037.46	1041.06	-8.55	0	-1096.98	1032.51	-64.47
397	0	-67.62	-1057.81	1068.57	-8.66	0	-1125.43	1059.91	-65.52
398	0	-52.44	-1026.9	1033.51	-7.93	0	-1079.33	1025.58	-53.75
399	0	-46.92	-1047.21	1041.59	-7.27	0	-1094.13	1034.32	-59.82
400	0	-54.94	-1049.62	1053.59	-8.1	0	-1104.56	1045.49	-59.07

## Sheet: TGEV_133_mutated_hAPN
TIME	BONDED	VDW	EEL	EPB	ENPOLAR	EDISPER	GGAS	GSOLV	TOTAL
1	0	-75.05	-1211.4	1231.57	-8.54	0	-1286.45	1223.03	-63.42
2	0	-70.66	-1323.06	1317.72	-8.78	0	-1393.72	1308.94	-84.78
3	0	-72.18	-1401.18	1390.86	-8.45	0	-1473.36	1382.41	-90.95
4	0	-67.71	-1421.39	1410.33	-8.62	0	-1489.1	1401.71	-87.39
5	0	-77.44	-1367.21	1379.35	-9.43	0	-1444.65	1369.92	-74.73
6	0	-70.49	-1412.55	1411.8	-9.22	0	-1483.04	1402.58	-80.46
7	0	-68.94	-1380.99	1369.83	-8.57	0	-1449.93	1361.27	-88.66
8	0	-77.56	-1433.35	1434.69	-9.04	0	-1510.91	1425.65	-85.25
9	0	-74.32	-1417.3	1431.07	-8.91	0	-1491.63	1422.16	-69.47
10	0	-79.28	-1307.04	1324.38	-8.75	0	-1386.33	1315.63	-70.7
11	0	-71.54	-1354.96	1362.61	-8.9	0	-1426.5	1353.71	-72.79
12	0	-73.59	-1301.43	1319.32	-8.57	0	-1375.02	1310.75	-64.28
13	0	-73.32	-1269.73	1274.86	-8.84	0	-1343.05	1266.02	-77.03
14	0	-74.69	-1247.29	1250.69	-8.66	0	-1321.98	1242.03	-79.95
15	0	-73.77	-1337.22	1354.4	-8.74	0	-1410.99	1345.66	-65.34
16	0	-65.25	-1285.28	1292.72	-8.65	0	-1350.53	1284.07	-66.46
17	0	-68.7	-1314.88	1336.49	-8.69	0	-1383.58	1327.8	-55.78
18	0	-71.68	-1249.93	1267.71	-8.76	0	-1321.62	1258.95	-62.66
19	0	-70.41	-1273.2	1280.04	-9.18	0	-1343.62	1270.86	-72.76
20	0	-71.32	-1376.77	1381.08	-9.09	0	-1448.09	1371.99	-76.1
21	0	-65.82	-1297.87	1290.38	-8.95	0	-1363.69	1281.43	-82.26
22	0	-78.13	-1269.11	1298.37	-8.53	0	-1347.24	1289.83	-57.41
23	0	-75.52	-1289.22	1302.71	-8.99	0	-1364.74	1293.72	-71.02
24	0	-70.26	-1254.64	1259.54	-8.88	0	-1324.9	1250.65	-74.24
25	0	-69.99	-1282.55	1292.35	-8.94	0	-1352.55	1283.41	-69.13
26	0	-66.5	-1249.03	1255.39	-8.38	0	-1315.53	1247.02	-68.52
27	0	-64.07	-1198.27	1219.78	-9.26	0	-1262.35	1210.53	-51.82
28	0	-59.94	-1207.72	1237.39	-8.32	0	-1267.67	1229.06	-38.6
29	0	-71.4	-1334.25	1352.55	-9.56	0	-1405.66	1342.98	-62.67
30	0	-69.99	-1212.09	1233.2	-9.25	0	-1282.09	1223.96	-58.13
31	0	-65.09	-1337.57	1332.56	-8.97	0	-1402.66	1323.59	-79.07
32	0	-68.72	-1321.91	1330.75	-9.25	0	-1390.63	1321.5	-69.13
33	0	-70.42	-1355.05	1355.7	-9.72	0	-1425.48	1345.98	-79.49
34	0	-63.41	-1354.78	1365.93	-9.07	0	-1418.19	1356.86	-61.33
35	0	-65.32	-1347.38	1336.52	-9.75	0	-1412.7	1326.77	-85.93
36	0	-60.67	-1412.97	1416.96	-9.05	0	-1473.64	1407.91	-65.72
37	0	-51.43	-1377.95	1368.41	-9.06	0	-1429.38	1359.35	-70.03
38	0	-63.61	-1272.19	1289.1	-8.73	0	-1335.8	1280.37	-55.44
39	0	-68.05	-1437.82	1433.13	-9.61	0	-1505.87	1423.51	-82.36
40	0	-76.57	-1291.75	1316.38	-9.28	0	-1368.32	1307.1	-61.22
41	0	-67.72	-1445.1	1447.04	-9.7	0	-1512.82	1437.34	-75.48
42	0	-72.92	-1370.36	1382.05	-9.81	0	-1443.28	1372.24	-71.04
43	0	-70.29	-1363.72	1385.3	-9.39	0	-1434.01	1375.9	-58.11
44	0	-65.43	-1255.9	1281.8	-8.22	0	-1321.32	1273.58	-47.74
45	0	-67.53	-1264.14	1271.52	-8.43	0	-1331.66	1263.08	-68.58
46	0	-65.79	-1368.35	1355.39	-8.61	0	-1434.14	1346.77	-87.36
47	0	-61.14	-1391.4	1397.1	-9.14	0	-1452.53	1387.96	-64.57
48	0	-63.31	-1386.15	1384.87	-8.98	0	-1449.46	1375.89	-73.57
49	0	-59.01	-1397.53	1386.54	-8.92	0	-1456.53	1377.62	-78.91
50	0	-64.65	-1471.12	1472.62	-9.62	0	-1535.76	1462.99	-72.77
51	0	-68.35	-1422.25	1419.77	-9.2	0	-1490.6	1410.57	-80.03
52	0	-64.39	-1498.2	1491.53	-9.42	0	-1562.59	1482.1	-80.48
53	0	-69.87	-1397.02	1425.59	-9.14	0	-1466.89	1416.45	-50.44
54	0	-66.84	-1525.36	1518.5	-9.66	0	-1592.2	1508.84	-83.36
55	0	-74.94	-1485.2	1491.83	-9.28	0	-1560.14	1482.55	-77.59
56	0	-63.24	-1516.21	1508.04	-10.44	0	-1579.45	1497.6	-81.85
57	0	-60.63	-1462.74	1451.63	-9.52	0	-1523.37	1442.11	-81.25
58	0	-62.25	-1332.96	1325.75	-9.26	0	-1395.21	1316.49	-78.73
59	0	-63	-1428.54	1417.41	-9.23	0	-1491.54	1408.18	-83.37
60	0	-66.02	-1505.88	1483.01	-9.88	0	-1571.9	1473.13	-98.78
61	0	-65.46	-1419.64	1421.66	-9.28	0	-1485.1	1412.38	-72.73
62	0	-71.8	-1424.19	1432.94	-9.33	0	-1495.99	1423.61	-72.38
63	0	-64.8	-1366.18	1352.56	-9.23	0	-1430.98	1343.33	-87.65
64	0	-77.54	-1349.83	1359.03	-8.75	0	-1427.37	1350.28	-77.09
65	0	-78.3	-1344.66	1363.8	-10.06	0	-1422.96	1353.75	-69.21
66	0	-69.03	-1352.19	1361.96	-9.73	0	-1421.22	1352.24	-68.98
67	0	-67.81	-1297.89	1331.05	-8.84	0	-1365.7	1322.21	-43.49
68	0	-54.22	-1249.3	1258.71	-8.53	0	-1303.52	1250.19	-53.33
69	0	-52.59	-1210.82	1224.21	-8.89	0	-1263.41	1215.32	-48.09
70	0	-40.3	-1319.85	1307.97	-6.7	0	-1360.15	1301.27	-58.87
71	0	-39.15	-1331.91	1308.16	-6.08	0	-1371.06	1302.08	-68.98
72	0	-40.11	-1305.01	1271.74	-7.01	0	-1345.11	1264.73	-80.38
73	0	-44.64	-1326.48	1305.96	-7.66	0	-1371.12	1298.29	-72.83
74	0	-50.28	-1266.7	1280.14	-7.8	0	-1316.97	1272.34	-44.63
75	0	-43.67	-1255.62	1247.71	-8.05	0	-1299.29	1239.65	-59.63
76	0	-35.2	-1334.01	1302.73	-6.75	0	-1369.22	1295.98	-73.24
77	0	-39.36	-1401.09	1375.01	-6.88	0	-1440.45	1368.13	-72.32
78	0	-52.75	-1325.87	1352.6	-7.5	0	-1378.62	1345.1	-33.52
79	0	-49.48	-1284.65	1303.21	-7.61	0	-1334.13	1295.61	-38.52
80	0	-40.2	-1322.98	1333.02	-6.46	0	-1363.18	1326.56	-36.62
81	0	-49.07	-1395.37	1428.04	-8.37	0	-1444.44	1419.67	-24.76
82	0	-56.26	-1435.24	1460.34	-8.16	0	-1491.5	1452.17	-39.33
83	0	-44.87	-1337.08	1369.12	-8.6	0	-1381.95	1360.52	-21.43
84	0	-64.12	-1370.15	1425.57	-10.29	0	-1434.27	1415.27	-19
85	0	-68.9	-1355.34	1399.93	-10.38	0	-1424.24	1389.55	-34.69
86	0	-61.27	-1334.47	1403.98	-10.34	0	-1395.74	1393.63	-2.1
87	0	-55.62	-1426.84	1423.74	-9.6	0	-1482.46	1414.14	-68.32
88	0	-71.1	-1304.84	1332.68	-9.27	0	-1375.93	1323.41	-52.52
89	0	-64.3	-1265.1	1291.65	-8.55	0	-1329.4	1283.11	-46.3
90	0	-63.26	-1268.53	1295.84	-8.75	0	-1331.8	1287.09	-44.71
91	0	-60	-1164.87	1189.62	-7.98	0	-1224.87	1181.64	-43.22
92	0	-64.02	-1190.27	1237.78	-8.44	0	-1254.29	1229.34	-24.95
93	0	-64.08	-1237.84	1259.56	-9.14	0	-1301.92	1250.42	-51.5
94	0	-69.14	-1231.86	1261.65	-8.5	0	-1301	1253.16	-47.84
95	0	-76.61	-1206.66	1232.21	-8.77	0	-1283.27	1223.44	-59.83
96	0	-64.44	-1253.69	1260.91	-8.47	0	-1318.13	1252.44	-65.7
97	0	-70	-1246.13	1297.19	-8.77	0	-1316.13	1288.42	-27.71
98	0	-67.68	-1270.62	1296.76	-9.38	0	-1338.3	1287.38	-50.92
99	0	-67.2	-1294.21	1314.51	-9.27	0	-1361.41	1305.24	-56.18
100	0	-77.88	-1220.18	1273.51	-9.14	0	-1298.06	1264.37	-33.68
101	0	-72.53	-1168.64	1195.76	-8.31	0	-1241.17	1187.45	-53.72
102	0	-70.25	-1188.13	1227.19	-8.11	0	-1258.38	1219.07	-39.31
103	0	-74.67	-1308.64	1360.24	-8.94	0	-1383.3	1351.29	-32.01
104	0	-63.75	-1250.4	1294.24	-8.49	0	-1314.15	1285.75	-28.4
105	0	-71.55	-1380.51	1407.01	-8.83	0	-1452.06	1398.19	-53.87
106	0	-70.74	-1324.18	1349.4	-8.43	0	-1394.92	1340.97	-53.95
107	0	-71.06	-1268.86	1326.13	-8.98	0	-1339.92	1317.16	-22.76
108	0	-71.91	-1380.31	1408.4	-9.25	0	-1452.22	1399.14	-53.08
109	0	-67.83	-1390.64	1403.22	-9.04	0	-1458.48	1394.18	-64.3
110	0	-59.11	-1319.35	1334.04	-8.54	0	-1378.46	1325.5	-52.97
111	0	-70.84	-1334.16	1360.18	-9.29	0	-1405	1350.89	-54.11
112	0	-60.7	-1497.6	1510.86	-9.26	0	-1558.3	1501.61	-56.69
113	0	-76.09	-1477.97	1498.19	-9.64	0	-1554.06	1488.55	-65.51
114	0	-73.12	-1427.29	1453.05	-9.29	0	-1500.4	1443.76	-56.65
115	0	-66.27	-1353.36	1365.93	-8.24	0	-1419.63	1357.69	-61.94
116	0	-74.99	-1212.69	1247.71	-8.62	0	-1287.68	1239.09	-48.59
117	0	-64.42	-1302.74	1333.8	-8.71	0	-1367.16	1325.08	-42.07
118	0	-65.9	-1245.79	1279.14	-8.76	0	-1311.7	1270.38	-41.32
119	0	-75.17	-1234.34	1270.46	-9.25	0	-1309.5	1261.21	-48.3
120	0	-73.25	-1402.08	1426.74	-8.66	0	-1475.33	1418.07	-57.26
121	0	-78.29	-1319.34	1362.48	-9.21	0	-1397.63	1353.27	-44.36
122	0	-77.92	-1285.44	1334.38	-9.41	0	-1363.36	1324.97	-38.39
123	0	-67.14	-1307.54	1346.83	-9.2	0	-1374.68	1337.63	-37.05
124	0	-76.22	-1314.94	1349.27	-8.19	0	-1391.16	1341.08	-50.08
125	0	-78.41	-1285.66	1325.22	-8.84	0	-1364.07	1316.38	-47.69
126	0	-70.57	-1348.24	1371.51	-8.86	0	-1418.82	1362.65	-56.17
127	0	-72.22	-1238.65	1266.74	-8.64	0	-1310.87	1258.1	-52.77
128	0	-75.88	-1296.75	1333.54	-8.76	0	-1372.64	1324.78	-47.86
129	0	-76.68	-1237.61	1272.02	-8.63	0	-1314.29	1263.39	-50.9
130	0	-64.06	-1231.63	1255.79	-8.58	0	-1295.69	1247.2	-48.49
131	0	-69.92	-1362.64	1384.97	-8.74	0	-1432.56	1376.23	-56.33
132	0	-81.71	-1273.59	1316.13	-9.04	0	-1355.3	1307.09	-48.21
133	0	-67.43	-1323.23	1358.14	-8.94	0	-1390.67	1349.2	-41.47
134	0	-70.99	-1181.06	1206.74	-8.64	0	-1252.05	1198.1	-53.95
135	0	-70.12	-1304.4	1320.01	-9.02	0	-1374.52	1311	-63.52
136	0	-67.68	-1252.92	1286.15	-8.97	0	-1320.59	1277.18	-43.41
137	0	-72.93	-1264.13	1293.13	-8.78	0	-1337.06	1284.35	-52.72
138	0	-79.03	-1271.05	1322.03	-9.24	0	-1350.07	1312.79	-37.28
139	0	-62.68	-1292.83	1312.13	-8.14	0	-1355.52	1303.99	-51.52
140	0	-73.01	-1388.38	1419.61	-9.32	0	-1461.38	1410.29	-51.09
141	0	-65.51	-1284.9	1319.32	-8.92	0	-1350.4	1310.41	-40
142	0	-68.23	-1290.01	1327.79	-8.77	0	-1358.24	1319.02	-39.22
143	0	-68.78	-1250.27	1286.72	-8.47	0	-1319.06	1278.24	-40.81
144	0	-68.96	-1216.76	1244.57	-8.17	0	-1285.72	1236.4	-49.32
145	0	-61.67	-1392.18	1411.94	-9.21	0	-1453.85	1402.74	-51.11
146	0	-68.94	-1346.9	1378.07	-8.83	0	-1415.84	1369.24	-46.6
147	0	-71.84	-1312.52	1343.33	-9.13	0	-1384.36	1334.2	-50.16
148	0	-68.45	-1261.67	1296.21	-8.98	0	-1330.13	1287.23	-42.9
149	0	-71.56	-1257.78	1283.22	-8.75	0	-1329.34	1274.47	-54.87
150	0	-62.82	-1271.26	1286.32	-8.16	0	-1334.08	1278.16	-55.93
151	0	-76.85	-1238.74	1285.89	-9.1	0	-1315.59	1276.79	-38.8
152	0	-73.31	-1341.1	1396.44	-9.69	0	-1414.4	1386.75	-27.66
153	0	-66.54	-1317.84	1345.38	-9.03	0	-1384.38	1336.35	-48.03
154	0	-71.26	-1319.01	1358.01	-9.15	0	-1390.27	1348.85	-41.41
155	0	-66.34	-1331.63	1368.02	-9	0	-1397.96	1359.02	-38.94
156	0	-67.9	-1222.12	1263.33	-8.82	0	-1290.02	1254.52	-35.51
157	0	-65.19	-1231.04	1257.44	-8.71	0	-1296.23	1248.74	-47.49
158	0	-75.91	-1269.92	1296.65	-8.8	0	-1345.84	1287.85	-57.99
159	0	-70.66	-1223.5	1260.64	-8.4	0	-1294.16	1252.24	-41.92
160	0	-68.58	-1244.57	1250.38	-8.15	0	-1313.15	1242.22	-70.92
161	0	-69.42	-1309.68	1336.09	-8.75	0	-1379.1	1327.34	-51.76
162	0	-70.73	-1241.66	1267.36	-8.73	0	-1312.39	1258.64	-53.75
163	0	-66.35	-1217.9	1248.56	-8.14	0	-1284.25	1240.42	-43.83
164	0	-65.91	-1249.86	1275.13	-8.67	0	-1315.77	1266.46	-49.31
165	0	-68.27	-1247.03	1263.29	-8.05	0	-1315.29	1255.25	-60.05
166	0	-70.4	-1221.42	1255.51	-8.03	0	-1291.82	1247.48	-44.34
167	0	-68.98	-1166.33	1191.51	-8.21	0	-1235.31	1183.3	-52.01
168	0	-61.86	-1242.98	1252.58	-8.44	0	-1304.84	1244.14	-60.71
169	0	-67.95	-1254.3	1290.33	-8.88	0	-1322.25	1281.45	-40.8
170	0	-75.32	-1211.57	1245.65	-8.84	0	-1286.89	1236.8	-50.09
171	0	-68.7	-1297.99	1325.35	-8.59	0	-1366.7	1316.76	-49.93
172	0	-63.2	-1267.94	1276.57	-7.93	0	-1331.14	1268.64	-62.5
173	0	-65.65	-1313.55	1314.04	-8.15	0	-1379.2	1305.89	-73.31
174	0	-71.61	-1286.92	1326.54	-8.34	0	-1358.53	1318.2	-40.33
175	0	-69.93	-1273.95	1299.77	-8.32	0	-1343.88	1291.44	-52.43
176	0	-73.77	-1238.08	1288.34	-8.47	0	-1311.85	1279.87	-31.98
177	0	-81.86	-1300.25	1332.83	-8.98	0	-1382.12	1323.86	-58.26
178	0	-75.28	-1197.06	1240.31	-8.44	0	-1272.34	1231.87	-40.47
179	0	-78.65	-1220.23	1255.12	-8.75	0	-1298.88	1246.37	-52.5
180	0	-72.51	-1203.13	1229.13	-8.6	0	-1275.64	1220.53	-55.11
181	0	-78.03	-1177.23	1202.89	-8.62	0	-1255.26	1194.27	-60.99
182	0	-71.61	-1171.41	1199.89	-8.94	0	-1243.02	1190.95	-52.07
183	0	-65.94	-1141.61	1166.23	-8.71	0	-1207.55	1157.52	-50.03
184	0	-75.42	-1192.65	1221.25	-8.76	0	-1268.07	1212.49	-55.57
185	0	-74.93	-1242.67	1284.02	-9.01	0	-1317.6	1275.01	-42.6
186	0	-71.76	-1192.57	1213.02	-8.54	0	-1264.33	1204.49	-59.84
187	0	-81.13	-1231.64	1255.38	-8.82	0	-1312.77	1246.55	-66.22
188	0	-78.18	-1247.31	1277.14	-8.92	0	-1325.49	1268.21	-57.28
189	0	-78.97	-1319.65	1343.06	-8.72	0	-1398.62	1334.34	-64.28
190	0	-70.22	-1286.18	1301.7	-8.74	0	-1356.4	1292.97	-63.44
191	0	-78.06	-1226.07	1256.38	-8.95	0	-1304.12	1247.43	-56.69
192	0	-75.85	-1219.34	1246.25	-7.9	0	-1295.19	1238.35	-56.84
193	0	-79.08	-1298.08	1339.3	-8.94	0	-1377.16	1330.37	-46.8
194	0	-77.03	-1248.52	1297.46	-8.55	0	-1325.56	1288.91	-36.65
195	0	-73.62	-1216.42	1240.13	-8.06	0	-1290.03	1232.07	-57.97
196	0	-80.74	-1246.02	1279.09	-8.92	0	-1326.76	1270.17	-56.58
197	0	-82.81	-1252.63	1285.96	-8.96	0	-1335.44	1276.99	-58.45
198	0	-79.55	-1228.33	1276.49	-8.85	0	-1307.88	1267.65	-40.23
199	0	-70.87	-1231.47	1259.48	-8.47	0	-1302.34	1251.01	-51.33
200	0	-70.81	-1277.95	1316.02	-8.88	0	-1348.76	1307.14	-41.62
201	0	-69.19	-1342.72	1351.04	-9.02	0	-1411.91	1342.02	-69.89
202	0	-83.11	-1306.67	1333.09	-8.98	0	-1389.78	1324.1	-65.67
203	0	-80.41	-1208.47	1251.9	-9.26	0	-1288.88	1242.64	-46.24
204	0	-77.08	-1238.4	1256.98	-9.04	0	-1315.49	1247.95	-67.54
205	0	-73.41	-1297.4	1339.25	-8.97	0	-1370.81	1330.27	-40.54
206	0	-67.62	-1300.74	1332.85	-8.8	0	-1368.36	1324.05	-44.31
207	0	-73.27	-1306.97	1335.62	-9.22	0	-1380.24	1326.4	-53.84
208	0	-77.23	-1279.84	1306.14	-9.13	0	-1357.06	1297.01	-60.05
209	0	-69.23	-1318.02	1333.53	-9.3	0	-1387.25	1324.23	-63.01
210	0	-80.14	-1303.28	1317.11	-9.81	0	-1383.42	1307.3	-76.12
211	0	-79.82	-1159.72	1197.34	-8.86	0	-1239.54	1188.49	-51.05
212	0	-72.04	-1239.6	1270.71	-8.64	0	-1311.64	1262.06	-49.58
213	0	-77.65	-1196.22	1222.37	-8.95	0	-1273.87	1213.42	-60.44
214	0	-73.75	-1253.24	1272.19	-8.72	0	-1326.99	1263.47	-63.52
215	0	-79.91	-1210.66	1236.81	-8.64	0	-1290.57	1228.18	-62.39
216	0	-79.27	-1214.84	1244.8	-8.57	0	-1294.11	1236.23	-57.88
217	0	-69.72	-1241.22	1256.06	-8.32	0	-1310.94	1247.74	-63.2
218	0	-81.88	-1259.39	1301.13	-9.14	0	-1341.28	1291.99	-49.29
219	0	-76.88	-1269.5	1297.3	-9.14	0	-1346.37	1288.15	-58.22
220	0	-78.15	-1279.05	1300.48	-9.18	0	-1357.2	1291.31	-65.9
221	0	-86.28	-1235.24	1274.76	-9.07	0	-1321.52	1265.68	-55.84
222	0	-81.16	-1175.25	1209.79	-8.56	0	-1256.41	1201.23	-55.18
223	0	-83.36	-1210.94	1241.93	-9.29	0	-1294.3	1232.64	-61.66
224	0	-72.92	-1146.13	1170	-8.62	0	-1219.06	1161.39	-57.67
225	0	-84.83	-1309.06	1349.59	-9.41	0	-1393.89	1340.18	-53.71
226	0	-77.41	-1280.3	1304.76	-8.98	0	-1357.71	1295.78	-61.93
227	0	-79.71	-1165.81	1201.51	-8.51	0	-1245.52	1193	-52.51
228	0	-76.33	-1285.27	1321.41	-8.91	0	-1361.6	1312.5	-49.1
229	0	-81.77	-1278.05	1306.74	-8.41	0	-1359.82	1298.33	-61.49
230	0	-77.84	-1207.28	1241.9	-8.54	0	-1285.12	1233.36	-51.76
231	0	-74.4	-1220.22	1253.05	-8.63	0	-1294.62	1244.42	-50.2
232	0	-79.16	-1147.61	1176.03	-8.27	0	-1226.77	1167.76	-59.01
233	0	-74.89	-1213.9	1251.32	-8.21	0	-1288.8	1243.12	-45.68
234	0	-74.03	-1222.92	1264.33	-8.66	0	-1296.95	1255.67	-41.28
235	0	-78.53	-1315.03	1346.85	-8.81	0	-1393.56	1338.04	-55.52
236	0	-79.82	-1305.45	1331.44	-9.24	0	-1385.27	1322.2	-63.07
237	0	-69.45	-1272.16	1311.68	-8.96	0	-1341.6	1302.72	-38.88
238	0	-68.54	-1295.69	1326.94	-8.74	0	-1364.24	1318.2	-46.04
239	0	-69.11	-1288.18	1317.42	-8.86	0	-1357.29	1308.56	-48.73
240	0	-72.73	-1352.49	1387.39	-9.2	0	-1425.22	1378.2	-47.02
241	0	-84.13	-1329.07	1367.74	-9.66	0	-1413.2	1358.08	-55.12
242	0	-71.15	-1344.37	1380.12	-8.68	0	-1415.52	1371.44	-44.08
243	0	-68.13	-1212.86	1242.19	-8.29	0	-1280.99	1233.9	-47.09
244	0	-76.73	-1355.55	1386.29	-9.59	0	-1432.28	1376.7	-55.58
245	0	-75.09	-1236.49	1266.89	-9.36	0	-1311.57	1257.52	-54.05
246	0	-69.39	-1366.31	1386.74	-8.94	0	-1435.7	1377.8	-57.9
247	0	-84.05	-1388.59	1418.75	-9.68	0	-1472.64	1409.07	-63.57
248	0	-79.39	-1188.3	1219.2	-8.67	0	-1267.69	1210.52	-57.17
249	0	-81.49	-1156.45	1196.93	-9.29	0	-1237.93	1187.64	-50.29
250	0	-77.84	-1202.35	1245.75	-8.74	0	-1280.18	1237.01	-43.17
251	0	-81.96	-1288.17	1329.12	-9.12	0	-1370.13	1320	-50.13
252	0	-82.4	-1213.29	1256.57	-9.46	0	-1295.69	1247.11	-48.58
253	0	-79.45	-1237.91	1267.1	-9.09	0	-1317.36	1258.01	-59.35
254	0	-75.63	-1167.36	1197.24	-9.02	0	-1242.99	1188.22	-54.77
255	0	-81.33	-1230.44	1264.36	-8.99	0	-1311.76	1255.38	-56.39
256	0	-82.94	-1239.49	1271.36	-9.1	0	-1322.43	1262.26	-60.17
257	0	-73.95	-1221.79	1258.48	-9.07	0	-1295.74	1249.41	-46.33
258	0	-82.33	-1188.97	1226.39	-9.65	0	-1271.3	1216.73	-54.57
259	0	-68.75	-1227.55	1246.35	-8.68	0	-1296.3	1237.67	-58.63
260	0	-71.74	-1216.26	1246.07	-8.65	0	-1288	1237.43	-50.57
261	0	-83.16	-1208.17	1235.34	-9.39	0	-1291.32	1225.95	-65.37
262	0	-81.63	-1221.04	1250.64	-9.31	0	-1302.68	1241.33	-61.34
263	0	-74.38	-1143.55	1168.06	-8.79	0	-1217.93	1159.27	-58.66
264	0	-81.67	-1211.67	1260.34	-9.38	0	-1293.34	1250.95	-42.39
265	0	-85.88	-1213.55	1246.55	-9.31	0	-1299.43	1237.23	-62.2
266	0	-80.55	-1193.61	1230.8	-9.8	0	-1274.16	1221	-53.16
267	0	-73.42	-1214.08	1234.67	-9.15	0	-1287.49	1225.52	-61.97
268	0	-77.15	-1274.92	1307.13	-8.99	0	-1352.06	1298.14	-53.92
269	0	-88.49	-1223.98	1266.34	-9.44	0	-1312.47	1256.91	-55.56
270	0	-80.68	-1232.95	1273.85	-9.48	0	-1313.63	1264.37	-49.26
271	0	-79.9	-1180.32	1216.57	-9.22	0	-1260.22	1207.35	-52.87
272	0	-82.71	-1215.7	1258.43	-9.1	0	-1298.4	1249.33	-49.07
273	0	-83.16	-1247.63	1290.06	-8.78	0	-1330.78	1281.28	-49.5
274	0	-72.73	-1162.81	1186.1	-8.2	0	-1235.54	1177.9	-57.64
275	0	-73.56	-1258.65	1283.53	-9.15	0	-1332.21	1274.37	-57.83
276	0	-76.16	-1201.4	1224.71	-8.88	0	-1277.55	1215.84	-61.72
277	0	-71.2	-1197.1	1227.67	-7.98	0	-1268.3	1219.68	-48.62
278	0	-75.31	-1207.1	1226.14	-8.51	0	-1282.4	1217.63	-64.77
279	0	-73.35	-1219.77	1254.57	-8.62	0	-1293.12	1245.96	-47.16
280	0	-76.76	-1296.66	1338.73	-9	0	-1373.43	1329.73	-43.69
281	0	-76.7	-1204.1	1228.11	-8.38	0	-1280.8	1219.74	-61.06
282	0	-73.59	-1179.22	1194.61	-8.4	0	-1252.82	1186.21	-66.6
283	0	-74.08	-1214.84	1255.24	-8.75	0	-1288.93	1246.49	-42.43
284	0	-77.33	-1142.08	1172.37	-8.36	0	-1219.41	1164.01	-55.4
285	0	-78.81	-1150.95	1189	-8.38	0	-1229.76	1180.63	-49.13
286	0	-80.24	-1165.02	1198.21	-8.79	0	-1245.26	1189.41	-55.85
287	0	-76.77	-1159.41	1196.99	-8.89	0	-1236.18	1188.09	-48.09
288	0	-77.62	-1156.33	1202.56	-9.18	0	-1233.95	1193.38	-40.58
289	0	-64.62	-1161.83	1197.76	-7.64	0	-1226.45	1190.12	-36.33
290	0	-65.13	-1201.98	1233.31	-8.32	0	-1267.11	1224.99	-42.12
291	0	-69.54	-1213.36	1254.38	-8.36	0	-1282.9	1246.02	-36.89
292	0	-80.91	-1151.52	1207.61	-9.04	0	-1232.43	1198.57	-33.85
293	0	-81.48	-1253.99	1288.41	-9.74	0	-1335.47	1278.67	-56.8
294	0	-80.37	-1344.5	1383.74	-9.66	0	-1424.87	1374.08	-50.78
295	0	-66.01	-1377.72	1383.12	-9.59	0	-1443.73	1373.53	-70.2
296	0	-71.37	-1384.63	1388.28	-9.65	0	-1456	1378.63	-77.37
297	0	-66.12	-1351.2	1367.24	-9.05	0	-1417.32	1358.19	-59.13
298	0	-67.36	-1373.97	1368.85	-9.57	0	-1441.33	1359.28	-82.05
299	0	-81.16	-1377	1398.77	-9.77	0	-1458.16	1389	-69.16
300	0	-72.08	-1421.08	1428.88	-9.55	0	-1493.16	1419.33	-73.83
301	0	-81.04	-1434.42	1447.43	-9.84	0	-1515.46	1437.58	-77.88
302	0	-79.4	-1352.32	1386.66	-10.21	0	-1431.72	1376.44	-55.27
303	0	-86.49	-1362.19	1395.54	-9.69	0	-1448.68	1385.85	-62.83
304	0	-70.56	-1304.87	1355.26	-9.67	0	-1375.43	1345.59	-29.84
305	0	-74.21	-1264.97	1293.93	-9.23	0	-1339.19	1284.7	-54.49
306	0	-70.28	-1306.25	1318.7	-9.79	0	-1376.53	1308.91	-67.62
307	0	-77.36	-1342.15	1366.17	-9.62	0	-1419.51	1356.56	-62.96
308	0	-75.32	-1300.3	1319.64	-9.78	0	-1375.62	1309.85	-65.77
309	0	-73.91	-1303.25	1326.59	-9.41	0	-1377.16	1317.18	-59.98
310	0	-78.68	-1280.03	1305.06	-9.96	0	-1358.71	1295.1	-63.61
311	0	-82.85	-1323.14	1349.85	-9.61	0	-1405.99	1340.24	-65.75
312	0	-72.48	-1395.17	1418.07	-9.79	0	-1467.66	1408.29	-59.37
313	0	-73.99	-1382.91	1416.08	-9.03	0	-1456.89	1407.06	-49.84
314	0	-65.56	-1192.01	1208.41	-8.13	0	-1257.57	1200.27	-57.3
315	0	-72.87	-1381.58	1392.64	-9.5	0	-1454.45	1383.13	-71.32
316	0	-70.52	-1360.85	1381.36	-9.56	0	-1431.37	1371.8	-59.56
317	0	-69.78	-1146.1	1174.8	-8.55	0	-1215.88	1166.25	-49.63
318	0	-73.1	-1159.88	1182.53	-8.37	0	-1232.98	1174.16	-58.82
319	0	-67.66	-1210.09	1240.75	-8.24	0	-1277.75	1232.51	-45.23
320	0	-77.17	-1297.22	1316.95	-9.14	0	-1374.39	1307.81	-66.59
321	0	-77.68	-1268.04	1301.13	-9.33	0	-1345.71	1291.8	-53.91
322	0	-79.98	-1408.75	1430.78	-9.54	0	-1488.74	1421.24	-67.5
323	0	-71.6	-1234.7	1261.09	-8.36	0	-1306.3	1252.73	-53.57
324	0	-72.92	-1234.22	1270.24	-8.77	0	-1307.14	1261.46	-45.68
325	0	-79.39	-1236.41	1270.66	-9.23	0	-1315.8	1261.43	-54.37
326	0	-80.37	-1219.22	1243.81	-8.58	0	-1299.59	1235.23	-64.36
327	0	-79.66	-1250.13	1288.8	-9.07	0	-1329.79	1279.73	-50.06
328	0	-78.07	-1267.03	1310.24	-9.56	0	-1345.1	1300.69	-44.41
329	0	-85.03	-1267.98	1296.44	-9.23	0	-1353.01	1287.21	-65.8
330	0	-80.56	-1271.14	1307.53	-9.1	0	-1351.71	1298.42	-53.28
331	0	-81.53	-1202.57	1239.32	-9.07	0	-1284.1	1230.25	-53.85
332	0	-82.89	-1263.42	1301.34	-9.47	0	-1346.31	1291.87	-54.44
333	0	-75.44	-1227.5	1263.07	-9.11	0	-1302.93	1253.95	-48.98
334	0	-75.4	-1243.15	1272.84	-8.85	0	-1318.55	1263.99	-54.56
335	0	-73.94	-1226.91	1262.12	-8.94	0	-1300.84	1253.17	-47.67
336	0	-79.88	-1138.5	1166.67	-8.61	0	-1218.38	1158.06	-60.32
337	0	-64.12	-1177.07	1190.4	-8.48	0	-1241.19	1181.93	-59.26
338	0	-75.98	-1225.86	1274.05	-8.91	0	-1301.83	1265.14	-36.7
339	0	-69.75	-1252.82	1279.25	-8.35	0	-1322.58	1270.9	-51.68
340	0	-72.39	-1200.9	1225.77	-8.91	0	-1273.29	1216.85	-56.43
341	0	-76.95	-1216.29	1252.31	-8.81	0	-1293.24	1243.5	-49.74
342	0	-78.81	-1198.38	1217.64	-8.62	0	-1277.19	1209.03	-68.16
343	0	-77.45	-1181.4	1206.65	-8.7	0	-1258.85	1197.94	-60.91
344	0	-78.03	-1223.37	1252.78	-8.9	0	-1301.4	1243.89	-57.52
345	0	-80.25	-1272.68	1310.04	-8.35	0	-1352.93	1301.68	-51.25
346	0	-82.97	-1211.88	1232.5	-9.2	0	-1294.85	1223.3	-71.55
347	0	-70.65	-1214.46	1242.62	-8.72	0	-1285.11	1233.9	-51.21
348	0	-74.47	-1192.9	1221.85	-8.62	0	-1267.37	1213.24	-54.14
349	0	-70.99	-1199.42	1227.76	-8.45	0	-1270.41	1219.3	-51.11
350	0	-82.54	-1251.46	1287.5	-9.33	0	-1334	1278.17	-55.83
351	0	-79.27	-1208.29	1248.91	-8.95	0	-1287.56	1239.96	-47.6
352	0	-73.18	-1236.03	1263.27	-8.74	0	-1309.2	1254.53	-54.67
353	0	-72.47	-1196.77	1216.64	-8.45	0	-1269.24	1208.19	-61.04
354	0	-74.32	-1211.04	1236.61	-8.8	0	-1285.36	1227.81	-57.55
355	0	-78.76	-1230.57	1252.64	-8.72	0	-1309.33	1243.92	-65.41
356	0	-76.15	-1234.83	1247.76	-8.59	0	-1310.97	1239.17	-71.8
357	0	-77.37	-1164.04	1188.2	-8.27	0	-1241.41	1179.93	-61.48
358	0	-72.64	-1216.92	1238.07	-8.36	0	-1289.56	1229.71	-59.85
359	0	-69.56	-1206.44	1233.42	-8.57	0	-1276	1224.85	-51.16
360	0	-81.12	-1282.18	1312.47	-8.32	0	-1363.3	1304.15	-59.14
361	0	-80.79	-1240.8	1286.36	-9.04	0	-1321.59	1277.33	-44.27
362	0	-75.55	-1248.48	1288.38	-8.94	0	-1324.02	1279.44	-44.58
363	0	-67.88	-1242.15	1267.86	-8.32	0	-1310.03	1259.55	-50.48
364	0	-72.63	-1257.23	1294.68	-9.16	0	-1329.86	1285.52	-44.34
365	0	-83.92	-1230.94	1278.8	-9.33	0	-1314.86	1269.47	-45.39
366	0	-78.75	-1228.22	1262.3	-9.1	0	-1306.96	1253.2	-53.76
367	0	-87.08	-1283.16	1325.24	-9.96	0	-1370.24	1315.28	-54.95
368	0	-78.55	-1239.92	1281.11	-9.41	0	-1318.47	1271.7	-46.77
369	0	-88.4	-1256.32	1289.57	-9.63	0	-1344.71	1279.94	-64.78
370	0	-78.59	-1217.07	1243.88	-9.63	0	-1295.66	1234.25	-61.41
371	0	-78.96	-1214.98	1251.85	-9.31	0	-1293.94	1242.54	-51.4
372	0	-84.16	-1229.67	1261.28	-9.25	0	-1313.83	1252.03	-61.8
373	0	-75.31	-1303.82	1326.71	-9.3	0	-1379.13	1317.41	-61.72
374	0	-84.09	-1289.13	1348.81	-9.76	0	-1373.22	1339.05	-34.16
375	0	-77.64	-1255.58	1296.81	-9.52	0	-1333.23	1287.29	-45.94
376	0	-81.48	-1322.69	1357.35	-9.78	0	-1404.16	1347.56	-56.6
377	0	-70.39	-1262.75	1292.35	-8.87	0	-1333.14	1283.48	-49.66
378	0	-79.1	-1207.63	1245.39	-8.96	0	-1286.73	1236.43	-50.29
379	0	-73.61	-1247.74	1293.88	-8.91	0	-1321.35	1284.97	-36.38
380	0	-80.43	-1221.17	1264.75	-8.85	0	-1301.6	1255.9	-45.7
381	0	-80.17	-1248.83	1283.61	-9.03	0	-1329	1274.58	-54.41
382	0	-79.7	-1225.82	1272.65	-9.27	0	-1305.52	1263.37	-42.15
383	0	-86.21	-1209.65	1251.8	-9.28	0	-1295.86	1242.53	-53.33
384	0	-79.22	-1215	1246.37	-8.97	0	-1294.22	1237.4	-56.82
385	0	-85.61	-1268.14	1314.09	-9.46	0	-1353.75	1304.63	-49.12
386	0	-80.31	-1151.25	1189.66	-8.98	0	-1231.56	1180.68	-50.89
387	0	-78.81	-1205.25	1228.18	-9.05	0	-1284.06	1219.13	-64.93
388	0	-78.45	-1276.65	1320.37	-9.18	0	-1355.1	1311.19	-43.91
389	0	-79.04	-1237.14	1286.87	-9.34	0	-1316.18	1277.53	-38.65
390	0	-68.96	-1280.72	1319.41	-8.5	0	-1349.68	1310.91	-38.76
391	0	-60.6	-1159.2	1189.57	-8.35	0	-1219.81	1181.23	-38.58
392	0	-64.79	-1162.5	1207.45	-8.69	0	-1227.29	1198.76	-28.53
393	0	-67.06	-1191.89	1209.88	-8.66	0	-1258.94	1201.23	-57.72
394	0	-72.05	-1152.27	1194.78	-8.84	0	-1224.32	1185.94	-38.38
395	0	-73.35	-1195.8	1233.29	-8.71	0	-1269.15	1224.58	-44.57
396	0	-71.06	-1200.06	1244.04	-8.68	0	-1271.12	1235.35	-35.77
397	0	-61.25	-1137.77	1161.46	-8.29	0	-1199.02	1153.17	-45.85
398	0	-73.92	-1200.96	1234.28	-9.12	0	-1274.87	1225.16	-49.71
399	0	-68.98	-1140.84	1179.33	-8.44	0	-1209.82	1170.89	-38.93
400	0	-70.48	-1254.52	1287.27	-8.8	0	-1325	1278.47	-46.53
